# Supplementary material for: Functional-genomic analysis reveals intraspecies diversification of antiviral receptor transporter proteins in Xenopus laevis
Source: PLoS Genet. 2021 May 20;17(5):e1009578. doi: 10.1371/journal.pgen.1009578 (PMC8172065; doi:10.1371/journal.pgen.1009578)
Supplement: S1 Table — (XLSX) [file pgen.1009578.s004.xlsx]

## Sheet: EpsilonTest
Name	B	LRT	Test p-value	Uncorrected p-value	ω distribution over sites
XM_018262449_1_L	0.0453	11.9461	0.0017	0.0009	ω1 = 1.00 (96%)		RTPeL2		Results of aBSREL test for xenopus RTPs
					ω2 = 9090 (3.9%)
XM_018263588_1_L	0.1239	12.6487	0.0018	0.0006	ω1 = 0.359 (90%)		RTPeL1
					ω2 = 2030 (10%)
XM_018263587_1_L	0.0691	2.8985	0.0882	0.0882	ω1 = 9.24 (100%)		RTPeL3
Node1	0.1271	test not run	1	1	ω1 = 0.397 (86%)
					ω2 = 512 (14%)
Node10	0.3472	test not run	1	1	ω1 = 10000000000 (100%)
Node11	0.0941	test not run	1	1	ω1 = 0.00 (82%)
					ω2 = 8.87 (18%)
Node15	0.2357	test not run	1	1	ω1 = 0.00511 (79%)
					ω2 = 10.3 (21%)
Node2	0.213	test not run	1	1	ω1 = 0.00 (76%)
					ω2 = 1210 (24%)
Node3	0.1441	test not run	1	1	ω1 = 0.0406 (100%)
Node4	0.3896	test not run	1	1	ω1 = 0.244 (100%)
Node5	0.0692	test not run	1	1	ω1 = 0.00 (71%)
					ω2 = 8.50 (29%)
XM_018262451_1_L	0.0493	test not run	1	1	ω1 = 0.714 (100%)
XM_018262452_1_L	0.093	test not run	1	1	ω1 = 10000000000 (100%)
XM_018263590_1_L	0.0186	test not run	1	1	ω1 = 1.40 (100%)
XM_018263591_1_L	0.0128	test not run	1	1	ω1 = 10000000000 (100%)
XM_018264791_1_S	0.1296	test not run	1	1	ω1 = 0.421 (88%)
					ω2 = 17.7 (12%)
XM_018265626_1_S	0.5468	test not run	1	1	ω1 = 0.755 (49%)
					ω2 = 50.0 (51%)
XM_018265627_1_S	0.0763	test not run	1	1	ω1 = 0.408 (100%)
XM_018265628_1_S	0.1292	test not run	1	1	ω1 = 0.710 (93%)
					ω2 = 46.4 (6.8%)
