# Supplementary material for: Functional-genomic analysis reveals intraspecies diversification of antiviral receptor transporter proteins in Xenopus laevis
Source: PLoS Genet. 2021 May 20;17(5):e1009578. doi: 10.1371/journal.pgen.1009578 (PMC8172065; doi:10.1371/journal.pgen.1009578)
Supplement: S2 Table — Includes differentially-expressed genes and annotated lists of overall top-upregulated transcripts, as well as those in SC4 and SC5. (XLSX) [file pgen.1009578.s005.xlsx]

## Sheet: Top_Induced_Genes
Gene ID	Name	Annotation	log2FoldChange: 6h	log2FoldChange: 12h	log2FoldChange: 24h
gene5807	LOC108708328	CCL26	13.8273	14.2133	12.7109		Selection
gene23176	LOC108696188	IFIT family	10.5941	12.5281	12.1053		Any gene within top 100 induced genes at any time point
gene32056	LOC108702184	Type I IFN	10.849	11.3966	11.7267
gene23174	LOC108695773	IFIT family	9.51172	11.5589	11.1454		Notes
gene19355	LOC108718054	RTPΔS	9.38077	11.9199	10.9026		IFIT and MX family members, while automatically annotated as orthologs of mammalian genes, are divergent & not true orthologs
gene23956	LOC108696644	LAAO	8.90182	12.0677	11.1825		The same is true for many E3 ligases
gene7319	LOC108708890	MOV-10	8.15336	11.4419	12.1075
gene28396	LOC108699917	TRAF2	10.1785	11.1434	10.3734
gene19575	LOC108718174	INPP5D	10.0639	10.0262	11.0944
gene26556	c4a.L	C4a	7.58128	11.4197	11.9372
gene19694	LOC108718229	CMPK2	10.3938	10.5912	9.94478
gene23679	LOC108696493	??	9.90482	11.1489	9.85751
gene19695	LOC108718230	RSAD2	10.1981	10.8	9.88403
gene18235	LOC108717169	RSAD2	10.3101	10.6809	9.81889
gene27580	LOC108699378	LY-9	9.01401	10.8819	10.7319
gene33487	gbp4.L	GBP4	9.06616	10.3284	11.1606
gene26592	tnf.L	TNFa	9.22637	10.4078	10.8496
gene17809	LOC108716966	RTPαL2	9.19514	10.8719	10.4043
gene18206	LOC108717158	IL-8	10.3025	10.3314	9.81098
gene24039	LOC108696692	SACS	9.3773	10.4049	10.6464
gene25254	LOC108697673	TNFRsf9	10.2892	11.1719	8.93169
gene31808	LOC108702485	G-CSF	9.77345	11.3861	9.07433
gene25358	LOC108697739	SACS	7.41236	11.0537	11.6595
gene26170	LOC108698352	PHYH	9.65208	12.9837	7.47363
gene10441	LOC108711564	NEURL3	10.2041	10.5925	9.16983
gene26167	LOC108698345	CAD	9.92822	11.9942	7.86936
gene24000	LOC108696667	SACS	9.31595	10.2398	10.042
gene24858	LOC108697459	IFIT family	8.80292	10.4365	10.1706
gene33485	gbp7.S	GBP6	7.64707	10.86	10.7364
gene22884	ch25h.L	CH25H	9.74504	10.1028	9.33468
gene31707	LOC108701960	KIF13A	7.8487	10.3215	10.8327
gene24863	LOC108697460	IFIT family	7.86771	10.4316	10.6763
gene26776	LOC108699539	IL-28A	8.73959	9.68475	10.4962
gene11667	LOC108712254	UCHL1	8.80642	9.99656	10.0036
gene4776	mx1	MX family	7.81264	10.4318	10.3454
gene27739	LOC108699150	FcR	7.31341	10.0184	10.9341
gene5489	LOC108708175	MOV-10	6.92172	10.4187	10.9057
gene5809	LOC108708330	CCL5	9.14374	9.87259	9.11295
gene23175	LOC108696187	IFIT family	7.82258	10.145	9.97742
gene4778	LOC108707413	MX family	7.7645	10.1192	9.91676
gene26169	LOC108698350	PhyH	8.36966	11.3375	8.04418
gene473	LOC108719602	CD200	8.65974	9.59173	9.37158
gene24860	LOC108697198	IFIT family	7.9853	10.0439	9.5072
gene24859	LOC108697458	IFIT family	7.86694	9.68631	9.82414
gene27754	LOC108699154	RNF213	8.05418	10.2521	9.0163
gene24041	LOC108695891	SACS	8.30558	9.29252	9.55723
gene16221	LOC108715671	CLCA2L	8.88149	10.2594	7.96632
gene26778	LOC108699542	IL-28A	8.31988	9.14425	9.59282
gene24749	LOC108697405	BLNK	7.99075	9.10632	9.88648
gene26173	LOC108698346	CAD	9.15127	10.8874	6.9234
gene5808	LOC108708329	CCL4	8.71069	9.52873	8.4317
gene30581	LOC108701823	PARP-14	7.80279	10.0942	8.69983
gene24865	LOC108697202	IFIT family	7.65453	9.26267	9.66387
gene7878	LOC108709640	IL-13	9.40686	9.81092	7.34656
gene23172	LOC108695772	IFIT family	7.54414	9.80289	9.19654
gene3331	herc6.S	HERC6	7.71948	9.42975	9.14326
gene7560	LOC108709484	IKBKE	7.40243	9.6219	9.02481
gene26775	LOC108698664	IL-28A	7.53235	8.74641	9.45399
gene26777	LOC108699541	IL-28A	7.82865	8.63298	9.24793
gene8459	LOC100127287	PHF6	8.12134	9.59741	7.77155
gene24861	LOC108697199	IFIT family	7.14044	9.07472	9.2252
gene18167	LOC108717143	APOLD1	9.34317	7.7757	8.28431
gene18204	LOC108717157	IL-8	9.26524	10.7191	5.37502
gene20599	LOC108718997	DCLK3	8.24457	9.3529	7.75807
gene26780	LOC108699544	IL-28A	7.73058	8.42253	8.94989
gene24037	LOC108695890	SACS	7.49276	8.5727	8.87972
gene11885	LOC108712688	RNF112	5.69729	9.34529	9.63637
gene27756	LOC108699445	RNF213	7.10688	9.21173	8.25324
gene26217	LOC108698380	PKN2	7.55454	8.49178	8.52232
gene27755	LOC108699444	RNF213	6.8993	9.12282	8.25902
gene17780	LOC108716946	??	6.97529	8.70295	8.49793
gene19671	LOC108718220	IL-8	8.02363	8.27116	7.64167
gene23173	ifit1b.L	IFIT family	7.02766	8.76292	8.14331
gene29328	xfl1.10	FcGR2A/B	5.84219	8.99088	8.8542
gene2943	LOC108704198	??	5.26452	8.62534	9.66505
gene20691	LOC108719046	ZNFX2	7.71263	8.09579	7.60499
gene26168	LOC108698349	TSAC	7.27904	9.98766	6.13948
gene27016	LOC108698790	EXOC3	8.92394	8.7167	5.71104
gene31700	LOC108701956	??	6.01482	8.70351	8.56125
gene27737	LOC100174808	FcGR2A/B	5.57147	8.23912	9.34902
gene23168	LOC108696977	IFIT family	7.05827	7.7065	8.38402
gene27753	LOC108699153	RNF213	6.50012	8.79511	7.82005
gene29565	LOC108700769	G-CSF	7.99884	8.52114	6.51797
gene3099	LOC108706038	CYHR1	5.48091	8.4408	9.07437
gene32652	LOC108702882	PARP-14	6.56878	8.36391	8.0536
gene31708	LOC108701961	VLIG-1	5.46511	8.37874	9.11602
gene8784	LOC108709058	OR51E2	7.37509	7.70314	7.76065
gene26591	LOC108698940	LTB	7.67741	7.23043	7.82923
gene11393	LOC108710507	TRIM family	5.63482	9.50149	7.50197
gene21648	LOC100137715	SEPTIN	6.84346	8.1722	7.53113
gene26599	LOC108698570	LY6 family	4.50388	8.44058	9.54827
gene16472	LOC108715805	SHISA4	7.07423	7.95394	7.4098
gene14867	LOC108714571	SHISA4	5.68327	8.09906	8.63985
gene4393	LOC108705359	ANKDD1B	7.12852	7.44054	7.84444
gene11983	il1b.S	IL1B	7.60681	8.5114	6.25679
gene18234	LOC108717168	CMPK2	7.46748	7.65698	7.21688
gene23867	LOC108696592	TNFRsf9	7.18907	8.4519	6.47242
gene30221	LOC108701051	ZNFX1	7.36314	7.5836	6.98091
gene17811	LOC108716351	RTPγL	6.75021	8.06011	7.05823
gene21352	LOC108719391	TNFRSF11B	7.62647	7.70474	6.41385
gene33079	LOC108703082	STAT1	6.74851	7.72514	7.25705
gene7026	LOC496105	IFNAR	7.55202	7.1216	7.02887
gene21649	LOC108719650	SEPTIN	6.22467	7.99137	7.23257
gene4728	LOC108707833	CD200	7.04634	8.25111	6.13094
gene6126	LOC108708498	CAD	6.67077	6.51552	8.20458
gene7758	LOC398155	MARKSL	6.9975	7.91321	6.3645
gene19357	LOC108718055	RTPγS	6.70768	7.53427	6.864
gene9544	LOC108711082	IRAK3	6.95438	7.60454	6.25442
gene26171	LOC108698348	ES1L	5.40237	8.16484	7.22823
gene26182	LOC108698357	ES1L	5.30406	8.07979	7.34517
gene29126	LOC108700680	IFNL like	6.17548	6.76068	7.58047
gene26181	LOC108698355	PHYH	6.96046	9.67112	3.87927
gene18562	LOC108717286	KIAA2012L	5.29047	7.74381	7.28632
gene13995	LOC108714101	IL-17C	8.2864	8.96032	3.05561
gene30582	LOC108701241	PARP-14	5.33902	8.13375	6.74133
gene3100	LOC108704313	UNC80	4.88719	7.43373	7.81719
gene17218	LOC108716649	PKR	6.78904	7.22819	6.07185
gene30587	LOC108701244	PARP-14	4.9846	8.22211	6.87958
gene2944	LOC108705913	pygo2 ncRNA	4.10952	7.42197	8.48257
gene17812	LOC108716352	RTPβL	5.54111	6.92426	7.54484
gene30816	LOC108701345	IFIH1	6.62969	6.90602	6.24922
gene21107	rgs20.L	RGS20	5.0577	5.89954	7.48076
gene26174	LOC398207.S	TSAC	5.56869	8.33827	4.26862
gene15994	foxd3.S	FOXD3	7.01849	5.68146	5.07931

## Sheet: kinetic_clusters_by_ID
Gene ID	Cluster	log2FoldChange: 6h	log2FoldChange: 12h	log2FoldChange: 24h
gene3335	1	0.423381	0.237846	-0.247619		Description
gene31147	1	0.737213	0.436199	0.115284		Gene ID by kinetic cluster (see Materials and Methods)
gene19247	1	-0.0287449	0.0925521	0.119613
gene3427	1	-0.0154474	0.0744197	0.154733
gene32284	1	0.225208	0.0786372	-0.143888
gene6451	1	0.876706	0.213279	0.323262
gene13238	1	0.101655	-0.175491	-0.107613
gene3567	1	0.475053	0.671699	0.797293
gene31780	1	0.367462	0.30246	-0.0303563
gene3695	1	-0.0681919	-0.0484124	-0.0139833
gene33089	1	0.304427	-0.0184439	-0.0757763
gene3781	1	0.143715	-0.0883515	-0.189189
gene23826	1	-0.0803938	-0.0974275	-0.124424
gene33363	1	-0.0707817	-0.0553757	0.0134877
gene25922	1	0.0798672	-0.0131905	-0.234663
gene3514	1	0.323239	-0.198054	-0.0181229
gene26326	1	0.316366	0.151267	0.00383577
gene9103	1	0.709616	0.348376	0.436535
gene12387	1	0.375937	0.153637	0.0131751
gene22541	1	0.224747	0.281726	0.318869
gene10478	1	-0.0482113	-0.0762573	-0.211514
gene8437	1	0.505951	-0.383824	0.00193218
gene23259	1	0.775557	0.354676	-0.339882
gene18572	1	0.581833	0.39464	0.304581
gene24620	1	-0.0201987	-0.0263533	-0.19474
gene2784	1	0.683922	0.530813	0.451265
gene15971	1	0.256705	0.256923	0.342001
gene14685	1	0.539335	0.198112	0.118167
gene30355	1	-0.0488624	-0.375346	0.376558
gene22920	1	0.134308	0.083117	-0.165448
gene15646	1	0.495872	0.279702	0.212182
gene1033	1	0.247501	-0.214377	-0.0136176
gene11696	1	0.321501	0.225364	-0.130869
gene9110	1	-0.0756161	-0.00974763	0.21692
gene15776	1	-0.0855379	-0.178236	-0.0663826
gene6175	1	-0.0825301	0.00148551	0.17261
gene20781	1	0.458758	0.19859	0.390012
gene31069	1	0.104588	0.228861	0.400974
gene4613	1	0.213441	-0.0979803	-0.101247
gene12097	1	-0.0793948	-0.0468728	-0.00524445
gene14796	1	0.386118	0.256935	0.181631
gene4564	1	0.162209	0.0353515	-0.0536619
gene5525	1	-0.0597844	-0.116735	-0.060072
gene1546	1	0.279033	0.0177274	0.0100436
gene18246	1	0.323327	0.195916	0.19695
gene8296	1	-0.0954586	-0.287821	-0.374944
gene16318	1	0.227782	-0.0151666	-0.0724616
gene8426	1	0.440536	-0.526699	0.643731
gene19705	1	-0.022316	-0.202007	-0.289512
gene3603	1	0.654394	0.402176	0.0337094
gene14219	1	0.360203	0.25311	0.301206
gene30104	1	0.355076	0.109044	-0.209636
gene16466	1	0.234496	0.363125	0.478167
gene25171	1	0.417435	0.205349	-0.113124
gene23735	1	0.438659	0.23545	-0.0778386
gene9073	1	0.366851	0.224208	0.296748
gene24569	1	0.243782	0.340042	0.356889
gene30172	1	-0.0731868	-0.1772	-0.160331
gene6466	1	0.44705	0.359471	0.27586
gene9581	1	0.241373	0.116319	0.0961118
gene7595	1	0.695692	0.0667371	-0.0984387
gene9067	1	-0.26365	1.46559	1.03611
gene2629	1	0.269551	0.0302173	0.0506998
gene13648	1	0.440633	0.0341404	0.586696
gene21825	1	0.357388	0.295177	0.263288
gene4591	1	0.265508	0.196863	0.240645
gene4149	1	0.592751	0.14132	0.200688
gene3663	1	0.100116	0.335252	0.590725
gene11455	1	0.118345	0.102024	0.113263
gene15653	1	0.0398217	0.875835	0.387013
gene18072	1	0.446234	0.448233	0.400774
gene27939	1	0.44497	0.0324927	0.228947
gene8246	1	0.456345	-0.0150543	-0.19526
gene8266	1	0.451407	0.259365	-0.21648
gene9529	1	-0.0954848	-0.137694	-0.156055
gene11795	1	0.241545	0.0192211	-0.0869657
gene27836	1	0.126854	-0.0219887	-0.1226
gene25369	1	-0.0577957	-0.155236	-0.0753283
gene22692	1	0.174979	0.139291	0.475034
gene15231	1	0.403796	0.181386	-0.0351693
gene3571	1	-0.0605873	-0.144013	-0.256138
gene13680	1	0.525821	0.123041	0.0263134
gene19041	1	0.556779	0.816719	0.553954
gene19305	1	0.0815069	0.116583	0.251271
gene20188	1	-0.131578	0.00253536	0.335363
gene26614	1	0.496244	-0.164521	-0.039717
gene30285	1	0.403442	0.39482	0.832857
gene17247	1	0.684187	0.524608	0.359827
gene4043	1	-0.136504	0.496467	0.221196
gene3914	1	0.261343	0.263042	0.334037
gene31958	1	0.263849	0.0476404	0.403659
gene5450	1	-0.0719504	-0.160243	-0.176162
gene4130	1	0.342642	-0.0298532	-0.148357
gene2095	1	0.688273	0.307738	0.419586
gene16510	1	0.180789	-0.0833981	-0.260357
gene7262	1	0.316317	0.349504	0.311679
gene29510	1	1.02298	0.821161	-0.257815
gene28959	1	-0.0465694	-0.0553963	0.0176169
gene24444	1	0.157872	-0.00379923	-0.72704
gene11714	1	0.268462	0.0133735	0.455968
gene30906	1	0.213057	-0.301133	-0.307562
gene31141	1	0.302339	0.611397	0.526322
gene23121	1	0.108652	0.225655	-0.129397
gene28104	1	0.0938207	-0.144972	0.00510659
gene16016	1	0.231854	-0.0854069	0.125469
gene8298	1	0.0587461	0.0126748	0.117578
gene28442	1	0.202562	0.0956439	0.142951
gene19563	1	0.358802	0.435104	0.288116
gene1153	1	0.444637	0.109338	0.175713
gene26002	1	0.279933	0.0423734	-0.0785037
gene21771	1	-0.0160014	-0.12952	0.136559
gene30560	1	0.2846	0.250973	0.158085
gene26999	1	0.297574	0.0490587	0.0427856
gene7890	1	0.577893	0.492777	0.411959
gene30026	1	0.207961	-0.105432	-0.305115
gene4380	1	0.142261	0.0706324	0.179832
gene19805	1	0.432171	0.817516	0.625876
gene6285	1	-0.00212371	-0.131758	-0.102069
gene18794	1	0.201398	0.615471	0.32652
gene18127	1	0.38075	0.31356	0.150719
gene19214	1	0.0168745	0.0968349	0.199438
gene31292	1	0.134898	0.193124	0.286117
gene12800	1	0.163039	-0.0313973	-0.0402382
gene31553	1	-0.137656	-0.0735397	-0.376905
gene15256	1	0.27345	0.0146739	0.630672
gene22313	1	0.054479	0.015875	-0.178288
gene5151	1	0.276875	0.284016	0.273437
gene18048	1	-0.121798	0.277464	0.31764
gene16332	1	0.541541	0.231571	0.19568
gene252	1	0.539378	-0.453837	-0.159033
gene13487	1	-0.0179541	0.140083	0.251163
gene19291	1	-0.0600362	-0.128179	-0.00998981
gene19480	1	-0.137349	0.576227	0.634941
gene26066	1	-0.145556	0.125496	0.328869
gene10929	1	0.028931	0.0490062	0.00600795
gene15475	1	0.179589	0.49749	0.574027
gene3804	1	0.341852	0.183479	-0.0657128
gene22871	1	0.00113185	-0.139006	-0.40904
gene32581	1	0.177901	-0.15475	-0.126456
gene26336	1	0.908424	0.398611	0.296835
gene22619	1	0.0491036	0.682607	0.263514
gene23157	1	0.742412	0.219554	0.0236146
gene27705	1	0.428556	0.702032	0.293391
gene13967	1	-0.852293	0.996918	0.712045
gene3907	1	0.62855	0.26651	0.361119
gene9463	1	0.282647	0.167775	0.175776
gene29809	1	0.591326	0.547692	0.456658
gene25445	1	0.76627	0.409497	0.486541
gene16418	1	-0.0408337	-0.183853	-0.531652
gene23295	1	0.250754	0.631309	0.573799
gene16767	1	0.374128	-0.0530243	0.27392
gene2078	1	0.4843	0.0762684	0.0680276
gene20635	1	0.347534	-0.22184	-0.137831
gene29838	1	-0.0256361	-0.173017	-0.315405
gene30110	1	0.162787	0.397129	0.209275
gene4164	1	0.194991	0.0554199	0.1137
gene4589	1	0.135743	0.251414	0.103062
gene17800	1	0.370461	0.187469	-0.18814
gene3762	1	0.0152753	0.428695	0.329938
gene1112	1	0.190789	-0.0477416	-0.00626766
gene18810	1	0.295509	-0.307218	-0.00755234
gene14073	1	-0.0354737	-0.463101	0.333959
gene18811	1	0.293181	0.342842	0.39799
gene9297	1	0.158115	0.514704	0.227365
gene27835	1	0.254275	-0.0876316	-0.538714
gene11786	1	0.539659	0.282059	0.418493
gene18814	1	0.147047	0.501484	0.669937
gene17773	1	0.396867	0.353318	0.353285
gene16486	1	0.181803	0.155236	0.355199
gene7256	1	0.175364	0.222494	0.22796
gene13287	1	0.643043	0.811369	1.09444
gene6205	1	-0.2754	0.931184	1.08917
gene14773	1	0.220223	0.0780106	0.23829
gene2207	1	-0.935252	0.832031	0.396021
gene30392	1	0.125129	-0.196355	-0.139927
gene20127	1	0.612675	0.683728	0.844544
gene15425	1	0.0567979	-0.20092	0.0282666
gene4168	1	-0.30494	0.59453	0.0993066
gene844	1	0.217448	0.201032	0.206204
gene32910	1	0.0856786	-0.165817	-0.215529
gene24385	1	0.25166	0.377919	0.899629
gene10592	1	0.014541	-0.0313385	-0.229556
gene29806	1	0.315252	0.29071	0.218615
gene3709	1	0.362275	0.360998	0.41441
gene3379	1	0.626989	0.379389	0.356775
gene33189	1	0.398373	0.428364	0.463016
gene8221	1	-0.225257	0.418412	0.503031
gene9080	1	0.519068	0.238266	0.329307
gene11932	1	0.0415313	0.0301556	0.0376278
gene3915	1	0.167043	0.178197	0.240398
gene30222	1	0.159527	-0.0813947	-0.0340728
gene27927	1	0.0382868	0.0297166	0.139293
gene5722	1	0.24716	0.168783	0.219253
gene17090	1	0.490859	0.386089	0.253437
gene16489	1	0.45183	0.569967	0.347158
gene5822	1	0.608222	0.430132	0.373094
gene6120	1	0.528612	0.543199	0.800878
gene33391	1	0.00824197	-0.0361849	-0.438331
gene13187	1	0.346536	0.503761	0.40394
gene25080	1	0.329099	0.122205	0.0188814
gene4204	1	0.191669	-0.0483864	0.206322
gene29478	1	0.0623818	0.127831	0.138551
gene18577	1	0.0559719	-0.0744945	-0.195559
gene20535	1	-0.0253014	-0.237072	0.0712765
gene8259	1	0.241752	0.240129	0.255304
gene15449	1	0.132483	0.0971678	0.199887
gene12103	1	0.544268	0.34018	0.209443
gene30651	1	0.318532	0.287772	0.332816
gene15401	1	-0.0109953	-0.130472	-0.158828
gene29661	1	0.38915	0.0750069	0.0200195
gene16620	1	0.493061	0.569007	0.239592
gene16624	1	0.163041	0.0195366	-0.0943758
gene12207	1	0.494407	0.495864	0.273424
gene29930	1	0.227362	0.248404	0.252262
gene11011	1	0.581913	0.111464	0.0876606
gene21304	1	0.0802708	-0.0564231	-0.0701787
gene30007	1	0.146174	0.0624492	0.09739
gene5988	1	-1.27044	1.3281	0.294181
gene6228	1	0.276597	-0.123629	-0.0142335
gene19431	1	0.0436534	-0.177322	-0.0755172
gene25356	1	0.0343673	0.0765045	-0.289884
gene27619	1	0.0425643	-0.0676995	-0.0281571
gene15610	1	0.301252	0.424296	0.481616
gene7812	1	0.044114	-0.0224227	0.00567113
gene20203	1	0.0828257	-0.183264	0.0573655
gene8061	1	0.154498	0.6173	0.658746
gene3117	1	0.566001	0.200412	0.373883
gene31161	1	0.413373	0.135934	0.0994441
gene8113	1	0.291944	0.281216	0.342766
gene16378	1	0.250349	0.233809	0.261683
gene4516	1	0.117098	0.130721	0.406642
gene7716	1	0.338411	0.327918	0.604331
gene16175	1	0.230734	0.682681	0.568085
gene17772	1	-0.0368857	0.132956	0.172633
gene18546	1	0.293045	-0.310411	0.258277
gene26862	1	0.552902	0.10512	0.161877
gene12694	1	0.4163	0.218928	0.0502987
gene25691	1	0.383983	0.237391	0.242204
gene5527	1	0.0577837	0.289122	0.217059
gene19364	1	0.927561	0.404438	0.133783
gene32898	1	0.297203	0.21008	0.318442
gene18035	1	0.582982	0.599426	0.757117
gene8424	1	0.26561	0.360362	0.378735
gene18437	1	0.144486	0.166485	0.0844759
gene3166	1	0.508922	0.451881	0.504427
gene15907	1	0.114396	0.27566	0.303624
gene2502	1	0.267423	0.0398943	-0.00396288
gene19495	1	0.156771	0.137159	0.277108
gene29386	1	0.196705	-0.083278	-0.072642
gene8255	1	0.622788	0.93095	1.16624
gene25528	1	-0.127574	-0.0845176	0.150824
gene17788	1	0.412143	0.309157	0.236378
gene6449	1	0.0211887	0.25496	0.262078
gene16376	1	-1.92217	1.60934	0.169554
gene4041	1	0.242597	0.304536	0.429008
gene15389	1	0.055956	0.108507	0.0489997
gene2662	1	-0.583313	0.712295	1.07202
gene25597	1	0.140374	0.435638	0.155068
gene32064	1	-0.0517124	-0.225683	-0.478586
gene7230	1	0.128954	0.326292	0.431863
gene27692	1	0.545266	0.585104	0.472352
gene10470	1	-0.0290513	-0.258868	0.153304
gene24601	1	0.249059	0.0805105	-0.00521177
gene15385	1	0.317628	0.0622165	0.127954
gene4924	1	0.215312	0.947702	0.193357
gene32636	1	0.0981806	0.10595	0.0422723
gene23274	1	0.147477	-0.0221762	0.226113
gene7637	1	0.412022	-0.167907	-0.750365
gene8270	1	0.214151	-0.0205188	0.0771364
gene12008	1	0.473211	0.355716	0.484053
gene19306	1	0.493491	0.426914	0.504551
gene29815	1	0.0887013	0.0746508	0.677928
gene31848	1	0.0862118	-0.0299804	-0.00313238
gene12713	1	0.77875	0.441849	0.414564
gene24006	1	0.572552	0.627291	0.621229
gene17262	1	-0.285917	0.568701	0.619358
gene3763	1	0.179975	0.733344	0.798058
gene18051	1	0.299026	0.298145	-0.0816209
gene12048	1	-0.488322	0.56242	0.0435259
gene24498	1	-0.0654335	-0.142855	0.183586
gene21930	1	0.468902	-0.181212	0.430397
gene29771	1	0.857261	0.120899	0.477235
gene27120	1	0.416715	0.684705	0.556039
gene9002	1	-0.042214	-0.20951	-0.102345
gene6286	1	0.608567	0.186225	0.481678
gene20539	1	0.16028	0.508174	0.344463
gene23819	1	0.528452	0.571605	0.500432
gene2924	1	0.159108	0.234722	-0.0383594
gene11841	1	0.0693717	0.0276394	0.0300749
gene3317	1	-0.178446	-0.110415	-0.321288
gene29566	1	0.626045	0.644896	0.541185
gene15346	1	0.406676	0.146596	0.0690061
gene4175	1	0.158524	0.15165	0.173831
gene22542	1	0.30125	0.24167	0.194357
gene10217	1	0.0303214	-0.124935	-0.123217
gene26750	1	0.471718	0.31847	0.424219
gene23864	1	-0.065221	1.11962	0.957116
gene3187	1	0.210248	0.294254	0.505919
gene30098	1	0.433802	0.227524	-0.200024
gene13946	1	0.294193	0.003134	-0.378816
gene10155	1	-0.420132	0.270165	1.08407
gene3469	1	0.468554	0.747416	0.268831
gene22037	1	0.134606	0.0253061	0.274121
gene31374	1	0.487505	0.305512	0.294548
gene5408	1	0.0159441	0.587242	0.447802
gene13203	1	-0.0231013	0.180885	0.186974
gene28441	1	0.770365	-0.0171307	0.316074
gene3972	1	0.0829939	0.503453	0.343554
gene15652	1	0.0865341	0.249699	0.250207
gene14901	1	0.193178	0.242665	0.1603
gene10325	1	0.560296	0.236896	0.220058
gene2804	1	0.138943	0.4066	0.422122
gene20660	1	0.0997618	0.0313178	0.125372
gene29473	1	0.352251	0.120401	0.102704
gene24917	1	0.0213518	0.932559	0.0855166
gene5149	1	0.427581	-0.0126467	0.164206
gene11797	1	0.73528	0.256038	0.161181
gene15067	1	0.223454	0.247707	0.200886
gene26618	1	0.410215	0.115744	0.110374
gene8297	1	0.869573	0.286378	0.484005
gene25353	1	0.295209	0.188827	0.172707
gene18710	1	0.317917	0.369093	0.516399
gene28208	1	0.524759	0.49077	0.425972
gene3898	1	0.392382	0.047382	-0.0426383
gene28551	1	0.0471245	0.10995	0.0241591
gene10696	1	0.112126	-0.0326405	-0.0551636
gene83	1	0.544462	0.658588	0.652675
gene32516	1	0.439559	0.192423	0.0625399
gene7362	1	0.278876	0.452761	0.217258
gene28137	1	0.407435	0.373216	0.417195
gene33029	1	0.0276921	0.0909749	0.213924
gene29500	1	0.175653	0.064327	0.145932
gene30866	1	0.40894	-0.0232235	0.717162
gene1400	1	0.188486	-0.212441	-0.268293
gene30348	1	0.247318	0.576079	0.573861
gene27851	1	0.376832	0.126107	-0.00448045
gene10993	1	0.36064	0.159618	-0.0118993
gene31068	1	0.48907	0.313027	0.278095
gene20401	1	0.465941	-0.0555916	0.501725
gene9518	1	0.0986338	0.0460332	0.232364
gene25921	1	-0.0295618	0.435967	0.841105
gene27211	1	0.66997	0.449379	0.129661
gene3998	1	0.328251	-0.0816328	0.0259023
gene22154	1	0.427934	0.45451	0.386139
gene7006	1	0.733642	0.521723	0.581691
gene31415	1	0.221389	0.258087	0.343889
gene18900	1	0.0177108	-0.0636147	0.17657
gene4283	1	0.567388	0.571854	0.548059
gene14385	1	0.181728	1.0232	0.799657
gene29363	1	0.454452	0.319694	0.227214
gene1988	1	0.46157	0.457276	-0.172729
gene24811	1	0.280538	0.342061	0.534499
gene16190	1	0.209071	-0.137281	0.133738
gene28063	1	0.00800758	0.160373	0.30573
gene15941	1	-0.0560122	-0.0315251	0.289056
gene14656	1	0.262688	-0.0971901	0.287421
gene5103	1	-0.113338	0.21913	0.245923
gene30487	1	0.181031	-0.0357124	0.149193
gene9260	1	0.244133	0.0277892	0.105484
gene19845	1	0.32563	0.197496	0.246468
gene12368	1	0.552009	0.113369	-0.306846
gene30877	1	0.496465	0.45833	0.461855
gene17676	1	0.194767	0.345913	0.37364
gene26365	1	-0.00516029	0.289105	0.374173
gene30500	1	0.229927	-0.00122743	0.0228953
gene27864	1	0.206202	0.208554	0.531595
gene9312	1	-0.441273	0.948077	0.405369
gene21289	1	0.379025	0.466656	0.309811
gene18276	1	0.467103	0.335573	0.356172
gene15650	1	-0.788247	0.472268	0.145817
gene31362	1	0.680847	0.306059	0.160113
gene4505	1	0.204051	0.511382	0.418699
gene33284	1	0.503658	0.683383	0.685606
gene27937	1	0.356376	0.203393	0.0318332
gene4119	1	0.58572	0.486889	0.229232
gene18124	1	0.0648553	0.265859	0.264972
gene32250	1	0.162811	0.870514	0.399063
gene18211	1	0.218458	0.215964	0.0194389
gene17405	1	0.730859	0.407727	0.333643
gene5049	1	0.695918	0.369643	0.198989
gene7397	1	0.0249945	0.0487901	0.112191
gene30850	1	0.431303	-0.0589506	-0.0371854
gene3637	1	0.446616	0.0533558	0.128277
gene32153	1	0.151728	0.11343	0.147546
gene3366	1	0.230255	0.136254	0.364645
gene21331	1	0.16102	0.144896	0.217799
gene11790	1	-0.0446599	-0.0506683	0.144803
gene18725	1	-0.23117	0.340887	0.456939
gene12411	1	0.0110741	0.221616	0.543425
gene1395	1	-0.0685631	-0.405834	0.539098
gene18711	1	0.204606	-0.052049	0.136758
gene24288	1	-0.786632	0.651751	-0.0543732
gene9649	1	0.294283	0.168844	0.272776
gene30102	1	0.349444	0.337176	0.293482
gene8900	1	0.621845	0.61114	0.691705
gene28353	1	0.303414	0.355382	0.185596
gene8243	1	0.753102	0.0708729	0.0351302
gene8389	1	0.211429	-0.21552	0.42586
gene3942	1	0.113508	0.090716	0.0689066
gene6295	1	0.420887	-0.244352	-0.0807444
gene32375	1	0.425185	0.361796	0.226217
gene3497	1	-0.0143408	0.203236	0.226016
gene19604	1	0.376708	0.341993	0.323014
gene23529	1	0.362085	0.233439	-0.102293
gene16815	1	0.148117	0.0121646	0.163066
gene27976	1	0.458111	0.651727	0.425947
gene3577	1	0.269178	0.463454	0.405765
gene11638	1	-0.158351	0.843585	0.396746
gene24412	1	0.24402	0.187814	0.0234267
gene15252	1	-0.0330994	-0.0674728	-0.0719909
gene14814	1	0.243043	0.177327	0.180414
gene29732	1	0.0348881	-0.455016	0.472954
gene12998	1	0.167563	-0.364629	-0.177475
gene30743	1	-0.131843	0.212063	0.419103
gene29407	1	0.0575837	-0.0203389	-0.686694
gene16429	1	0.0205154	0.0510235	0.0254309
gene12958	1	0.551381	0.403367	0.418169
gene11780	1	0.149976	0.0639451	-0.175919
gene2395	1	0.251258	0.0775234	0.464373
gene7763	1	0.521141	-0.0854871	0.330821
gene10404	1	0.145698	0.212843	-0.199028
gene13303	1	0.257949	0.180602	0.0956598
gene25189	1	0.293411	0.118412	0.166369
gene2835	1	0.25575	0.201781	0.360091
gene19023	1	0.352359	0.773852	0.493884
gene4105	1	0.397756	0.391907	0.350391
gene19315	1	0.409706	0.359197	0.269173
gene15521	1	0.00444867	0.0642445	-0.0312917
gene2381	1	0.411876	0.605317	-0.00169142
gene4986	1	0.426057	0.679567	0.31468
gene18935	1	0.644609	0.40341	0.868413
gene27061	1	0.25194	-0.0770387	0.33083
gene1940	1	0.363542	0.381005	0.554167
gene30860	1	0.378693	0.330973	0.375404
gene6090	1	0.0894914	0.185383	0.182535
gene19150	1	0.294825	0.261793	0.195396
gene13923	1	-0.316659	-0.187572	1.11613
gene5761	1	0.197979	-0.0621636	0.023663
gene28407	1	0.00837637	-0.0701669	0.121364
gene28253	1	0.427692	0.492259	0.29118
gene6406	1	0.294891	-0.106028	0.251826
gene7909	1	0.310877	0.0995607	0.169838
gene15608	1	0.531221	0.452521	0.46933
gene28207	1	0.664393	0.133145	0.296099
gene2097	1	0.102935	0.619775	0.271166
gene11527	1	0.531351	0.66377	0.540221
gene12516	1	0.232533	-0.126793	-0.17697
gene12075	1	0.168195	-0.219878	0.068224
gene30516	1	0.64413	0.545906	0.550344
gene1666	1	0.303922	0.0533221	-0.0813765
gene12563	1	0.619458	0.387542	0.869713
gene16734	1	0.407088	0.277614	0.19831
gene18142	1	-0.024618	0.462616	0.201256
gene10011	1	0.416375	0.103435	-0.191666
gene32706	1	0.231967	0.124626	0.000491841
gene31740	1	0.372111	0.145009	-0.125212
gene24467	1	0.48299	0.388927	0.349181
gene17055	1	-0.0403884	-0.0803941	0.0452561
gene3977	1	0.199451	0.318494	0.483001
gene19616	1	0.0276934	0.243439	0.233271
gene7574	1	0.00401743	0.466122	0.325252
gene10577	1	0.425224	0.283535	0.457439
gene15073	1	0.327829	0.0840217	0.119751
gene26953	1	-0.188005	0.165988	0.434088
gene7183	1	0.147306	0.644766	0.21717
gene29769	1	0.344017	0.381031	0.288593
gene20652	1	0.238223	0.111517	-0.0961084
gene16325	1	0.377235	1.05267	0.30914
gene25230	1	0.28605	0.315122	0.195465
gene5631	1	-0.0708805	0.0971011	0.176741
gene29614	1	0.338202	0.395628	0.358597
gene32228	1	0.401373	0.589995	0.412652
gene4211	1	0.147952	0.339033	0.264436
gene4503	1	0.0914082	0.43276	0.437174
gene25623	1	0.456409	0.340326	0.110823
gene1467	1	0.441651	0.118398	-0.87101
gene32598	1	0.316875	0.221559	0.141876
gene31894	1	0.426924	0.189042	0.158905
gene3516	1	0.0787355	-0.2203	-0.252029
gene15877	1	0.177783	0.214571	0.329156
gene25799	1	0.431796	0.182341	0.424607
gene15132	1	0.360565	0.131906	0.160369
gene25039	1	-0.060904	-0.147778	-0.182915
gene2720	1	0.465849	0.586356	0.218169
gene30562	1	0.146178	0.130639	0.245956
gene3975	1	0.54421	0.520297	0.508355
gene29724	1	0.312904	-0.114411	0.0564568
gene26445	1	0.0216459	0.0285645	-0.0148182
gene23219	1	0.279196	0.337778	0.25131
gene94	1	0.193498	0.211947	0.0693901
gene11417	1	0.310137	0.322085	0.318332
gene12640	1	0.306141	0.100555	0.0606568
gene28431	1	-0.0935752	0.153064	0.0608589
gene1878	1	0.407793	0.335981	0.330313
gene21528	1	0.0427887	0.149572	0.434192
gene27076	1	0.329134	0.248777	0.27003
gene4052	1	0.0587505	0.0602473	0.389379
gene28516	1	0.415423	0.118624	0.0768067
gene29953	1	0.220817	0.0401382	-0.0365737
gene4206	1	0.441924	0.243907	0.165613
gene27949	1	0.206503	0.124976	0.187254
gene27869	1	-0.0187514	-0.11116	0.0403972
gene3504	1	0.133958	-0.355114	-0.174206
gene31209	1	0.154588	0.421226	0.41047
gene17258	1	0.480886	0.0446678	0.406894
gene3219	1	0.396306	0.260535	-0.239988
gene25733	1	0.574087	0.863881	1.20541
gene6560	1	0.302135	0.136715	-0.253361
gene30295	1	-0.098842	-0.140218	0.479184
gene14467	1	0.234327	0.696759	0.404348
gene7261	1	0.573732	0.482824	0.560942
gene7477	1	0.423875	0.239696	0.0581065
gene4397	1	0.280941	0.00854926	-0.0656299
gene9870	1	0.267291	0.538342	0.550383
gene22672	1	0.321541	0.190645	0.184299
gene15094	1	-0.00616495	-0.0942752	0.305509
gene31561	1	0.426347	0.142555	0.0405743
gene27978	1	0.248286	0.395715	0.380305
gene15103	1	0.0927025	0.376546	0.231762
gene31770	1	0.465898	0.344686	0.143003
gene25018	1	0.627764	0.275399	0.289206
gene26987	1	0.253223	0.746851	0.459714
gene20829	1	0.382549	-0.0347135	0.118273
gene1571	1	0.516533	0.220643	-0.185966
gene5025	1	0.00921565	-0.0504212	0.162541
gene22922	1	0.0860453	-0.0660365	0.309831
gene11749	1	0.12147	0.407277	0.479437
gene28092	1	-0.15933	0.298448	0.244568
gene24389	1	0.209929	0.353712	0.126341
gene24923	1	0.178821	0.0287966	-0.360151
gene30817	1	0.621677	0.339971	-0.00947979
gene11826	1	0.243836	0.28766	0.0742495
gene16150	1	0.589432	0.406816	0.44908
gene25598	1	0.140185	0.245144	0.22364
gene5847	1	0.283908	0.317787	0.519671
gene9556	1	0.35957	0.355846	0.347684
gene30606	1	0.338562	0.455499	0.197146
gene33099	1	0.285296	0.17159	0.110089
gene3851	1	0.320884	0.186874	-0.0802513
gene4819	1	0.0177206	-0.318954	-0.322123
gene26955	1	0.302173	0.22474	0.186929
gene30103	1	0.496722	0.326305	0.297741
gene24734	1	0.416771	0.15944	0.389711
gene975	1	0.302399	0.907406	0.328258
gene3802	1	0.265918	0.521932	0.477021
gene15912	1	0.344363	0.132913	0.299183
gene11613	1	0.189676	0.217276	0.203272
gene3306	1	-0.0231453	-0.00810991	0.0973611
gene31647	1	-0.037976	0.134382	0.129668
gene17718	1	0.591348	0.153638	-0.137718
gene10319	1	0.363905	0.324744	0.140214
gene11792	1	0.411322	0.0566468	0.0872234
gene24112	1	0.243479	0.180175	0.674644
gene21559	1	0.426981	0.174163	0.361759
gene17156	1	0.187036	0.0463927	0.123575
gene9954	1	-0.0696273	-0.0539998	-0.0137397
gene30290	1	0.216222	0.115654	0.221116
gene16765	1	0.441179	0.731224	0.729781
gene30090	1	0.159276	0.827825	0.32552
gene5883	1	0.0123476	0.4577	0.121661
gene15220	1	0.47567	0.631967	0.637167
gene32046	1	0.442323	0.0855938	-0.065555
gene7762	1	0.0280327	0.0825063	0.116965
gene12099	1	0.503315	0.32968	0.189034
gene1826	1	0.0168533	-0.0963644	0.0444784
gene28105	1	0.180043	0.41612	0.32735
gene5377	1	0.0686583	0.0338279	0.171136
gene31522	1	0.205323	0.147352	0.422672
gene6256	1	0.443083	0.400371	0.101765
gene13335	1	0.130864	0.208966	0.234016
gene27173	1	-0.0909102	0.308124	0.217044
gene30025	1	0.238983	0.0880815	0.101731
gene1833	1	0.129122	0.454292	0.309175
gene22943	1	0.253087	-0.0987075	0.256209
gene1663	1	0.325175	0.0924268	0.164345
gene6624	1	0.581022	0.397544	0.579827
gene19325	1	0.505347	0.380541	0.409052
gene30790	1	-0.0717158	0.231415	0.218007
gene20193	1	0.0805401	0.183724	0.493912
gene13073	1	0.0132386	-0.007101	0.124324
gene1000	1	0.210381	0.733695	0.597061
gene28243	1	0.0440129	0.096355	0.213994
gene30037	1	0.406707	0.625978	0.518523
gene27020	1	0.26593	-0.189326	-0.260025
gene3486	1	0.0861176	0.101158	0.325632
gene24622	1	0.0413079	-0.284987	-0.0571137
gene16630	1	0.48192	0.604691	0.477201
gene29547	1	-0.0645778	-0.130634	-0.0094679
gene15806	1	0.16081	0.0832622	0.0679271
gene2042	1	0.494784	0.783761	0.453241
gene7253	1	0.07508	-0.191416	-0.143589
gene11633	1	0.4308	0.327354	0.224543
gene25087	1	0.514516	0.359064	0.113289
gene4525	1	0.522235	0.631912	0.692403
gene29765	1	0.0984015	0.0388771	0.1065
gene29475	1	-0.0986393	0.142639	0.158377
gene1618	1	0.0263262	-0.10818	0.000894041
gene30055	1	-0.0426315	-0.19825	-0.11361
gene15057	1	0.425791	0.569415	0.295196
gene4006	1	0.0369725	0.0456257	0.190903
gene27865	1	0.235655	0.455847	0.448051
gene30982	1	0.608206	0.360188	0.349147
gene13000	1	0.155939	0.302634	0.32989
gene14573	1	0.251773	0.454112	0.341926
gene11981	1	0.30085	0.0606005	0.332606
gene31139	1	0.3962	0.105458	0.264153
gene31245	1	0.0786855	0.103828	0.223357
gene27940	1	0.0559811	0.0519181	0.0474331
gene14083	1	0.122194	-0.127298	0.0566154
gene14257	1	0.54043	0.559992	0.445612
gene7836	1	0.278788	0.159264	0.278957
gene23365	1	0.247918	-0.0772308	0.0767575
gene21926	1	0.674945	0.287737	0.174483
gene7580	1	0.501128	0.435427	0.236944
gene27535	1	0.348533	-0.144953	-0.245609
gene8409	1	0.106949	0.0102028	0.0742746
gene17091	1	0.521531	0.704197	0.64138
gene2737	1	0.0565791	-0.113905	-0.0899646
gene32668	1	0.163156	0.130962	0.0394855
gene12383	1	-0.0289221	-0.160048	-0.147325
gene27878	1	0.355038	0.377737	0.274831
gene14109	1	0.182216	0.347388	0.290232
gene3827	1	0.603941	0.303289	0.257057
gene24726	1	0.325757	0.233558	-0.251731
gene2386	1	0.0348317	-0.071199	0.0399002
gene31795	1	0.188432	0.145145	0.25864
gene11813	1	0.027878	0.0704811	0.242255
gene12929	1	0.270183	0.508333	0.277368
gene1435	1	0.583674	0.627653	0.551308
gene19242	1	0.190939	0.546556	0.458511
gene5120	1	0.37884	0.28352	0.229469
gene28126	1	0.132007	-0.0342617	-0.172994
gene23250	1	0.287975	0.248121	0.197808
gene15645	1	0.535179	0.77957	0.499382
gene7182	1	-0.0808296	-0.174829	0.133689
gene4580	1	0.224711	0.0785494	0.27048
gene27629	1	0.484272	0.55967	0.357128
gene2057	1	0.235298	-0.136362	-0.143521
gene13500	1	0.499732	0.397849	0.448415
gene31140	1	0.389111	0.219828	0.371422
gene26878	1	0.0506474	-0.282538	-0.0755499
gene10730	1	0.111262	0.44891	0.339453
gene30264	1	0.317806	-0.104718	-0.139639
gene30233	1	-0.124452	0.180034	0.168149
gene32775	1	0.185444	0.0320493	0.329784
gene21905	1	-0.0150053	-0.0336404	-0.306219
gene7843	1	0.148076	-0.215191	-0.03181
gene25477	1	0.0405027	0.331747	0.273412
gene30368	1	0.0964256	0.603468	0.0078482
gene23450	1	0.141878	-0.170651	0.120467
gene15200	1	0.5183	0.262352	0.172972
gene8901	1	0.192124	-0.102278	-0.132607
gene4675	1	0.2217	0.599269	0.767
gene15203	1	0.49755	0.092885	0.257229
gene15068	1	0.175485	0.562997	0.718027
gene19133	1	0.211423	-0.0273585	0.24158
gene11024	1	0.213297	0.485072	0.525833
gene33100	1	-0.107807	-0.205172	-0.298685
gene16101	1	0.0189174	-0.122279	-0.0769672
gene15212	1	0.318379	0.278991	0.325135
gene24826	1	0.525262	0.291111	0.249197
gene30950	1	0.481124	0.00754841	0.412708
gene16671	1	0.464219	0.283159	0.33234
gene5460	1	0.0917913	-0.29348	-0.193049
gene31356	1	0.193999	0.0623704	0.227688
gene14468	1	0.277987	0.00428294	0.00235469
gene30389	1	0.149358	-0.225885	-0.384304
gene29617	1	0.482576	0.233836	0.135626
gene21309	1	0.0506939	0.363363	0.264327
gene17081	1	-0.08429	-0.0482466	0.239076
gene30341	1	0.461661	0.0677333	0.0190912
gene31539	1	0.158525	0.367478	0.184362
gene32638	1	0.167481	0.304326	0.329377
gene18488	1	0.204283	0.173149	0.0169098
gene12000	1	0.0246015	-0.28802	-0.348669
gene33488	1	0.869596	0.482358	0.255628
gene23521	1	0.248855	0.538288	0.789912
gene15915	1	0.556175	0.646584	-0.014243
gene22062	1	0.586016	0.562226	0.414617
gene27018	1	-0.0811779	0.361291	0.36531
gene9990	1	0.0922292	-0.0706699	-0.126181
gene13284	1	0.220816	0.224695	0.158711
gene9240	1	0.204123	-0.121396	0.0406028
gene14304	1	0.0578087	-0.262764	-0.296411
gene29397	1	0.478654	0.230147	-0.0303814
gene14055	1	-0.0756361	0.263173	0.454945
gene22041	1	0.144555	0.35632	0.2173
gene29786	1	0.135597	0.25166	0.117847
gene11971	1	0.0451341	-0.0645805	0.164878
gene16626	1	0.307623	0.0788299	0.219993
gene32220	1	0.120723	-0.0721147	-0.136803
gene22742	1	0.349555	0.235167	-0.107763
gene15609	1	0.374133	0.408072	0.37848
gene25092	1	0.328229	-0.0532868	0.167256
gene11970	1	0.181921	0.0213326	0.0491321
gene32663	1	0.198266	0.0205326	0.264377
gene6934	1	0.0944588	0.867595	0.984585
gene23333	1	0.0654336	-0.157631	0.256419
gene15491	1	0.0518355	0.107446	0.131066
gene24983	1	0.267096	0.366622	0.57123
gene7962	1	-0.00177832	0.0241004	0.022491
gene25009	1	0.489542	0.127017	0.0791837
gene14289	1	0.34869	0.379535	0.126025
gene3716	1	-0.00574793	0.118557	0.117134
gene29493	1	-0.0170485	0.179153	0.187576
gene10195	1	0.510315	0.364804	0.236608
gene24346	1	0.282241	0.417309	-0.125662
gene3173	1	0.339677	0.327855	0.327876
gene26125	1	0.201793	-0.0691245	0.314019
gene29610	1	-0.0587844	-0.118423	-0.018111
gene11345	1	0.160732	0.110312	0.0134727
gene13657	1	0.303748	0.120317	0.185508
gene30449	1	-0.261624	0.0432848	-0.630274
gene26134	1	0.273775	0.0941072	0.0979081
gene19406	1	0.314737	0.352177	0.339224
gene26589	1	0.118184	0.447008	0.17673
gene24204	1	0.306748	0.109247	0.364682
gene9891	1	0.267488	-0.1282	-0.057194
gene1601	1	0.419633	0.78538	0.410698
gene19317	1	0.507046	0.288826	0.256199
gene22809	1	0.134337	0.383515	0.31566
gene28310	1	-0.00585451	-0.0346447	-0.165819
gene23761	1	0.357514	0.250498	0.155361
gene1857	1	0.213501	0.0499384	0.234342
gene20819	1	0.52693	0.650709	0.303297
gene3288	1	0.432239	0.597223	0.598405
gene31547	1	0.264065	0.258545	0.326737
gene33084	1	0.196674	0.250761	0.375531
gene1851	1	0.13142	0.114429	0.239038
gene13293	1	0.546102	0.765358	0.578567
gene23666	1	0.352936	0.114142	0.23678
gene3473	1	0.201728	0.327894	0.246546
gene23393	1	0.236558	0.105343	-0.186933
gene33097	1	0.128345	-0.0105301	0.0389163
gene14476	1	0.171204	0.522345	0.184967
gene13820	1	-0.0387396	0.172901	0.228998
gene28300	1	0.322256	-0.0770699	-0.061478
gene28004	1	-0.292224	0.264012	0.0945466
gene15881	1	0.262788	-0.0877451	-0.102663
gene30808	1	0.471411	0.517482	0.384545
gene27013	1	0.314893	0.714735	0.593284
gene31541	1	0.173127	0.455594	0.454866
gene15465	1	0.246099	-0.102693	0.112056
gene16097	1	0.110539	0.838269	0.377915
gene23204	1	0.624962	0.308093	0.373347
gene9083	1	-0.0495629	0.109311	0.154425
gene27948	1	0.0113588	0.339478	0.258386
gene9948	1	0.140464	-0.0874654	-0.0557972
gene19239	1	0.25297	0.103264	0.222821
gene9172	1	0.288356	0.364542	0.528535
gene5520	1	0.287518	0.362538	0.51034
gene29484	1	0.291449	0.312756	0.116128
gene27811	1	0.503189	0.362775	0.222523
gene22096	1	0.298762	0.135919	0.190174
gene16211	1	0.331087	-0.153926	0.026063
gene29140	1	-0.0760255	0.650571	0.195506
gene19787	1	0.538569	0.239643	0.0274571
gene15818	1	0.424724	0.799571	0.409857
gene25491	1	-0.00432896	0.0614972	-0.0676238
gene24085	1	0.52473	0.733981	0.411293
gene11531	1	0.196604	0.26368	0.175115
gene6260	1	0.291116	0.135446	0.238318
gene26783	1	0.517067	0.522659	0.30353
gene11782	1	-0.0182457	-0.3594	-0.334694
gene5712	1	0.376122	-0.0342308	-0.114397
gene30810	1	0.558325	0.531437	0.354578
gene28291	1	0.152026	0.118954	-0.0232995
gene32407	1	-0.0124461	0.314754	0.304296
gene20522	1	0.277561	0.109149	0.209959
gene22580	1	0.0121511	0.0968432	-0.0465826
gene15880	1	0.239613	0.431521	0.296411
gene5246	1	0.0599163	0.0694095	0.0675719
gene9792	1	0.555909	0.706884	0.915166
gene23277	1	0.506971	0.520945	0.472663
gene1039	1	0.504513	0.0580417	0.110448
gene27342	1	0.211792	0.0749717	0.207801
gene31146	1	0.731171	-0.202746	0.367177
gene28458	1	-0.0648901	0.107265	0.144615
gene4318	1	0.566192	0.645002	0.354453
gene16411	1	-0.00707552	-0.295803	-0.303895
gene5711	1	0.717829	0.2696	0.0317253
gene31582	1	0.228986	0.066331	0.107424
gene4375	1	0.359989	0.304789	0.428428
gene19846	1	0.075309	-0.0385627	0.0647227
gene9454	1	0.7877	0.28184	0.150391
gene23381	1	0.225857	0.172595	0.212929
gene30933	1	0.242448	0.282507	0.27329
gene18951	1	0.679405	0.802392	0.174612
gene11618	1	0.188208	-0.0812604	-0.140531
gene18586	1	0.308925	0.401989	0.325407
gene8863	1	0.335325	0.10366	-0.297989
gene25978	1	0.356946	0.137651	0.0407163
gene19016	1	0.073311	-0.0678355	-0.0490183
gene4133	1	0.0309665	0.33468	0.223455
gene3491	1	0.585474	0.526557	0.501428
gene7511	1	0.691506	0.389331	0.236868
gene27825	1	0.645729	0.156857	0.00881672
gene26588	1	0.351798	0.680008	0.614204
gene28234	1	-0.203507	-0.0127162	0.396373
gene1223	1	0.685645	0.0793947	-0.110651
gene17590	1	0.158208	-0.0785042	0.186974
gene18096	1	0.198992	0.364344	0.24259
gene7157	1	0.315838	0.589617	0.478055
gene9746	1	0.387497	0.592902	0.439572
gene15620	1	0.210528	0.411254	0.336721
gene30000	1	0.111161	0.173516	0.312883
gene32777	1	-0.0685364	0.0907728	0.168746
gene15247	1	0.613972	0.459933	0.425235
gene9875	1	0.696626	0.534857	0.099265
gene4437	1	0.575424	0.408374	0.55374
gene28236	1	0.590625	0.511367	0.444061
gene26400	1	0.370723	0.843441	0.397594
gene28132	1	0.101887	-0.15256	-0.107406
gene29237	1	-1.41938	1.28358	1.28172
gene29894	1	0.179763	-0.142325	-0.145607
gene30282	1	-0.0613055	-0.00608534	-0.00489113
gene16082	1	0.615931	0.381124	0.146641
gene23457	1	0.204723	-0.487553	0.480411
gene16914	1	0.229848	0.598794	0.406485
gene3488	1	0.285376	0.167901	0.185631
gene33513	1	0.435924	0.390889	0.126853
gene18438	1	0.209387	0.0885104	0.280824
gene20569	1	0.518329	0.478581	0.447612
gene14277	1	0.358419	0.0784205	0.242188
gene21526	1	0.336887	0.387531	0.517789
gene28109	1	-0.162891	0.367991	0.365849
gene28545	1	0.114483	-0.00648842	-0.0579048
gene7715	1	0.261456	0.0438969	0.168617
gene30342	1	0.25292	-0.114649	0.00372875
gene18537	1	0.549527	0.305391	0.318751
gene24500	1	0.240045	-0.0350744	-0.341228
gene5111	1	0.756117	0.391219	0.278664
gene23870	1	0.241262	0.42829	0.302195
gene3509	1	0.0427478	0.295354	0.336586
gene31012	1	0.225359	0.0234558	-0.0852291
gene24990	1	0.236652	0.410702	0.162021
gene27130	1	0.210619	0.176187	0.371961
gene24883	1	0.440586	0.0648129	0.122624
gene25988	1	0.103431	0.0170987	0.105424
gene11919	1	0.0512121	0.285573	0.341854
gene26608	1	-0.309294	0.638742	0.53274
gene33165	1	0.0380794	-0.0441574	-0.0543445
gene30797	1	0.0662931	0.0123802	-0.000990404
gene912	1	0.214329	0.583717	0.557163
gene4969	1	0.528639	0.479179	0.36257
gene31299	1	0.165212	0.170419	0.064559
gene31260	1	-0.05384	-0.150296	-0.0601906
gene3788	1	0.0223763	0.628071	0.58162
gene11778	1	0.13671	0.244217	0.18463
gene16162	1	0.396375	0.955842	0.540746
gene1287	1	0.173397	0.0470814	-0.118891
gene15193	1	0.154891	0.439604	0.352513
gene26012	1	-0.0158009	-0.110149	-0.181645
gene2209	1	0.103195	0.7494	1.29341
gene33132	1	0.00967827	0.301461	0.34865
gene29967	1	-0.0356341	0.114835	0.146596
gene4459	1	0.414741	0.207743	0.329893
gene28473	1	0.0372332	0.2708	0.47023
gene18073	1	0.354639	0.0287037	0.000349005
gene4356	1	0.267374	-0.412921	0.539907
gene30259	1	0.0145261	0.508555	0.490863
gene18180	1	0.457433	0.27766	0.666696
gene29491	1	-0.0327708	0.246567	0.364572
gene28424	1	0.13963	0.335966	0.396534
gene24783	1	-0.016452	-0.0164282	0.0106978
gene26806	1	0.345805	0.301117	0.102155
gene16864	1	-0.00693724	0.435252	0.523598
gene22547	1	-0.0163816	0.361948	0.330217
gene11021	1	0.162671	0.234448	0.47881
gene12262	1	0.394259	0.430923	0.247623
gene12499	1	0.394741	0.570742	0.567166
gene30086	1	0.283822	0.135781	0.311157
gene10957	1	0.129867	-0.25147	0.0657719
gene7399	1	0.268031	0.449588	0.377961
gene13450	1	0.380598	0.396534	0.128138
gene23245	1	-0.735548	0.571064	-0.00194768
gene32121	1	0.223754	0.382285	0.345633
gene3649	1	0.0556227	-0.359487	-0.122686
gene13083	1	0.780013	0.245033	0.449146
gene30607	1	0.248587	0.65315	0.582085
gene30856	1	0.569942	0.581262	0.770304
gene402	1	0.0178023	0.369796	0.987715
gene8199	1	0.151961	0.197394	0.115965
gene6773	1	0.137733	0.421385	0.304557
gene30124	1	-0.1735	0.151813	0.119056
gene16001	1	0.473865	0.475831	0.352049
gene21345	1	0.497071	0.541604	0.404241
gene5298	1	0.35652	0.547226	0.324584
gene23222	1	0.159357	0.18967	0.192019
gene16384	1	0.0473954	0.155474	0.287488
gene9533	1	0.281751	0.493696	0.406711
gene20068	1	0.219483	0.160865	0.262816
gene11888	1	0.186823	0.198665	0.113255
gene30064	1	0.461804	0.550785	0.261193
gene28575	1	0.108289	0.0645512	-0.00464038
gene23461	1	0.508211	0.338445	0.327077
gene18041	1	0.493054	0.681517	0.540025
gene15563	1	0.348556	0.509181	0.465751
gene29574	1	-0.055005	-0.187407	-0.0681216
gene20425	1	0.0426059	0.66446	0.409256
gene3930	1	0.2032	-0.342479	-0.167172
gene32357	1	0.128967	0.0107589	0.0590098
gene2951	1	0.14628	0.289647	0.25263
gene8974	1	0.171507	0.0848917	0.0488985
gene13987	1	0.305074	0.0419864	0.209705
gene15175	1	0.310338	0.379333	0.446185
gene9029	1	0.415838	0.273301	0.0903662
gene4540	1	0.200218	0.148804	0.186931
gene16770	1	0.0270844	0.230808	0.114993
gene5524	1	0.0490545	0.175434	0.146959
gene30252	1	0.132944	-0.175421	0.13391
gene12029	1	0.676713	0.422793	0.304253
gene30609	1	0.160494	0.144027	0.0201186
gene14701	1	0.715593	0.291404	0.44218
gene12009	1	0.260877	0.00745628	0.0514344
gene21846	1	0.364058	0.115896	-0.219711
gene21002	1	0.224416	-0.0455555	-0.337091
gene28044	1	0.453551	0.636708	0.5349
gene11420	1	0.0125997	0.00898286	0.00518552
gene24181	1	-0.0288184	0.0458678	0.0852157
gene17246	1	-0.130743	0.345348	0.320409
gene31809	1	0.474709	0.496625	0.416657
gene19063	1	0.542676	-0.0816532	-0.188433
gene1969	1	0.215679	0.0269902	0.0228135
gene20292	1	0.120367	0.406467	0.634908
gene6521	1	0.514281	-0.0101299	-0.221738
gene30366	1	0.0414613	-0.243764	0.050307
gene20695	1	0.207459	0.21292	0.0964881
gene5663	1	0.179425	-0.202473	-0.00837722
gene27616	1	0.0719427	0.850806	0.58486
gene16621	1	0.394753	0.229596	0.29131
gene29876	1	-0.120532	0.457511	0.0641156
gene17601	1	0.106289	0.163025	0.121467
gene24799	1	0.404914	0.102489	0.240595
gene18265	1	0.236424	0.736579	0.0439263
gene2038	1	0.255777	0.0121316	0.180704
gene5268	1	0.0471662	0.0783951	0.0452779
gene29324	1	0.449964	0.152492	-0.178554
gene19450	1	0.245768	0.344121	0.320178
gene9648	1	-0.274217	0.704552	0.337485
gene22157	1	0.42468	0.338971	0.211813
gene1848	1	0.406549	0.392992	0.39689
gene7252	1	0.320947	0.19839	0.262486
gene29844	1	0.163388	-0.106202	-0.354022
gene9094	1	0.209868	0.101376	0.228526
gene26242	1	0.338967	0.252243	0.23884
gene18138	1	0.324829	0.530402	0.229135
gene32025	1	0.479456	0.60377	0.271375
gene16581	1	0.342736	0.18229	0.202918
gene30655	1	0.376772	0.153664	0.341752
gene24165	1	0.116849	0.38239	0.406827
gene19312	1	0.102297	0.283849	0.123148
gene23023	1	0.475364	0.446806	0.41963
gene2533	1	0.469421	0.0859001	-0.0441724
gene29843	1	0.48042	0.382002	0.429922
gene31479	1	0.529476	0.708612	0.372794
gene14552	1	0.426006	0.7297	0.356504
gene30955	1	0.119313	-0.0684461	-0.122574
gene5563	1	0.374277	0.550184	0.492361
gene15808	1	0.10868	0.0587499	0.167832
gene14390	1	0.120312	-0.11515	-0.0669763
gene10635	1	0.388545	0.306139	0.879405
gene27485	1	0.672719	-0.115564	-0.180807
gene26597	1	0.324956	0.376691	0.280774
gene10895	1	0.0837113	0.00154583	0.134396
gene11952	1	0.55063	0.51547	0.141211
gene30593	1	0.331591	0.346378	0.335832
gene7596	1	0.304235	0.251377	0.57988
gene19612	1	0.467432	0.870696	0.586324
gene24956	1	0.291769	0.522055	0.500358
gene9873	1	0.0558684	-0.0675523	0.284716
gene19745	1	-0.0256989	0.47858	-0.122878
gene5488	1	0.171744	0.155774	0.0552976
gene12393	1	0.0768855	-0.100442	-0.344402
gene14065	1	0.0851789	-0.0713172	-0.0882122
gene12061	1	0.137136	-0.0368979	0.0964277
gene28373	1	0.0253035	0.423213	0.270753
gene8738	1	0.626372	0.440002	0.182013
gene32484	1	0.504254	0.277623	0.25093
gene15889	1	0.144188	0.178853	0.218636
gene2032	1	0.209124	0.354726	0.33756
gene2733	1	0.129734	0.193304	0.300737
gene25599	1	0.266914	0.00703524	0.242179
gene32431	1	0.048245	0.0853251	0.005065
gene19712	1	-0.0787122	-0.174733	0.464292
gene6081	1	0.351683	0.178722	0.220898
gene22756	1	0.182105	0.129004	0.0783979
gene27894	1	0.116388	0.166424	0.216531
gene4902	1	0.311007	0.195115	0.498461
gene11857	1	0.116716	0.678749	0.304563
gene18541	1	0.0487492	-0.0979757	-0.0367292
gene21745	1	-0.356878	0.0980006	0.689361
gene33201	1	-0.054342	0.32297	-0.242699
gene2106	1	0.262581	0.240789	0.114615
gene19521	1	0.473222	-0.145515	0.445932
gene10979	1	-0.17831	0.232956	0.0730961
gene12614	1	0.032109	0.0779049	-0.14193
gene2745	1	-0.0388401	0.00650043	0.0561906
gene19038	1	-0.086124	-0.102258	0.107744
gene28519	1	0.253138	0.0303611	0.0879493
gene2838	1	0.436156	0.064446	0.179412
gene15261	1	0.0995664	0.145147	0.205986
gene32321	1	0.574218	-0.0844535	-0.128753
gene20771	1	0.178818	0.638172	0.591476
gene27979	1	-0.0483653	0.0163643	0.364545
gene23510	1	-0.250793	0.546416	0.034076
gene31635	1	0.275314	0.246292	0.231343
gene20195	1	0.0925911	0.401188	0.497202
gene2611	1	0.379243	0.601319	0.135571
gene12997	1	0.202051	-0.0122113	0.119743
gene30278	1	-0.132523	0.021358	-0.208125
gene30965	1	0.206625	0.0681158	0.0872168
gene30254	1	0.26613	0.430033	0.219481
gene4100	1	0.733769	0.404633	0.649388
gene12562	1	0.562513	0.580648	0.518156
gene16442	1	0.467323	0.33446	0.300457
gene8228	1	0.241026	0.177524	0.273876
gene15859	1	0.110014	-0.0991955	-0.069717
gene24122	1	0.452819	0.152251	0.105976
gene33398	1	0.496286	0.351861	0.242409
gene1820	1	0.271839	-0.0143252	-0.6112
gene20479	1	0.0818779	-0.254001	0.0572901
gene12588	1	0.105546	-0.0271134	0.0171499
gene28030	1	0.131905	0.368658	0.389674
gene7759	1	0.115528	0.0107723	0.132082
gene28427	1	0.0990481	0.142736	0.0135394
gene2854	1	0.243321	-0.0290324	0.0861952
gene21506	1	-0.0607501	-0.026516	0.197966
gene15024	1	-0.0382776	0.21758	0.227608
gene3519	1	0.704754	0.31009	0.117343
gene3168	1	0.250946	-0.229148	-0.174179
gene23909	1	0.183859	-0.066108	-0.0435276
gene12723	1	0.321863	0.442338	0.439644
gene13915	1	-0.204005	0.0680863	0.074244
gene3414	1	0.135629	0.0697296	0.297639
gene9884	1	0.294739	0.0319424	0.050847
gene19279	1	0.604284	-0.0818578	0.14127
gene26726	1	0.155616	0.152828	0.545078
gene23619	1	0.61361	0.392618	0.311086
gene26799	1	0.057787	0.104641	0.162744
gene18027	1	0.122186	0.00227568	0.0293817
gene32109	1	0.496633	0.676834	1.03421
gene13254	1	0.0127268	0.363833	-0.108535
gene550	1	0.292221	0.206104	0.31049
gene4187	1	-0.192482	-0.246382	0.0467675
gene30548	1	0.410066	0.310916	0.542267
gene28358	1	0.0145942	-0.0801387	-0.155575
gene9793	1	0.12556	0.681135	-0.133812
gene9760	1	-0.0399473	-0.0309204	0.21993
gene30369	1	0.293515	0.458074	0.375928
gene15199	1	0.403942	0.491334	0.368572
gene6867	1	0.058854	-0.0471888	0.218592
gene11753	1	0.450872	0.389179	0.353574
gene32219	1	0.241859	0.284105	0.256269
gene12738	1	-0.304488	0.337196	0.356974
gene4918	1	-0.0591862	-0.144266	0.111556
gene3872	1	0.0838744	0.11545	0.215541
gene2272	1	0.29926	-0.161376	-0.105558
gene32809	1	0.438242	0.594559	0.586791
gene3604	1	0.115242	-0.0669842	0.0204936
gene26160	1	0.320214	0.0973872	-0.0263811
gene11403	1	0.414353	0.608704	0.591673
gene12312	1	0.349833	0.43402	0.54113
gene3273	1	0.195726	0.126946	0.262598
gene8904	1	-0.0699696	0.0637401	0.185128
gene10184	1	0.190395	-0.11689	-0.0167917
gene1444	1	0.258586	0.359393	0.261383
gene28423	1	0.366609	0.426382	0.293283
gene29338	1	0.108938	0.117099	0.230408
gene14106	1	0.433759	0.184227	0.173187
gene12462	1	0.184981	-0.0908849	-0.032069
gene32149	1	0.476977	0.283376	0.284994
gene32874	1	0.452007	0.28384	0.267211
gene1781	1	0.194642	0.218012	0.205593
gene28403	1	0.0388301	0.146935	-0.545457
gene24086	1	0.538411	0.239001	0.327799
gene31114	1	0.0012509	0.12501	0.244596
gene20782	1	0.249051	0.80198	0.834658
gene7840	1	-0.0871922	0.0428632	0.148125
gene22099	1	0.422021	0.611521	0.432988
gene31474	1	0.413635	0.268377	0.238072
gene26060	1	0.371838	0.151478	0.307278
gene33200	1	-0.0775696	-0.130193	-0.008838
gene4102	1	0.0861366	0.257276	0.31473
gene11820	1	0.318284	0.449664	0.303548
gene10111	1	0.00463736	-0.23032	0.176821
gene27251	1	0.150564	0.375057	0.220575
gene25874	1	0.11359	0.701408	0.509972
gene26140	1	0.0575097	0.348483	0.184049
gene4007	1	0.385446	-0.202647	-0.173851
gene4079	1	0.237476	0.0355219	0.0229492
gene5451	1	0.561917	0.426437	0.262381
gene3523	1	0.0476484	0.0292646	-0.24314
gene28593	1	0.324488	0.176853	-0.0494908
gene3343	1	0.529114	0.725052	0.517494
gene11354	1	0.308206	0.365939	0.298278
gene30780	1	0.275148	0.427627	0.330941
gene9360	1	0.649116	0.707059	-0.131176
gene30118	1	0.396926	0.331502	0.377883
gene9044	1	0.496085	0.601586	0.678329
gene32844	1	0.750651	0.380762	-0.0857427
gene15428	1	-0.146746	-0.0107639	-0.220801
gene5752	1	0.243743	0.220196	0.266954
gene9879	1	0.645236	0.0657818	0.274652
gene6493	1	-0.142695	-0.225876	0.0712169
gene18521	1	0.202374	0.257601	0.13966
gene24056	1	0.34773	0.717722	0.441969
gene7697	1	0.24712	0.11551	0.164829
gene23675	1	0.496843	0.418008	0.620759
gene29750	1	-0.105307	0.110576	0.0897453
gene10372	1	0.347116	0.262827	0.216895
gene17791	1	0.0565541	0.201565	0.147401
gene12618	1	0.0147305	0.161091	0.215313
gene33174	1	0.0870019	0.344706	0.179838
gene11602	1	0.423204	0.495564	0.448202
gene25516	1	0.611811	-0.365213	0.0488969
gene7696	1	0.494244	0.635951	0.372613
gene9130	1	0.33707	0.282116	0.295627
gene29618	1	0.516247	0.345495	0.286021
gene28462	1	0.405262	0.278459	0.400011
gene4110	1	0.150504	-0.083995	0.0988047
gene26804	1	-0.0120119	0.138658	0.296766
gene5640	1	0.0251088	0.241283	0.30487
gene28538	1	-0.0278014	0.0496253	0.048427
gene5182	1	-0.0385076	0.192516	0.113141
gene15274	1	0.361578	0.150988	0.0753392
gene22568	1	0.15829	0.180992	0.308376
gene17102	1	0.624439	0.598231	0.569862
gene24614	1	-0.0186156	-0.0275446	0.0761452
gene29494	1	0.499381	0.418051	0.797736
gene20109	1	0.375779	-0.0674528	0.751027
gene3358	1	0.0666531	0.372284	0.295163
gene4214	1	0.136992	0.455478	0.439855
gene4425	1	0.447798	0.641122	0.152354
gene27202	1	-0.0703336	-0.032952	-0.0867825
gene13797	1	0.583874	0.230742	0.169582
gene10382	1	0.310632	0.317393	0.403561
gene7239	1	0.294422	0.13026	0.207779
gene6245	1	0.0717904	-0.284298	0.113115
gene29560	1	0.20704	0.597317	0.378039
gene15577	1	0.283803	0.369986	-0.0847937
gene27889	1	0.155676	-0.13154	-0.130144
gene29487	1	0.650361	0.52046	0.451932
gene23603	1	0.310093	0.357031	0.246277
gene4826	1	0.504509	-0.11481	0.239601
gene18578	1	0.252693	0.768834	0.646467
gene25418	1	0.801125	0.501421	0.682348
gene19785	1	0.0651578	0.176069	0.0901529
gene4303	1	0.326131	0.174242	0.315237
gene32866	1	0.396208	-0.0656581	0.301176
gene5913	1	0.117521	-0.053638	0.0538131
gene18585	1	0.30949	0.493007	0.452034
gene23283	1	0.08162	0.107357	0.0810463
gene16983	1	0.390786	0.0388532	0.00994736
gene29779	1	0.30197	0.358196	0.389079
gene12476	1	-0.01086	0.177268	0.216823
gene5635	1	-0.0333555	0.013918	0.144253
gene11535	1	0.249417	0.56091	0.27731
gene15163	1	0.604079	0.331951	0.0901367
gene7915	1	0.0297227	0.286515	0.226564
gene21803	1	0.150515	-0.293309	-0.0319782
gene24344	1	0.319256	0.812322	0.529484
gene29486	1	-0.0293668	-0.191877	-0.101956
gene32410	1	0.325439	-0.245017	-0.164247
gene1506	1	0.138668	0.00185786	0.0835271
gene3457	1	0.27837	0.538754	0.390218
gene28083	1	0.301402	0.247263	0.437712
gene7829	1	0.452268	0.23045	0.373195
gene20656	1	0.603194	0.0389103	0.150618
gene3589	1	-0.40228	0.179227	0.461659
gene13306	1	0.332155	-0.00657619	0.352761
gene23413	1	0.31055	0.570359	0.50741
gene1954	1	0.159392	0.413969	0.428007
gene3131	1	0.586804	0.68195	0.711885
gene21347	1	-0.031819	-0.0822357	-0.152178
gene27024	1	0.294633	0.226204	0.181378
gene139	1	0.00134938	0.0286406	0.0511705
gene6300	1	0.0688371	-0.0896692	0.0644224
gene4512	1	0.159444	0.100571	-0.323025
gene29890	1	0.442292	0.606998	0.378444
gene30236	1	0.0828766	0.0360947	0.0531515
gene31640	1	0.308708	0.117197	0.275593
gene28095	1	0.153474	0.361282	0.349131
gene31728	1	0.264508	0.434836	0.412094
gene25321	1	0.11173	0.36326	0.258842
gene16534	1	0.256384	0.334332	0.493668
gene32514	1	0.434375	0.547506	0.143571
gene7854	1	0.563088	0.0112173	0.00456542
gene20395	1	0.449456	0.0889757	-0.191984
gene13933	1	-0.0744448	-0.0521642	0.293551
gene3150	1	0.125846	-0.261309	-0.0742688
gene18607	1	0.0893497	0.108749	0.233744
gene7684	1	0.306675	0.388363	0.252306
gene15717	1	0.0579854	-0.276786	0.0239233
gene16012	1	0.209717	0.287386	0.34468
gene2812	1	-0.00364353	-0.0872711	0.132269
gene25704	1	-0.0354454	0.147751	0.0482327
gene3453	1	0.285395	0.0322925	0.148619
gene30612	1	0.205991	0.0884843	0.0856005
gene4384	1	-0.162198	0.202519	0.306508
gene24922	1	0.0682382	0.0932547	0.00454634
gene29235	1	-0.144537	0.505429	0.54691
gene33379	1	0.415708	0.449191	0.426493
gene21668	1	-0.371829	0.346834	0.238928
gene18847	1	-0.115647	0.120502	0.158078
gene8103	1	0.222651	0.262956	0.272756
gene3607	1	0.455476	-0.0180113	0.101039
gene15595	1	0.300765	0.211253	-0.0988607
gene24743	1	0.0154775	-0.0348216	-0.188929
gene4070	1	-0.0506677	0.30014	-0.0619169
gene17145	1	-0.0993897	-0.243401	-0.322935
gene26894	1	0.0962899	0.176435	0.303884
gene30085	1	0.0353961	-0.0746593	-0.145742
gene8827	1	-0.11399	-0.123699	0.0896125
gene32691	1	0.587908	0.550808	0.799062
gene29514	1	0.639799	0.0135001	-0.112664
gene10061	1	-0.0146797	-0.105923	0.237999
gene27157	1	-0.042307	0.251633	0.317908
gene16431	1	0.106436	-0.244012	-0.0604633
gene10268	1	0.404981	0.645179	0.146731
gene11584	1	0.37032	0.287484	0.0154061
gene31419	1	0.378519	0.11242	0.742133
gene24824	1	0.596627	-0.112446	0.244494
gene26603	1	0.492088	-0.152865	-0.176414
gene4184	1	0.160993	-0.146031	-0.198858
gene23085	1	0.134677	0.147365	0.0885358
gene31846	1	0.223905	0.397392	0.322025
gene15071	1	0.469181	0.553916	0.424691
gene4415	1	0.127933	0.203511	0.0713914
gene14077	1	0.537971	0.727928	0.334506
gene24848	1	0.347165	0.386419	0.366247
gene31049	1	0.000737008	0.366452	0.174814
gene21026	1	-0.0731585	0.144586	-0.199246
gene781	1	-0.218481	-0.221891	0.584359
gene26490	1	0.22688	0.242161	0.334253
gene21087	1	0.395846	0.0372025	0.261795
gene31465	1	0.282752	0.174856	0.296883
gene24821	1	0.534075	0.330788	0.594827
gene5303	1	-0.510029	0.905657	0.171737
gene3376	1	0.251703	0.429953	0.41116
gene10448	1	0.129602	0.101545	-0.0815949
gene30515	1	-0.0383598	0.0370894	-0.0686787
gene26798	1	0.107036	0.385239	0.488864
gene23261	1	0.477253	0.755079	0.473616
gene3588	1	0.163401	0.0373231	-0.119908
gene24305	1	0.344495	0.476456	0.377677
gene18242	1	0.306571	0.251272	0.214284
gene2252	1	0.0880309	0.123251	0.27211
gene31053	1	-0.0502221	0.0223362	-0.485724
gene1625	1	0.460552	0.0158459	0.317029
gene31617	1	-0.0406659	0.20805	0.108861
gene8988	1	0.246499	0.972888	0.727373
gene19549	1	0.284887	0.0700288	0.152477
gene9219	1	0.139458	0.0748371	0.373857
gene9416	1	-0.113605	-0.117578	0.0937908
gene18992	1	0.119281	0.0384721	-0.157466
gene4791	1	0.0532709	0.638479	0.581392
gene4092	1	0.207673	0.162375	0.190872
gene5172	1	-0.0870029	0.145777	0.195965
gene14717	1	0.581751	0.206285	0.519423
gene8045	1	0.193742	0.147619	0.160064
gene2279	1	0.321352	0.267855	0.500215
gene10089	1	0.0560344	0.688042	-0.21723
gene19531	1	0.179368	0.403013	0.267125
gene28479	1	-0.0562449	0.389	0.303153
gene1375	1	0.429455	0.324225	0.318136
gene19469	1	0.358696	0.109997	-0.0883014
gene14804	1	0.569085	0.427707	0.503232
gene16571	1	-0.0275782	-0.148336	-0.074331
gene8464	1	-0.0435961	-0.121907	-0.0447005
gene377	1	0.605937	0.184811	0.151711
gene27974	1	0.48778	0.78596	0.142292
gene17150	1	-0.0799382	0.370969	0.565766
gene31546	1	0.720316	-0.0931122	0.216133
gene23229	1	-0.0491511	0.0559429	0.0928615
gene23214	1	0.513829	0.690031	0.290582
gene28511	1	0.372931	-0.0260192	-0.170056
gene15512	1	-0.0840927	-0.154732	0.199031
gene7036	1	-0.162086	1.00038	0.173731
gene23123	1	0.22767	0.297742	0.411368
gene23459	1	0.471037	-0.00359214	0.37276
gene3887	1	0.168629	0.159964	-0.11338
gene28117	1	0.502454	0.185759	-0.0329023
gene19362	1	0.350253	0.510431	0.427575
gene27795	1	0.397266	0.233141	0.1873
gene23465	1	0.289741	0.386011	0.298101
gene11695	1	0.130051	0.0595717	0.356932
gene18681	1	0.007568	0.784464	0.153427
gene5900	1	0.433334	0.572178	0.345418
gene4165	1	0.115947	0.0292227	0.36406
gene31772	1	0.545598	-0.164618	0.099848
gene31467	1	-0.0858431	0.0693973	0.365069
gene23408	1	0.384417	0.494421	0.55303
gene16500	1	-0.0445568	-0.059686	0.159482
gene13228	1	0.101466	0.153029	0.232708
gene30092	1	-0.0485727	-0.18501	-0.0727042
gene14111	1	0.126328	0.323696	0.375424
gene9092	1	0.334908	0.482188	0.491872
gene3574	1	0.548639	0.700424	0.626288
gene1951	1	0.0785147	0.147335	0.0975901
gene31159	1	0.151769	0.136571	0.391088
gene12074	1	0.208163	-0.0272898	-0.00479508
gene22014	1	-0.129563	-0.0106292	0.224155
gene8310	1	0.205173	-0.131253	-0.105678
gene11601	1	0.0497222	0.374098	0.119453
gene21718	1	0.349889	0.409671	0.281938
gene2176	1	0.0725758	0.232889	0.267688
gene7167	1	0.107835	0.248057	0.416174
gene18947	1	0.137807	-0.00471102	0.0255051
gene4410	1	0.316804	0.352279	0.433728
gene3191	1	0.732249	0.407261	0.188228
gene31332	1	-0.271837	0.465185	0.295025
gene18638	1	0.149536	0.408792	0.461093
gene5724	1	0.053414	0.146163	0.388979
gene4332	1	-0.150781	0.100517	0.422396
gene14807	1	0.0938759	0.177425	0.286712
gene27968	1	-0.117593	0.0821628	0.127919
gene18469	1	0.093619	-0.273193	-0.223317
gene7000	1	0.480275	0.535649	0.534273
gene17473	1	0.199264	0.411365	0.29404
gene3462	1	0.423459	0.531578	0.452888
gene2992	1	0.656371	0.642999	0.627729
gene21525	1	-0.0477689	0.0548581	-0.147209
gene33386	1	0.256401	0.245935	0.394363
gene31988	1	0.426025	0.478121	0.376628
gene3870	1	0.257272	-0.0284011	0.134893
gene3966	1	0.0713871	0.4577	0.225444
gene27786	1	0.401725	0.354404	0.316437
gene25680	1	0.193468	-0.0123094	0.151714
gene16191	1	-0.0318448	0.543361	-0.0941393
gene21450	1	0.169947	-0.229836	0.400442
gene27926	1	-0.158391	-0.133713	-0.430039
gene30144	1	-0.108419	0.0222875	0.120121
gene2535	1	-0.136456	0.241632	-0.0262426
gene11035	1	0.105569	-0.06603	-0.104578
gene19841	1	0.57166	0.704944	0.357646
gene19559	1	0.0560866	-0.0360401	0.201078
gene3984	1	0.198537	0.447216	0.251812
gene16369	1	0.383442	0.20667	-0.189162
gene5947	1	0.40539	0.203348	0.186947
gene24697	1	0.0576099	0.56079	-0.28181
gene4502	1	0.525715	0.103062	0.22567
gene3292	1	0.463763	-0.335316	-0.0127691
gene16256	1	0.562108	0.466869	0.412843
gene30109	1	0.108857	-0.397991	-0.104541
gene7642	1	-0.0796306	0.278578	0.0866169
gene22398	1	0.375341	0.292515	0.128621
gene9560	1	-0.130966	0.380327	0.126747
gene14180	1	-0.0911321	-0.310151	0.246061
gene8675	1	0.245503	0.9041	0.395379
gene7984	1	0.0347914	0.110696	-0.113339
gene14825	1	0.0214148	-0.259004	0.161014
gene15844	1	-0.0295588	-0.129102	-0.183802
gene7607	1	0.0396112	-0.112545	0.0962301
gene33308	1	0.267847	-0.00668371	0.226717
gene15592	1	0.166748	0.000521783	0.241647
gene20930	1	0.45721	0.370128	0.237548
gene23251	1	-0.0292489	-0.146449	-0.563657
gene19002	1	0.318374	0.44085	0.436598
gene2789	1	0.107222	0.155594	0.0484099
gene1528	1	0.248514	0.428229	-0.0975435
gene4304	1	0.115201	0.145073	0.142468
gene30358	1	-0.235084	0.238783	0.0960721
gene18126	1	0.293451	0.0568914	0.163191
gene30911	1	0.353261	0.179867	-0.0311483
gene1406	1	0.438088	0.151432	-0.676718
gene1901	1	0.11621	-0.0152552	-0.166002
gene18390	1	0.136265	0.422402	0.263107
gene25430	1	0.323219	0.368002	0.337445
gene18542	1	0.205748	0.297409	0.285784
gene3305	1	-0.103157	-0.212649	0.0963924
gene25808	1	0.356407	-0.0492721	0.262205
gene9937	1	0.31581	-0.0309955	0.141414
gene32522	1	0.235195	-0.0678821	0.441586
gene4222	1	0.0378653	0.0555928	0.101001
gene17003	1	-0.0289156	-0.136284	0.149308
gene30681	1	0.364935	0.260814	0.127971
gene19161	1	0.109878	0.411577	0.266079
gene31775	1	0.485969	0.6331	0.190774
gene5625	1	0.157953	0.0189233	0.23575
gene4964	1	0.0228268	0.390043	0.309755
gene22334	1	-0.0745023	0.16539	-0.181878
gene4628	1	0.320016	0.119037	0.0859783
gene31016	1	0.353729	0.442289	0.451844
gene30889	1	0.21243	0.399933	0.44683
gene20122	1	0.45678	0.162524	0.181804
gene11966	1	0.00108432	0.167947	0.162159
gene28660	1	0.607421	0.517759	0.347787
gene13620	1	0.0468974	1.56048	0.348534
gene25993	1	0.132515	0.209943	0.172889
gene3961	1	0.0343922	-0.192979	-0.269388
gene29508	1	0.602591	0.232439	0.63818
gene23865	1	0.083703	-0.0476101	-0.293012
gene24376	1	-0.109923	-0.242334	-0.0254487
gene23726	1	0.341065	0.108795	0.0669728
gene1119	1	-0.0132242	0.283479	0.231981
gene18575	1	0.0984986	-0.142956	0.128618
gene33086	1	0.137421	0.349298	0.216777
gene18028	1	0.164972	-0.0594264	0.15139
gene11761	1	0.636553	-0.362234	-0.122822
gene26616	1	0.0191781	0.0530462	-0.566414
gene15659	1	0.541963	0.653813	0.597104
gene18297	1	-0.0339617	0.412048	-0.331805
gene31750	1	0.432381	0.334602	0.187217
gene7445	1	0.142091	0.155184	0.230872
gene14899	1	-0.0849288	0.235388	0.135736
gene7945	1	0.141943	-0.245946	0.0754019
gene16606	1	0.547323	0.270669	0.172844
gene16313	1	0.416362	0.170407	-0.00300627
gene15214	1	0.20622	-0.00514045	-0.17907
gene6071	1	0.620422	0.555408	0.458653
gene24045	1	0.117044	-0.13571	-0.293601
gene6900	1	-0.269484	0.217668	0.0979962
gene31459	1	0.0131694	0.186838	0.0560139
gene27219	1	-0.0257624	0.405381	0.19197
gene22156	1	0.534606	0.664054	0.674138
gene24780	1	0.227649	0.843377	0.258537
gene14492	1	-0.278315	0.269562	0.456286
gene12941	1	0.0693028	0.146676	0.177201
gene14916	1	-0.0539141	0.190648	0.268496
gene31023	1	0.175098	-0.132342	0.00420682
gene30261	1	-0.07196	-0.0307977	0.151275
gene14008	1	0.0566033	0.19441	0.0791579
gene21478	1	0.0778176	0.184984	0.139835
gene22376	1	0.947541	0.522884	0.247679
gene30371	1	-0.0625209	-0.0154246	0.00434316
gene32021	1	0.423171	0.323679	0.293678
gene13296	1	0.330642	-0.162203	-0.303561
gene2236	1	0.533307	-0.191599	-0.2108
gene15647	1	-0.00549095	0.276916	0.152359
gene5990	1	0.258026	-0.0760303	-0.0240245
gene22528	1	-0.0449367	0.310827	0.181299
gene19678	1	0.64373	0.404146	0.135626
gene23107	1	0.446053	-0.16993	0.105498
gene19703	1	0.444438	0.350755	0.409824
gene30398	1	-0.0650233	-0.270134	0.393907
gene13795	1	-0.0344064	0.291282	0.409085
gene2708	1	0.343626	0.225777	0.0731308
gene14822	1	0.189118	0.390463	0.251468
gene3973	1	0.517932	0.446978	0.462948
gene21088	1	0.03096	-0.130459	-0.103157
gene30445	1	-0.0447602	0.054037	-0.0968525
gene5890	1	0.197774	-0.0824423	0.359067
gene6861	1	0.441624	0.189422	0.0825555
gene12248	1	0.468442	0.379532	0.4977
gene16220	1	0.358779	0.572155	0.312325
gene10149	1	0.0239173	-0.171827	0.0578865
gene21214	1	0.431603	0.531657	0.415365
gene25211	1	0.485184	0.526776	0.491576
gene29301	1	0.514322	0.759295	0.59613
gene28249	1	-0.0717365	-0.191164	-0.060727
gene5490	1	0.345721	0.235801	0.131234
gene16412	1	-0.0150468	0.311683	0.297672
gene15816	1	-0.0185082	-0.0543561	0.159604
gene17475	1	0.174709	0.197036	0.352799
gene20520	1	0.15723	0.436085	0.336827
gene4967	1	-0.00482706	-0.0436207	-0.456411
gene23587	1	0.669489	0.30122	0.348053
gene26998	1	0.1111	0.118934	0.141338
gene6014	1	0.193041	0.337379	0.305439
gene7954	1	0.384963	0.50654	0.410047
gene23049	1	0.00799104	-0.00848253	-0.123007
gene4124	1	0.263656	0.0690408	-0.0768096
gene33243	1	0.180514	0.0205266	0.12897
gene20129	1	0.0209708	-0.16636	0.0438125
gene27873	1	0.276838	0.079427	0.241942
gene31426	1	0.390973	0.10646	-0.0760814
gene2845	1	0.568773	0.479527	0.115593
gene30659	1	0.434287	0.0971233	0.0436115
gene22343	1	-0.0122046	0.00856274	0.127855
gene18571	1	0.0694694	0.00359957	0.205892
gene11794	1	-0.138	-0.0580309	0.143205
gene31755	1	0.223934	0.628273	0.607703
gene19367	1	0.0402452	0.197506	0.282616
gene23612	1	-0.178105	0.241227	0.350472
gene18749	1	-0.0802692	-0.060463	0.148724
gene6956	1	0.555751	0.388189	0.58855
gene16406	1	0.11067	-0.116449	0.0350775
gene14206	1	0.136162	0.0503296	0.128068
gene18226	1	0.0779212	0.0887219	0.0437558
gene23292	1	0.0455514	0.0115297	0.0913568
gene23427	1	0.268419	0.533361	0.282949
gene29845	1	0.218891	0.333234	0.376718
gene6350	1	0.08225	0.105955	0.109047
gene2157	1	0.454996	0.326063	0.28382
gene23124	1	0.208043	0.251741	0.0137012
gene30892	1	0.559316	0.187055	0.75448
gene21776	1	0.085288	0.187466	0.287156
gene30161	1	-0.0729503	-0.158409	-0.0656038
gene13520	1	0.355236	0.670599	0.599477
gene6559	1	-0.233972	0.26425	0.427635
gene2052	1	0.516864	0.429619	0.269222
gene22739	1	0.334267	1.18515	0.470366
gene1976	1	0.0981815	-0.177842	-0.145062
gene3451	1	0.211422	0.275971	0.101212
gene2244	1	0.570954	0.364302	0.411446
gene3609	1	-0.0552044	0.0371674	0.131065
gene20649	1	0.600143	0.407559	0.257753
gene31434	1	0.0522263	-0.00471134	-0.017345
gene25512	1	0.286335	0.134654	0.236336
gene17342	1	-0.00888957	-0.0232193	-0.00660036
gene1085	1	0.0181173	-0.163505	-0.378161
gene29974	1	-0.0788158	0.273611	0.0744524
gene10496	1	0.232713	0.302487	0.156224
gene32483	1	0.354504	0.172738	0.185745
gene8092	1	0.312094	0.464633	0.434619
gene3511	1	0.164006	0.138222	0.135412
gene31101	1	0.436276	-0.0428414	-0.502534
gene19311	1	0.249787	0.58306	0.418618
gene31576	1	-0.22681	0.0177627	0.298954
gene20097	1	0.28609	0.160976	0.223397
gene9965	1	0.22695	-0.17676	-0.0597048
gene27862	1	-0.182004	0.0996396	0.248024
gene27993	1	0.411012	0.430905	0.469442
gene18216	1	0.68166	0.424078	0.132049
gene5695	1	0.492289	0.144899	0.318671
gene31984	1	0.281675	-0.0220712	0.112272
gene31650	1	-0.0660972	0.0451085	0.0937639
gene15573	1	0.617674	0.549282	0.300348
gene30281	1	0.238998	0.049069	0.165148
gene16076	1	0.137411	0.327071	0.311903
gene26465	1	0.347382	0.0874333	-0.0825696
gene2983	1	0.120069	0.045258	0.0940445
gene4174	1	-0.0375643	-0.0573546	0.124727
gene14166	1	0.206358	0.0423192	-0.0420613
gene32934	1	0.194134	0.125857	0.262961
gene23683	1	0.27369	0.00381694	-0.0207927
gene19262	1	-0.0788868	0.175106	0.197368
gene10701	1	0.251919	0.0578462	-0.264293
gene9888	1	-0.13935	0.297647	0.253742
gene3367	1	0.478368	0.256025	0.129943
gene1958	1	-0.118268	-0.201045	-0.154454
gene4633	1	0.12566	-0.00599186	0.214134
gene30961	1	-0.0594215	0.0169338	-0.109146
gene14682	1	0.0646957	-0.14516	0.0852483
gene17322	1	0.220762	0.157875	0.128326
gene20657	1	0.61916	0.398014	0.435367
gene24535	1	-0.056502	0.0340442	0.239911
gene23398	1	0.181109	-0.0349332	-0.171357
gene7768	1	0.51725	0.245576	0.357793
gene16117	1	0.190531	-0.0766786	-0.417453
gene7893	1	0.12138	-0.0483979	0.116386
gene15996	1	0.233393	0.162105	0.106261
gene18307	1	-0.0214974	0.116487	-0.154959
gene18747	1	0.237903	0.25647	0.369153
gene9633	1	0.0472995	0.10627	0.0949334
gene12468	1	0.699218	0.429948	-0.0956953
gene26072	1	0.505981	0.531621	0.427578
gene4582	1	0.000825685	0.378516	0.160887
gene15931	1	0.0291167	0.114095	0.0641637
gene17063	1	0.186385	0.168548	0.111506
gene33255	1	0.363103	0.184499	0.243965
gene31949	1	-0.095415	-0.269765	-0.0366561
gene14562	1	0.654732	0.449173	0.296568
gene30665	1	0.230726	0.342955	0.125308
gene33441	1	0.295405	0.300346	0.211785
gene13291	1	0.26852	0.0701025	0.412279
gene28578	1	0.0538682	-0.172639	0.0336511
gene2371	1	0.279099	0.141251	0.297071
gene12073	1	-0.0303001	-0.110204	0.220725
gene27231	1	0.120085	-0.148419	0.250781
gene2918	1	0.29253	0.182821	0.231302
gene10656	1	0.0474092	0.340768	0.374162
gene7902	1	0.183139	0.420335	-0.0288915
gene8456	1	0.411425	0.232956	0.181091
gene20205	1	0.399379	0.366109	0.293989
gene8711	1	0.0986673	-0.172615	-0.204053
gene31136	1	0.11374	-0.0955259	0.019821
gene31144	1	0.504258	0.474636	0.338743
gene11641	1	0.244327	0.30153	0.33888
gene30170	1	0.496013	0.647056	0.264908
gene19472	1	0.22848	-0.120895	0.403192
gene8031	1	-0.214555	0.078336	0.235263
gene28531	1	-0.13782	-0.146972	0.0919954
gene6615	1	0.296848	0.814078	0.0107294
gene5934	1	0.0701493	0.0479862	0.0498109
gene32710	1	0.0730458	-0.396598	0.0239938
gene27019	1	0.0506544	0.176096	0.219116
gene16057	1	0.0225952	-0.048412	0.140393
gene22814	1	0.0407643	0.132755	0.170839
gene31497	1	0.0567293	0.247527	0.0138705
gene13921	1	0.135594	-0.152007	-0.101075
gene29360	1	0.459669	0.280534	0.185882
gene15014	1	0.342058	0.220316	0.0967783
gene8494	1	-0.0787295	-0.182129	-0.527412
gene12066	1	-0.0835305	0.364342	0.320064
gene6760	1	0.00767302	0.1729	0.176063
gene14363	1	0.370923	0.413596	0.286331
gene7802	1	0.289309	0.640637	0.503468
gene7170	1	0.288315	0.148653	0.0815289
gene4631	1	0.0610356	0.129032	0.268475
gene30638	1	-0.0491702	-0.15595	-0.0422679
gene26651	1	0.260373	0.114828	0.154503
gene30032	1	0.0678555	-0.257374	-0.239795
gene19510	1	-0.0401557	0.130153	0.335139
gene33476	1	0.0251507	-0.0173705	0.0491776
gene23210	1	0.159057	0.0115817	0.300213
gene12108	1	0.326787	0.539984	0.311643
gene25771	1	0.102372	0.143516	0.0547679
gene18926	1	0.336898	0.322044	0.107587
gene29579	1	0.263567	0.640325	0.378063
gene22665	1	-0.115085	-0.0799878	0.178178
gene29847	1	0.770956	0.375451	0.227609
gene18752	1	0.00175264	1.08665	0.608093
gene28484	1	-0.161511	0.160909	0.0766436
gene15867	1	0.341564	0.230157	0.377224
gene16647	1	0.146928	0.0951579	0.70434
gene23814	1	0.169277	0.18231	0.137623
gene31607	1	0.168524	0.674063	0.466208
gene4011	1	0.320723	0.520351	0.240761
gene18758	1	-0.0218052	0.47635	0.282903
gene12004	1	0.688502	0.423432	0.370837
gene22395	1	0.446225	0.53494	0.459635
gene32623	1	0.413721	0.262512	0.507176
gene9035	1	0.520875	0.0732656	0.129876
gene13212	1	0.0452419	0.237057	0.124428
gene17428	1	0.552662	-0.152779	0.0233406
gene30799	1	0.341459	0.931397	0.372184
gene25774	1	0.136655	0.527545	0.373782
gene27944	1	-0.00438549	-0.0273165	0.0620791
gene1036	1	0.0519493	-0.0945712	-0.0669691
gene22526	1	0.117527	0.311728	0.0375707
gene29760	1	0.139008	0.0473504	0.0372469
gene32288	1	-0.127636	0.168605	0.297337
gene4116	1	0.297769	0.168832	0.244963
gene16324	1	0.040165	0.0749656	-0.0511296
gene11541	1	0.00274949	-0.121159	-0.0266301
gene5973	1	0.290092	-0.00362502	0.158992
gene29107	1	0.518328	0.423983	0.593097
gene27343	1	0.0186972	0.206427	0.320117
gene2930	1	0.116099	0.263101	0.0716849
gene27981	1	-0.0237246	0.145851	0.29522
gene17104	1	0.147237	0.0247115	-0.141235
gene30591	1	0.187517	0.23904	0.101147
gene3905	1	0.0479413	-0.37767	-0.322641
gene31258	1	0.0126321	0.310664	0.35086
gene10150	1	0.920985	0.16209	-0.116318
gene7524	1	0.514754	0.936057	0.28167
gene11434	1	0.0755254	0.125455	0.144574
gene19686	1	0.341868	0.37005	0.355049
gene9386	1	0.44816	0.244347	0.260466
gene10116	1	0.173359	0.226487	-0.153369
gene10395	1	0.221769	0.40261	0.288854
gene16408	1	-0.172353	0.926493	0.213155
gene15775	1	0.00711808	-0.0102095	0.0500272
gene21091	1	0.209742	0.290004	0.247781
gene18340	1	-0.0379269	-0.0865555	-0.0844552
gene17182	1	0.537104	0.546108	0.425128
gene14215	1	0.164919	-0.149283	0.0391335
gene15657	1	0.196497	0.161174	0.187813
gene19742	1	0.428549	0.164351	0.258137
gene7474	1	0.296582	0.0711585	0.166987
gene13856	1	0.69223	0.776119	-0.0868053
gene22151	1	0.33528	0.412332	0.401596
gene3421	1	0.143877	-0.0176787	-0.0543023
gene28130	1	0.554067	0.745643	0.324614
gene9706	1	-0.00202467	0.125046	0.669471
gene17992	1	0.285342	0.249348	0.444191
gene28193	1	0.116349	0.203655	0.161401
gene10113	1	0.379273	1.16207	0.32278
gene6447	1	0.277852	0.389006	0.400002
gene10952	1	0.275078	0.51633	0.567122
gene18397	1	0.416539	0.473496	0.262099
gene17598	1	0.215571	0.153014	0.14388
gene30518	1	0.387359	0.311625	0.49976
gene11562	1	0.349808	0.833767	0.23068
gene1746	1	-0.048408	0.0642297	-0.0749395
gene20822	1	0.382415	0.508494	0.0819047
gene28496	1	0.443685	0.838909	0.547845
gene13378	1	1.03942	0.611271	0.0292976
gene12761	1	0.111474	0.147591	0.135998
gene2982	1	0.190419	0.216052	0.236751
gene20797	1	-0.505528	0.514367	0.103819
gene2706	1	-0.107882	-0.029945	-0.344046
gene2622	1	-0.108347	0.296456	0.253572
gene28577	1	0.219553	-0.082597	0.0925292
gene5704	1	0.201816	0.0764024	0.199646
gene15762	1	0.240816	0.426357	0.283722
gene20975	1	0.426042	0.193068	-0.00582834
gene20602	1	0.0486892	-0.139854	0.0515582
gene23447	1	0.247611	0.232688	0.111053
gene21017	1	0.63578	0.419666	0.430226
gene30642	1	0.442774	0.323383	-0.00289979
gene20180	1	0.58392	0.454685	0.529077
gene16098	1	0.204676	-0.268992	-0.186503
gene31167	1	0.23885	0.0116302	-0.0944062
gene25574	1	-0.115966	0.0937881	0.0850635
gene19598	1	0.185422	0.275288	0.309715
gene27483	1	0.1644	0.100356	0.256185
gene3409	1	0.259779	0.0721618	-0.341727
gene31402	1	-0.0683192	0.0681038	0.0974864
gene25576	1	0.386721	0.362927	0.403103
gene22830	1	0.0188487	-0.0353881	0.261768
gene22363	1	0.187983	0.258177	0.153508
gene10007	1	0.389387	0.738522	0.707196
gene142	1	0.0140125	0.0430665	0.247934
gene29564	1	0.276851	0.442992	0.228802
gene13796	1	0.134975	0.145889	0.11297
gene23460	1	0.285257	0.498471	0.586854
gene27496	1	-0.0571573	0.00582335	-0.129672
gene3015	1	0.394213	0.670625	0.576464
gene8929	1	-0.025753	-0.0808553	-0.0124665
gene14462	1	0.366819	0.391537	0.269827
gene13332	1	-0.219294	0.210307	0.0542931
gene12308	1	0.266586	0.60136	0.280271
gene15962	1	0.199566	0.349502	0.415037
gene14309	1	0.150826	0.239192	0.306178
gene9817	1	0.354268	0.0453298	0.0403129
gene32180	1	0.0368568	0.182684	0.247528
gene3079	1	0.405887	0.243608	0.30632
gene6479	1	0.258868	0.193141	0.150694
gene27249	1	0.085999	0.207932	0.131767
gene26940	1	0.151606	0.126855	0.305363
gene2383	1	0.154191	0.757612	0.666631
gene3373	1	0.0740299	0.114846	0.333437
gene18648	1	0.36308	0.0686477	0.107475
gene31293	1	0.414978	0.503079	0.207076
gene26927	1	0.379387	-0.129011	-0.281298
gene9540	1	-0.13123	-0.0730891	0.336938
gene32656	1	0.381131	0.500217	0.291987
gene1091	1	0.0715653	-0.140927	-0.304022
gene2360	1	0.116573	0.309498	-0.330841
gene32871	1	0.634636	0.659135	0.560989
gene5121	1	0.226971	0.237564	0.210083
gene18652	1	0.17987	-0.157957	-0.0444978
gene7766	1	-0.0337495	0.147507	0.154769
gene7604	1	0.308129	0.125759	0.192894
gene25004	1	0.127462	0.464867	0.384585
gene12871	1	0.400371	0.522657	0.48574
gene12200	1	0.207034	0.0972239	0.17531
gene30130	1	0.385171	0.445761	0.634402
gene30160	1	0.21175	-0.185316	-0.25836
gene19320	1	0.0231755	0.279763	0.127108
gene9522	1	0.114843	-0.153515	-0.209491
gene16487	1	-0.0153727	0.185457	0.153817
gene11959	1	0.13604	0.0701536	0.219884
gene22241	1	0.0277893	0.346505	0.546592
gene29477	1	0.0298001	-0.123127	0.0268589
gene15290	1	0.174744	0.479009	0.306802
gene13194	1	0.544487	0.357939	0.0259691
gene25006	1	-0.00107666	-0.121277	-0.110858
gene26736	1	0.12172	0.101889	0.0935044
gene13350	1	0.406095	0.370655	0.558946
gene25163	1	0.132423	0.203127	0.227177
gene26669	1	0.0428518	0.0759563	0.0183134
gene30724	1	0.379234	0.19924	0.381346
gene14996	1	0.279021	0.502669	0.234081
gene16050	1	0.00641648	-0.306169	-0.298086
gene1024	1	0.112775	0.337457	0.30444
gene32837	1	0.245212	0.20392	0.187567
gene1503	1	0.203103	0.107037	0.205781
gene30688	1	-0.0534003	0.0929304	0.342951
gene24873	1	0.577707	0.455738	0.243496
gene19758	1	0.56317	0.354644	-0.218301
gene20601	1	0.0789289	-0.163952	-0.0663002
gene12057	1	0.00578933	-0.234158	0.0174166
gene20688	1	0.448859	0.312271	0.194467
gene29474	1	0.456206	0.504064	0.529887
gene3933	1	0.275115	0.573928	0.325325
gene4317	1	0.243188	0.433843	0.397028
gene14551	1	0.0500608	0.263326	0.150516
gene21246	1	0.07513	-0.293658	-0.124463
gene17816	1	0.325295	0.146477	0.05926
gene9752	1	0.0746655	-0.0475769	0.246661
gene15562	1	-0.0935627	0.0414248	-0.227526
gene29007	1	-0.0614647	0.312684	0.213969
gene12749	1	0.0333294	0.252625	0.10917
gene20354	1	0.206337	0.568565	0.352794
gene15058	1	0.450872	0.224506	0.192492
gene30364	1	0.111847	-0.0323668	0.0302992
gene13653	1	0.159956	0.225369	0.193344
gene26717	1	0.571336	0.300446	0.537233
gene28147	1	0.229384	0.432541	0.340299
gene2774	1	0.621349	0.281103	0.28896
gene31753	1	0.257676	0.236752	0.163941
gene4737	1	0.183262	-0.135253	0.115761
gene25906	1	0.0527888	0.150798	0.15704
gene29796	1	-0.0120815	0.103435	-0.0686091
gene31328	1	-0.179582	-0.292606	0.0527697
gene16964	1	0.368087	0.396246	0.156711
gene25168	1	0.04759	-0.118357	0.0227876
gene4264	1	0.138615	0.0503384	0.237279
gene4129	1	0.0386069	-0.0283744	0.13713
gene3815	1	0.0473316	0.143368	0.0450313
gene6112	1	0.203773	0.32933	0.436649
gene29432	1	0.5449	0.435901	0.331814
gene3092	1	0.335287	-0.124291	-0.105795
gene17996	1	0.448538	0.120088	0.263683
gene16715	1	0.525196	0.421626	0.547625
gene26963	1	-0.0292763	-0.180428	-0.217263
gene19571	1	-0.0670287	0.291455	-0.00091593
gene20973	1	0.309399	0.0703811	0.141418
gene18320	1	0.00704211	0.244864	0.128532
gene24934	1	0.0700777	0.225482	0.186566
gene6761	1	0.651022	0.543818	0.403893
gene33276	1	0.13526	0.160644	0.343004
gene7816	1	0.0201036	0.176677	0.108471
gene30395	1	-0.0969413	0.291862	0.0368913
gene12321	1	0.0592672	0.0759149	0.185951
gene27970	1	0.356194	0.257567	0.18926
gene28436	1	-0.171643	0.106631	0.0840316
gene4508	1	0.542457	0.488711	0.32829
gene12746	1	0.089627	-0.04196	-0.109887
gene27103	1	0.0362504	0.127624	0.0406351
gene15467	1	0.119787	0.17121	0.159184
gene4050	1	0.182896	0.175942	0.379937
gene13622	1	0.141292	-0.145332	-0.103029
gene23731	1	0.356078	0.223142	0.503723
gene18610	1	0.0931254	0.185695	0.136191
gene18768	1	-0.0108629	-0.0726985	-0.087351
gene5142	1	0.236208	-0.113796	0.000919399
gene11914	1	0.235436	-0.0456302	0.289001
gene28043	1	0.172456	-0.0206826	0.108061
gene11583	1	0.330761	0.334178	0.270015
gene18058	1	0.122424	0.168617	0.19062
gene30269	1	0.262863	0.216042	0.227588
gene31473	1	0.00621264	-0.190261	-0.0628399
gene13827	1	0.129262	0.0842556	0.203112
gene27768	1	0.174929	0.293108	0.376935
gene3446	1	0.0863713	0.0408632	0.0911573
gene9759	1	0.256669	0.129276	0.251443
gene4322	1	0.120481	0.363377	0.440175
gene9216	1	-0.2326	0.302258	0.0840073
gene22867	1	0.40833	0.299074	0.296116
gene21012	1	-0.0645832	0.153795	0.19236
gene11724	1	0.139865	0.326084	0.384105
gene4347	1	0.289174	0.596432	0.400279
gene12522	1	0.0103019	0.154151	0.140323
gene3557	1	0.063318	0.150403	0.111534
gene6516	1	0.192493	0.2893	0.468723
gene17615	1	0.488288	0.283748	0.386906
gene19112	1	0.21368	0.1981	0.202941
gene12460	1	0.366365	0.560726	0.322308
gene18973	1	0.138177	0.437905	0.338882
gene6438	1	-0.06281	0.0139694	0.204072
gene21314	1	0.178971	0.373648	0.375647
gene13490	1	0.402237	0.646377	0.18041
gene4400	1	-0.220345	0.801237	0.0600925
gene16523	1	0.0390035	0.187022	-0.154471
gene3970	1	0.207086	0.349292	-0.0401975
gene18617	1	-0.026563	-0.176299	0.0897233
gene28065	1	0.0978759	0.298037	0.379402
gene6531	1	0.0305128	0.10764	-0.235576
gene27261	1	-0.0963861	-0.169063	-0.136661
gene14319	1	0.0152643	0.65499	0.299516
gene25001	1	0.467577	0.528365	0.356489
gene4369	1	0.00554021	0.297551	0.327704
gene28248	1	0.927982	0.135242	-0.229797
gene19437	1	0.452047	0.511259	0.451074
gene13186	1	-0.108777	0.211094	0.0546148
gene28266	1	-0.132654	-0.110818	0.201814
gene33322	1	0.353725	0.182002	0.117307
gene4002	1	-0.00236172	-0.00736136	-0.0103716
gene13249	1	0.00859446	0.155415	-0.116313
gene29513	1	0.237002	-0.218059	0.0423904
gene15270	1	0.390194	0.311401	0.250761
gene6241	1	0.126755	0.11713	0.335112
gene5455	1	0.33178	0.366181	0.264844
gene16342	1	0.584889	0.420856	0.501707
gene29395	1	0.101306	0.130522	0.188314
gene7135	1	0.411172	0.424582	0.398656
gene28608	1	0.00641366	-0.114017	-0.106022
gene11007	1	0.0434046	0.0490039	-0.0392003
gene24175	1	0.4959	0.356529	0.381345
gene3965	1	-0.059956	0.471306	0.252963
gene14404	1	0.0608257	-0.328285	-0.182609
gene2251	1	0.118923	-0.187664	-0.203096
gene30035	1	0.533119	0.60769	0.70391
gene21067	1	0.192078	0.170421	0.204228
gene5568	1	0.210316	0.426485	0.147403
gene4674	1	0.321815	0.105081	0.0424291
gene8848	1	0.172654	0.00700638	-0.123175
gene28982	1	-0.0377762	0.170016	0.149349
gene26982	1	0.682996	0.600898	0.0361336
gene5068	1	0.469487	0.258683	0.0715238
gene26155	1	0.0982802	0.0837412	-0.0338334
gene2514	1	0.338853	-0.379603	-0.115672
gene32141	1	0.0285079	0.050671	0.28619
gene10433	1	0.272837	0.320013	0.3351
gene12991	1	-0.0192047	-0.263519	0.161359
gene27149	1	0.430173	0.481484	0.283412
gene21231	1	0.431397	0.732737	0.485493
gene31251	1	0.00489873	-0.0416637	0.349929
gene7767	1	0.31731	0.372525	0.18119
gene15946	1	0.316373	0.0565116	0.224808
gene8416	1	-0.0355046	-0.17225	-0.237717
gene18720	1	-0.00626087	-0.0374438	-0.28445
gene30502	1	0.283112	0.449596	-0.148697
gene12887	1	0.201076	0.0401191	0.168695
gene9016	1	-0.250489	0.387691	0.112225
gene26223	1	0.199623	-0.0808401	0.191227
gene13763	1	0.148189	-0.0619068	0.0596427
gene7660	1	-0.145891	-0.236316	0.0380479
gene28464	1	0.188581	0.184017	0.343955
gene22421	1	0.51213	0.238385	0.304005
gene13807	1	0.418309	0.00985538	0.360363
gene30701	1	0.550704	0.677491	0.305092
gene4632	1	0.262652	0.219639	0.482289
gene4202	1	0.65985	0.230784	0.589437
gene5585	1	0.208113	0.00825313	0.23226
gene14167	1	0.0882258	0.342159	0.35354
gene12529	1	0.330919	-0.0304284	0.0367581
gene21400	1	0.493939	0.432929	0.507476
gene30996	1	0.0857477	-0.0748837	-0.168837
gene16840	1	0.148572	0.504115	0.463461
gene23272	1	0.305856	0.379092	0.301739
gene30868	1	-0.0136384	0.18624	0.185871
gene3477	1	0.237283	0.501065	0.186125
gene25021	1	0.317856	0.142895	0.017077
gene20269	1	0.523757	0.381256	0.187257
gene13645	1	-0.141678	-0.150692	0.234515
gene22074	1	-0.0115285	0.0518225	0.0404226
gene28877	1	0.444074	-0.104794	0.320926
gene9367	1	0.317321	0.216677	0.321427
gene26103	1	0.317958	0.0547989	-0.152422
gene15927	1	-0.120236	0.274993	0.228264
gene22098	1	0.429756	0.0352457	0.274276
gene8837	1	-0.0542193	-0.10041	0.0232141
gene14437	1	0.383852	0.721708	0.412338
gene1780	1	0.00160067	0.0213721	-0.0461063
gene4881	1	-0.00983501	-0.0693662	0.0448786
gene30546	1	0.125885	0.0516348	0.0842306
gene1493	1	0.0139264	0.175313	0.42735
gene7986	1	0.19084	0.456981	0.467377
gene27203	1	0.427721	0.478767	0.31902
gene31996	1	0.454719	0.3789	0.398509
gene25889	1	0.315657	0.557091	0.426602
gene21524	1	-0.0564614	0.315526	0.234152
gene25459	1	0.0374265	0.456521	0.537247
gene33057	1	0.662461	0.214748	-0.224904
gene22422	1	-0.212976	0.107689	0.128295
gene26801	1	0.199802	0.0530682	0.110387
gene16892	1	0.0637918	0.0594744	-0.0605949
gene7278	1	0.298814	0.436499	0.307777
gene21137	1	0.419907	0.510837	0.410412
gene2863	1	0.382047	0.377657	0.330198
gene31838	1	0.289145	0.145873	0.334316
gene22325	1	0.597013	0.369271	0.301939
gene15197	1	0.203626	-0.0970508	0.0402335
gene10661	1	-0.129819	0.478365	0.0646291
gene17053	1	0.188481	0.344486	0.299834
gene16022	1	0.22742	0.873936	0.196649
gene10153	1	-0.187645	0.246416	0.170298
gene10569	1	0.346064	0.219899	0.40977
gene11568	1	0.263869	0.37333	0.305578
gene9391	1	0.0701109	-0.23297	0.0376422
gene15254	1	0.145381	0.349055	0.193351
gene21018	1	0.0957292	0.20681	0.1668
gene17509	1	0.470868	0.153058	0.238372
gene10371	1	0.0883654	-0.0858062	-0.0325549
gene19767	1	0.499063	0.243412	0.354197
gene29071	1	0.217632	0.41915	0.222655
gene16909	1	-0.0338928	0.832905	0.25236
gene12495	1	0.189161	-0.013353	0.149499
gene8821	1	-0.0251877	-0.137854	0.036424
gene28360	1	-0.0356261	-0.0940506	-0.0526671
gene9562	1	-0.0205864	0.627075	0.0340727
gene26718	1	0.230913	0.0558606	0.142437
gene26525	1	0.200632	-0.0561676	-0.0784705
gene19760	1	0.686687	0.340354	-0.0539052
gene24908	1	-0.0374989	0.471272	0.441447
gene17178	1	0.333029	-0.190934	0.0831821
gene25320	1	0.489791	0.539868	0.407758
gene20931	1	0.424256	0.21098	0.315655
gene2476	1	0.034231	0.163548	0.216765
gene6528	1	0.255304	0.321412	0.241919
gene5257	1	0.387517	0.599567	0.265139
gene28037	1	0.332313	0.282741	0.258353
gene2003	1	-0.126952	0.313653	0.785723
gene23396	1	0.187966	0.261399	0.231796
gene31060	1	0.259232	0.700093	0.17217
gene22743	1	0.00481954	-0.107407	-0.205939
gene8608	1	0.437711	0.202896	0.464298
gene1035	1	0.139757	0.237681	0.641574
gene7940	1	0.495665	0.161199	0.0856736
gene1151	1	-0.447028	0.503346	0.195638
gene20465	1	0.118992	0.0234397	0.000327636
gene7646	1	0.41228	0.269792	0.14135
gene32004	1	0.186466	0.280078	0.179045
gene15285	1	0.32201	0.274475	0.209743
gene14249	1	0.320082	0.360607	0.275112
gene4277	1	0.183161	0.620473	0.232581
gene10209	1	0.224919	-0.144852	0.0983599
gene12858	1	0.213242	0.0223254	0.020999
gene2261	1	0.279171	0.111668	0.0149916
gene3503	1	0.255038	0.233404	0.32038
gene4807	1	-0.308204	0.491399	0.305185
gene6159	1	0.224594	0.0545351	0.230262
gene32206	1	0.442618	0.63676	0.389269
gene2054	1	-0.156079	-0.192214	0.0997725
gene7233	1	0.575287	0.819902	1.11923
gene25866	1	0.484398	0.320031	0.410013
gene31124	1	0.549873	0.341475	0.162445
gene13314	1	0.31553	0.192839	0.218448
gene26422	1	0.376917	0.664954	0.40224
gene31972	1	0.102206	0.264453	0.294824
gene27141	1	0.206768	0.262789	0.0954363
gene10118	1	-0.0398743	-0.125507	-0.0582086
gene11998	1	0.180418	0.198903	0.426546
[truncated: 20,209 more rows]

## Sheet: C4_annotate
Gene ID	Annotated Name	Subgenome	Annotation Notes
gene24000	Sacsin	L	- && Q9NZJ4.2 RecName: Full=Sacsin; AltName: Full=DnaJ homolog subfamily C member 29; Short=DNAJC29 && PF05168:HEPN domain
gene18235	RSAD2	L	- && O70600.1 RecName: Full=Radical S-adenosyl methionine domain-containing protein 2; AltName: Full=Bone-expressed sequence tag 5 protein; AltName: Full=Viperin; AltName: Full=Virus inhibitory protein, endoplasmic reticulum-associated, interferon-inducible && -
gene25358	Sacsin	S	- && Q9NZJ4.2 RecName: Full=Sacsin; AltName: Full=DnaJ homolog subfamily C member 29; Short=DNAJC29 && PF05168:HEPN domain
gene19695	RSAD2	S	- && Q9MZU4.1 RecName: Full=Radical S-adenosyl methionine domain-containing protein 2; AltName: Full=Inflammatory response gene 6 protein; AltName: Full=Viperin; AltName: Full=Virus inhibitory protein, endoplasmic reticulum-associated, interferon-inducible && PF04055:Radical SAM superfamily|PF13353:4Fe-4S single cluster domain
gene23176	IFIT family**	L	- && Q13325.1 RecName: Full=Interferon-induced protein with tetratricopeptide repeats 5; Short=IFIT-5; AltName: Full=Interferon-induced 58 kDa protein; AltName: Full=Retinoic acid- and interferon-inducible 58 kDa protein; Short=P58 && -
gene24863	IFIT family**	S	- && Q13325.1 RecName: Full=Interferon-induced protein with tetratricopeptide repeats 5; Short=IFIT-5; AltName: Full=Interferon-induced 58 kDa protein; AltName: Full=Retinoic acid- and interferon-inducible 58 kDa protein; Short=P58 && PF13424:Tetratricopeptide repeat|PF00515:Tetratricopeptide repeat
gene19355	RTPdS	S	- && - && PF13695:Zinc-binding domain
gene19694	CMPK2	S	- && Q5EBM0.3 RecName: Full=UMP-CMP kinase 2, mitochondrial; AltName: Full=Nucleoside-diphosphate kinase; Flags: Precursor && PF02223:Thymidylate kinase
gene4776	MX2	L	- && Q9WVP9.2 RecName: Full=Interferon-induced GTP-binding protein Mx2; AltName: Full=Myxovirus resistance protein 2 && PF01031:Dynamin central region|PF02212:Dynamin GTPase effector domain|PF00350:Dynamin family
gene3331	HERC6	S	- && Q8IVU3.2 RecName: Full=Probable E3 ubiquitin-protein ligase HERC6; AltName: Full=HECT domain and RCC1-like domain-containing protein 6; AltName: Full=HECT-type E3 ubiquitin transferase HERC6 && PF00632:HECT-domain (ubiquitin-transferase)|PF00415:Regulator of chromosome condensation (RCC1) repeat
gene23174	IFIT family**	L	- && Q5T764.1 RecName: Full=Interferon-induced protein with tetratricopeptide repeats 1B; AltName: Full=Interferon-induced protein with tetratricopeptide repeats 1-like protein && -
gene22884	CH25H	L	- && Q5PRC0.1 RecName: Full=Cholesterol 25-hydroxylase-like protein && PF04116:Fatty acid hydroxylase superfamily
gene23956	LAAO	L	- && P86810.2 RecName: Full=L-amino-acid oxidase; AltName: Full=Antiparasitic protein; Short=APP; AltName: Full=Serum L-amino-acid oxidase; Short=SR-LAAO; Flags: Precursor && PF01593:Flavin containing amine oxidoreductase																						toxin-related?
gene4778	MX2	L	- && Q9WVP9.2 RecName: Full=Interferon-induced GTP-binding protein Mx2; AltName: Full=Myxovirus resistance protein 2 && PF01031:Dynamin central region|PF00350:Dynamin family|PF02212:Dynamin GTPase effector domain
gene17809	RTPaL2	L	- && - && PF13695:Zinc-binding domain
gene24858	IFIT family**	S	- && Q4R5F5.1 RecName: Full=Interferon-induced protein with tetratricopeptide repeats 1; Short=IFIT-1 && PF13414:TPR repeat
gene7878	IL-13	S	- && Q64H35.1 RecName: Full=C-C motif chemokine 26; AltName: Full=Eotaxin-3; AltName: Full=Small-inducible cytokine A26; Flags: Precursor && -
gene16221	CLCA2L	S	- && P54281.1 RecName: Full=Epithelial chloride channel protein; AltName: Full=Calcium-activated chloride channel && PF13519:von Willebrand factor type A domain|PF08434:Calcium-activated chloride channel																				Similar to CLCA2. Called it CLCA2L.
gene10441	NEURL3	L	- && Q8CJC5.1 RecName: Full=E3 ubiquitin-protein ligase NEURL3; AltName: Full=Lung-inducible neuralized-related C3CH4 RING domain protein; AltName: Full=Neuralized-like protein 3 && PF13920:Zinc finger, C3HC4 type (RING finger)|PF07177:Neuralized
gene27016	EXOC3	L	- && - && PF06046:Exocyst complex component Sec6
gene26169	PhyH	L	- && - && PF05721:Phytanoyl-CoA dioxygenase (PhyH)
gene5807	CCL26	L	- && Q64H35.1 RecName: Full=C-C motif chemokine 26; AltName: Full=Eotaxin-3; AltName: Full=Small-inducible cytokine A26; Flags: Precursor && -
gene5489	MOV-10	L	- && Q5ZKD7.1 RecName: Full=Putative helicase MOV-10 && PF13087:AAA domain|PF13086:AAA domain
gene27580	LY-9	L	chr8L	106657069	106681495
gene24037	Sacsin	L	- && Q9NZJ4.2 RecName: Full=Sacsin; AltName: Full=DnaJ homolog subfamily C member 29; Short=DNAJC29 && -
gene30581	PARP-14	L	- && Q460N5.3 RecName: Full=Poly [ADP-ribose] polymerase 14; Short=PARP-14; AltName: Full=ADP-ribosyltransferase diphtheria toxin-like 8; Short=ARTD8; AltName: Full=B aggressive lymphoma protein 2 && -
gene23175	IFIT family**	L	- && Q13325.1 RecName: Full=Interferon-induced protein with tetratricopeptide repeats 5; Short=IFIT-5; AltName: Full=Interferon-induced 58 kDa protein; AltName: Full=Retinoic acid- and interferon-inducible 58 kDa protein; Short=P58 && PF13414:TPR repeat
gene473	CD200	L	- && O54901.1 RecName: Full=OX-2 membrane glycoprotein; AltName: Full=MRC OX-2 antigen; AltName: CD_antigen=CD200; Flags: Precursor && PF08205:CD80-like C2-set immunoglobulin domain|PF07686:Immunoglobulin V-set domain
gene23172	IFIT family**	L	- && Q13325.1 RecName: Full=Interferon-induced protein with tetratricopeptide repeats 5; Short=IFIT-5; AltName: Full=Interferon-induced 58 kDa protein; AltName: Full=Retinoic acid- and interferon-inducible 58 kDa protein; Short=P58 && -
gene11667	UCHL1	S	- && - && PF00443:Ubiquitin carboxyl-terminal hydrolase
gene33485	GBP6	S	- && Q6ZN66.1 RecName: Full=Guanylate-binding protein 6; AltName: Full=GTP-binding protein 6; Short=GBP-6; AltName: Full=Guanine nucleotide-binding protein 6 && PF02263:Guanylate-binding protein, N-terminal domain|PF02841:Guanylate-binding protein, C-terminal domain
gene26556	C4	L	- && P08649.3 RecName: Full=Complement C4; Contains: RecName: Full=Complement C4 beta chain; Contains: RecName: Full=Complement C4 alpha chain; Contains: RecName: Full=C4a anaphylatoxin; Contains: RecName: Full=Complement C4 gamma chain; Flags: Precursor && PF10569:Alpha-macro-globulin thiol-ester bond-forming region|PF01835:MG2 domain|PF07703:Alpha-2-macroglobulin family N-terminal region|PF0175…
gene24041	Sacsin	L	- && Q9NZJ4.2 RecName: Full=Sacsin; AltName: Full=DnaJ homolog subfamily C member 29; Short=DNAJC29 && -
gene24859	IFIT family**	S	- && Q13325.1 RecName: Full=Interferon-induced protein with tetratricopeptide repeats 5; Short=IFIT-5; AltName: Full=Interferon-induced 58 kDa protein; AltName: Full=Retinoic acid- and interferon-inducible 58 kDa protein; Short=P58 && PF09295:ChAPs (Chs5p-Arf1p-binding proteins)|PF13424:Tetratricopeptide repeat
gene19575	INPP5D	S	- && Q6P4S2.1 RecName: Full=Phosphatidylinositol 3,4,5-trisphosphate 5-phosphatase 1; AltName: Full=SH2 domain-containing inositol 5'-phosphatase 1; Short=SH2 domain-containing inositol phosphatase 1; Short=SHIP-1 && PF00017:SH2 domain|PF03372:Endonuclease/Exonuclease/phosphatase family
gene26170	PhyH	L	- && - && PF05721:Phytanoyl-CoA dioxygenase (PhyH)
gene32056	Type I IFN	S	- && - && PF00143:Interferon alpha/beta domain					amphibian type I IFNs are not classified as "A" or "B"
gene31808	G-CSF	S	- && - && PF16647:Granulocyte colony-stimulating factor
gene8459	PHF6	S	- && Q08DR0.1 RecName: Full=PHD finger protein 6 && PF13771:PHD-like zinc-binding domain
gene7319	MOV-10	S	- && Q5ZKD7.1 RecName: Full=Putative helicase MOV-10 && PF13087:AAA domain|PF13086:AAA domain
gene24861	IFIT family**	S	- && Q13325.1 RecName: Full=Interferon-induced protein with tetratricopeptide repeats 5; Short=IFIT-5; AltName: Full=Interferon-induced 58 kDa protein; AltName: Full=Retinoic acid- and interferon-inducible 58 kDa protein; Short=P58 && PF13424:Tetratricopeptide repeat|PF00515:Tetratricopeptide repeat
gene26167	CAD	L	- && P54987.2 RecName: Full=Cis-aconitate decarboxylase; Short=CAD; AltName: Full=Aconitate decarboxylase; AltName: Full=Aconitate decarboxylase 1; AltName: Full=Cis-aconitic acid decarboxylase; AltName: Full=Immune-responsive gene 1 protein && PF03972:MmgE/PrpD family
gene28396	TRAF2	S	- && P39429.1 RecName: Full=TNF receptor-associated factor 2; AltName: Full=E3 ubiquitin-protein ligase TRAF2 && PF16673:TNF receptor-associated factor BIRC3 binding domain|PF02176:TRAF-type zinc finger
gene26173	CAD	L	- && P54987.2 RecName: Full=Cis-aconitate decarboxylase; Short=CAD; AltName: Full=Aconitate decarboxylase; AltName: Full=Aconitate decarboxylase 1; AltName: Full=Cis-aconitic acid decarboxylase; AltName: Full=Immune-responsive gene 1 protein && PF03972:MmgE/PrpD family
gene26775	IL-28A	L	- && - && PF15177:Interleukin-28A
gene20599	DCLK3	L	- && Q8BWQ5.2 RecName: Full=Serine/threonine-protein kinase DCLK3; AltName: Full=CLICK-I and II-related; Short=CLr; AltName: Full=Doublecortin-like and CAM kinase-like 3; AltName: Full=Doublecortin-like kinase 3 && PF03607:Doublecortin|PF00069:Protein kinase domain
gene23679	??	L	- && - && PF13873:Myb/SANT-like DNA-binding domain						Blast: Ambiguous, many hits. Uncalled.
gene25254	TNFRsf9	S	- && - && PF00020:TNFR/NGFR cysteine-rich region
gene33487	GBP4	S	- && Q61107.1 RecName: Full=Guanylate-binding protein 4; AltName: Full=GTP-binding protein 3; Short=GBP-3; AltName: Full=GTP-binding protein 4; Short=GBP-4; AltName: Full=Guanine nucleotide-binding protein 4; AltName: Full=Guanylate-binding protein 3 && PF02263:Guanylate-binding protein, N-terminal domain|PF02841:Guanylate-binding protein, C-terminal domain
gene26592	TNFa	L	- && O77764.1 RecName: Full=Tumor necrosis factor; AltName: Full=Cachectin; AltName: Full=TNF-alpha; AltName: Full=Tumor necrosis factor ligand superfamily member 2; Short=TNF-a; Contains: RecName: Full=Tumor necrosis factor, membrane form; AltName: Full=N-terminal fragment; Short=NTF; Contains: RecName: Full=Intracellular domain 1; Short=ICD1; Contains: RecName: Full=Intracellular domain 2; Shor…
gene26780	IL-28A	L	- && - && PF15177:Interleukin-28A
gene18206	IL-8	L	- && - && PF00048:Small cytokines (intecrine/chemokine), interleukin-8 like
gene24039	Sacsin	L	- && Q9NZJ4.2 RecName: Full=Sacsin; AltName: Full=DnaJ homolog subfamily C member 29; Short=DNAJC29 && -
gene31707	KIF13A	L	- && Q9EQW7.1 RecName: Full=Kinesin-like protein KIF13A && PF00225:Kinesin motor domain
gene27739	FcR	L	- && - && PF13895:Immunoglobulin domain					chr8L	115007697
gene26776	IL-28A	L	- && - && PF15177:Interleukin-28A
gene18204	IL-8	L	- && - && PF00048:Small cytokines (intecrine/chemokine), interleukin-8 like
gene5809	CCL5	L	- && P97272.1 RecName: Full=C-C motif chemokine 5; AltName: Full=SIS-delta; AltName: Full=Small-inducible cytokine A5; AltName: Full=T-cell-specific protein RANTES; Flags: Precursor && -
gene24860	IFIT family**	S	- && Q13325.1 RecName: Full=Interferon-induced protein with tetratricopeptide repeats 5; Short=IFIT-5; AltName: Full=Interferon-induced 58 kDa protein; AltName: Full=Retinoic acid- and interferon-inducible 58 kDa protein; Short=P58 && -
gene27754	RNF213	L	- && E9Q555.2 RecName: Full=E3 ubiquitin-protein ligase RNF213; AltName: Full=Mysterin; AltName: Full=RING finger protein 213 && -
gene26181	PhyH	L	- && - && PF05721:Phytanoyl-CoA dioxygenase (PhyH)
gene24749	BLNK	S	- && Q9YGC1.1 RecName: Full=B-cell linker protein; AltName: Full=B-cell adapter SH2 domain-containing protein; AltName: Full=Cytoplasmic adapter protein; AltName: Full=Src homology 2 domain-containing leukocyte protein of 65 kDa; Short=SLP-65 && PF00017:SH2 domain
gene26778	IL-28A	L	- && - && PF15177:Interleukin-28A
gene24865	IFIT family**	S	- && Q13325.1 RecName: Full=Interferon-induced protein with tetratricopeptide repeats 5; Short=IFIT-5; AltName: Full=Interferon-induced 58 kDa protein; AltName: Full=Retinoic acid- and interferon-inducible 58 kDa protein; Short=P58 && PF00515:Tetratricopeptide repeat|PF14559:Tetratricopeptide repeat
gene5808	CCL4	L	- && Q90826.4 RecName: Full=C-C motif chemokine 4 homolog; AltName: Full=Macrophage inflammatory protein 1-beta homolog; Short=MIP-1-beta; AltName: Full=Small-inducible cytokine A4 homolog; Flags: Precursor && -
gene7560	IKBKE	S	- && Q14164.1 RecName: Full=Inhibitor of nuclear factor kappa-B kinase subunit epsilon; Short=I-kappa-B kinase epsilon; Short=IKK-E; Short=IKK-epsilon; Short=IkBKE; AltName: Full=Inducible I kappa-B kinase; Short=IKK-i && PF00069:Protein kinase domain
gene18167	APOLD1	L	- && Q6B959.1 RecName: Full=Apolipoprotein L domain-containing protein 1; AltName: Full=Vascular early response gene protein && PF05461:Apolipoprotein L
gene26777	IL-28A	L	- && - && PF15177:Interleukin-28A
gene26217	PKN2	L	- && A7MBL8.1 RecName: Full=Serine/threonine-protein kinase N2; AltName: Full=PKN gamma; AltName: Full=Protein kinase C-like 2; AltName: Full=Protein-kinase C-related kinase 2 && PF00069:Protein kinase domain
gene13995	IL-17C	L	- && Q8K4C5.1 RecName: Full=Interleukin-17C; Short=Il-17c; AltName: Full=Cytokine CX2; Flags: Precursor && PF06083:Interleukin-17
**amphibian IFITs cluster separately from mammalian IFITs and are not true orthologs

## Sheet: C5_annotate
Gene ID	Annotated Name	Subgenome	Annotation Notes
gene26710	OLFM4	L	- && Q6UX06.1 RecName: Full=Olfactomedin-4; Short=OLM4; AltName: Full=Antiapoptotic protein GW112; AltName: Full=G-CSF-stimulated clone 1 protein; Short=hGC-1; AltName: Full=hOLfD; Flags: Precursor && PF02191:Olfactomedin-like domain
gene30221	ZNFX1	L	- && Q9P2E3.2 RecName: Full=NFX1-type zinc finger-containing protein 1 && PF13087:AAA domain|PF13086:AAA domain
gene12005	NEURL3	S	- && Q8CJC5.1 RecName: Full=E3 ubiquitin-protein ligase NEURL3; AltName: Full=Lung-inducible neuralized-related C3CH4 RING domain protein; AltName: Full=Neuralized-like protein 3 && PF07177:Neuralized|PF13920:Zinc finger, C3HC4 type (RING finger)
gene30816	IFIH1	L	- && Q9BYX4.3 RecName: Full=Interferon-induced helicase C domain-containing protein 1; AltName: Full=Clinically amyopathic dermatomyositis autoantigen 140 kDa; Short=CADM-140 autoantigen; AltName: Full=Helicase with 2 CARD domains; Short=Helicard; AltName: Full=Interferon-induced with helicase C domain protein 1; AltName: Full=Melanoma differentiation-associated protein 5; Short=MDA-5; AltName: F…
gene30091	RNF213	L	- && Q63HN8.3 RecName: Full=E3 ubiquitin-protein ligase RNF213; AltName: Full=ALK lymphoma oligomerization partner on chromosome 17; AltName: Full=Mysterin; AltName: Full=RING finger protein 213 && PF13920:Zinc finger, C3HC4 type (RING finger)
gene29502	LGP2	L	- && Q96C10.1 RecName: Full=Probable ATP-dependent RNA helicase DHX58; AltName: Full=Probable ATP-dependent helicase LGP2; AltName: Full=Protein D11Lgp2 homolog; AltName: Full=RIG-I-like receptor 3; Short=RLR-3; AltName: Full=RIG-I-like receptor LGP2; Short=RLR && PF00271:Helicase conserved C-terminal domain|PF04851:Type III restriction enzyme, res subunit|PF11648:C-terminal domain of RIG-I
gene20600	TRANK1	L	- && O15050.4 RecName: Full=TPR and ankyrin repeat-containing protein 1; AltName: Full=Lupus brain antigen 1 homolog && PF00580:UvrD/REP helicase N-terminal domain|PF13414:TPR repeat
gene23173	IFIT family**	L	- && Q13325.1 RecName: Full=Interferon-induced protein with tetratricopeptide repeats 5; Short=IFIT-5; AltName: Full=Interferon-induced 58 kDa protein; AltName: Full=Retinoic acid- and interferon-inducible 58 kDa protein; Short=P58 && -
gene18234	CMPK2	L	- && Q5EBM0.3 RecName: Full=UMP-CMP kinase 2, mitochondrial; AltName: Full=Nucleoside-diphosphate kinase; Flags: Precursor && PF02223:Thymidylate kinase
gene32653	PARP-14	S	- && Q460N5.3 RecName: Full=Poly [ADP-ribose] polymerase 14; Short=PARP-14; AltName: Full=ADP-ribosyltransferase diphtheria toxin-like 8; Short=ARTD8; AltName: Full=B aggressive lymphoma protein 2 && PF01661:Macro domain|PF00644:Poly(ADP-ribose) polymerase catalytic domain
gene20691	ZNFX1	L	- && Q8R151.3 RecName: Full=NFX1-type zinc finger-containing protein 1 && PF13087:AAA domain|PF13086:AAA domain
gene1405	RIG-I	L	- && O95786.2 RecName: Full=Probable ATP-dependent RNA helicase DDX58; AltName: Full=DEAD box protein 58; AltName: Full=RIG-I-like receptor 1; Short=RLR-1; AltName: Full=Retinoic acid-inducible gene 1 protein; Short=RIG-1; AltName: Full=Retinoic acid-inducible gene I protein; Short=RIG-I && PF11648:C-terminal domain of RIG-I|PF00270:DEAD/DEAH box helicase|PF16739:Caspase recruitment domain|PF0027…
gene11657	PARP-12	S	- && Q9H0J9.1 RecName: Full=Poly [ADP-ribose] polymerase 12; Short=PARP-12; AltName: Full=ADP-ribosyltransferase diphtheria toxin-like 12; Short=ARTD12; AltName: Full=Zinc finger CCCH domain-containing protein 1 && PF02825:WWE domain|PF00644:Poly(ADP-ribose) polymerase catalytic domain
gene16472	SHISA4	S	chr4S	96794080
gene33079	STAT1	S	- && P42224.2 RecName: Full=Signal transducer and activator of transcription 1-alpha/beta; AltName: Full=Transcription factor ISGF-3 components p91/p84 && PF02865:STAT protein, protein interaction domain|PF01017:STAT protein, all-alpha domain|PF02864:STAT protein, DNA binding domain|PF00017:SH2 domain|PF12162:STAT1 TAZ2 binding domain
gene27755	RNF213	L	- && Q63HN8.3 RecName: Full=E3 ubiquitin-protein ligase RNF213; AltName: Full=ALK lymphoma oligomerization partner on chromosome 17; AltName: Full=Mysterin; AltName: Full=RING finger protein 213 && -
gene2881	TNIP2	S	- && Q8NFZ5.1 RecName: Full=TNFAIP3-interacting protein 2; AltName: Full=A20-binding inhibitor of NF-kappa-B activation 2; Short=ABIN-2; AltName: Full=Fetal liver LKB1-interacting protein && PF12180:TSG101 and ALIX binding domain of CEP55|PF16516:Leucine zipper of domain CC2 of NEMO, NF-kappa-B essential modulator
gene30583	PARP-14	L
gene9244	IRF-1	L	- && Q90876.1 RecName: Full=Interferon regulatory factor 1; Short=IRF-1 && PF00605:Interferon regulatory factor transcription factor
gene7758	MARKSL	S	chr2S	70632770	70634506
gene8288	STAT2	S	- && P52630.1 RecName: Full=Signal transducer and activator of transcription 2; AltName: Full=p113 && PF00017:SH2 domain|PF02865:STAT protein, protein interaction domain|PF02864:STAT protein, DNA binding domain|PF01017:STAT protein, all-alpha domain
gene4506	??	S	ncRNA: BLAST - unknown, no annotation
gene29592	ARL5C	L	- && Q6P068.1 RecName: Full=ADP-ribosylation factor-like protein 5C; AltName: Full=ADP-ribosylation factor-like protein 12 && PF00025:ADP-ribosylation factor family
gene19042	TNIP3	S	- && Q60769.2 RecName: Full=Tumor necrosis factor alpha-induced protein 3; Short=TNF alpha-induced protein 3; AltName: Full=Putative DNA-binding protein A20; AltName: Full=Zinc finger protein A20 && PF01754:A20-like zinc finger|PF02338:OTU-like cysteine protease
gene17217	PKR	L	- && Q03963.2 RecName: Full=Interferon-induced, double-stranded RNA-activated protein kinase; AltName: Full=Eukaryotic translation initiation factor 2-alpha kinase 2; Short=eIF-2A protein kinase 2; AltName: Full=Interferon-inducible RNA-dependent protein kinase; AltName: Full=P1/eIF-2A protein kinase; AltName: Full=Protein kinase RNA-activated; Short=PKR; Short=Protein kinase R; AltName: Full=Ser…
gene29914	??	L	chr9_10L	13989183	blast:	ZBP1 fragment?
gene28708	ZC3H12B	S	- && Q5HYM0.3 RecName: Full=Probable ribonuclease ZC3H12B; AltName: Full=MCP-induced protein 2; AltName: Full=Zinc finger CCCH domain-containing protein 12B && PF11977:Zc3h12a-like Ribonuclease NYN domain
gene23056	BLNK	L	- && Q9YGC1.1 RecName: Full=B-cell linker protein; AltName: Full=B-cell adapter SH2 domain-containing protein; AltName: Full=Cytoplasmic adapter protein; AltName: Full=Src homology 2 domain-containing leukocyte protein of 65 kDa; Short=SLP-65 && PF00017:SH2 domain																												somewhat ambiguous. Alternately an ISG in some datasets. Pig isg in Shaw paper. Annotated as ISG.
gene747	HERC6	L	- && Q8IVU3.2 RecName: Full=Probable E3 ubiquitin-protein ligase HERC6; AltName: Full=HECT domain and RCC1-like domain-containing protein 6; AltName: Full=HECT-type E3 ubiquitin transferase HERC6 && PF00415:Regulator of chromosome condensation (RCC1) repeat|PF00632:HECT-domain (ubiquitin-transferase)
gene17219	PKR
gene29565	G-CSF	L	- && - && PF16647:Granulocyte colony-stimulating factor
gene176	TNIP2	L	- && Q8NFZ5.1 RecName: Full=TNFAIP3-interacting protein 2; AltName: Full=A20-binding inhibitor of NF-kappa-B activation 2; Short=ABIN-2; AltName: Full=Fetal liver LKB1-interacting protein && PF12180:TSG101 and ALIX binding domain of CEP55|PF16516:Leucine zipper of domain CC2 of NEMO, NF-kappa-B essential modulator
gene14867	SHISA4		chr4L	116937098	116947547
gene11885	RNF112	S	- && O70418.1 RecName: Full=RING finger protein 112; AltName: Full=Brain finger protein; AltName: Full=Zinc finger protein 179 && PF02263:Guanylate-binding protein, N-terminal domain
gene19524	TM4SF4	S	- && Q9EQL5.1 RecName: Full=Transmembrane 4 L6 family member 4 && PF05805:L6 membrane protein
gene26078	NOX1	L	- && Q9Y5S8.2 RecName: Full=NADPH oxidase 1; Short=NOX-1; AltName: Full=Mitogenic oxidase 1; Short=MOX-1; AltName: Full=NADH/NADPH mitogenic oxidase subunit P65-MOX; AltName: Full=NOH-1 && PF01794:Ferric reductase like transmembrane component|PF08030:Ferric reductase NAD binding domain|PF08022:FAD-binding domain
gene32631	TRIM25	S	- && Q14258.2 RecName: Full=E3 ubiquitin/ISG15 ligase TRIM25; AltName: Full=Estrogen-responsive finger protein; AltName: Full=RING finger protein 147; AltName: Full=RING-type E3 ubiquitin transferase; AltName: Full=Tripartite motif-containing protein 25; AltName: Full=Ubiquitin/ISG15-conjugating enzyme TRIM25; AltName: Full=Zinc finger protein 147 && PF13765:SPRY-associated domain|PF00622:SPRY do…
gene8460	PHF6	S	- && Q08DR0.1 RecName: Full=PHD finger protein 6 && PF13771:PHD-like zinc-binding domain
gene24868	IFIT family**	S
gene3100	DDX60	S	- && Q8IY21.3 RecName: Full=Probable ATP-dependent RNA helicase DDX60; AltName: Full=DEAD box protein 60 && PF00270:DEAD/DEAH box helicase
gene8229	RND1	S	- && Q92730.1 RecName: Full=Rho-related GTP-binding protein Rho6; AltName: Full=Rho family GTPase 1; AltName: Full=Rnd1; Flags: Precursor && PF00071:Ras family
gene9544	IRAK3	L	- && Q8K4B2.2 RecName: Full=Interleukin-1 receptor-associated kinase 3; Short=IRAK-3; AltName: Full=IL-1 receptor-associated kinase M; Short=IRAK-M && PF00531:Death domain|PF07714:Protein tyrosine kinase
gene1837	FDFT1	L	- && P37268.1 RecName: Full=Squalene synthase; Short=SQS; Short=SS; AltName: Full=FPP:FPP farnesyltransferase; AltName: Full=Farnesyl-diphosphate farnesyltransferase >Q5R6U3.1 RecName: Full=Squalene synthase; Short=SQS; Short=SS; AltName: Full=FPP:FPP farnesyltransferase; AltName: Full=Farnesyl-diphosphate farnesyltransferase && PF00494:Squalene/phytoene synthase
gene6629	mmp18	L	- && O13065.1 RecName: Full=Matrix metalloproteinase-18; Short=MMP-18; AltName: Full=Collagenase-4; Short=xCol4; Flags: Precursor && PF00045:Hemopexin|PF01471:Putative peptidoglycan binding domain|PF00413:Matrixin
gene6713	IL18BP	L	chr2L	172212630	172215047
gene7027	IFNAR	S	ambiguous - 1 or 2?
gene32652	PARP-14	S
gene26174	TSAC	L	- && P45831.1 RecName: Full=Putative threonylcarbamoyl-AMP synthase; Short=TC-AMP synthase; AltName: Full=L-threonylcarbamoyladenylate synthase; AltName: Full=tRNA threonylcarbamoyladenosine biosynthesis protein ML1136 && PF01300:Telomere recombination
gene30582	PARP-14	L	- && Q460N5.3 RecName: Full=Poly [ADP-ribose] polymerase 14; Short=PARP-14; AltName: Full=ADP-ribosyltransferase diphtheria toxin-like 8; Short=ARTD8; AltName: Full=B aggressive lymphoma protein 2 && PF01661:Macro domain|PF00644:Poly(ADP-ribose) polymerase catalytic domain
gene12969	IRF-1	S
gene24251	GBP2	L	- && Q63663.2 RecName: Full=Guanylate-binding protein 1; AltName: Full=GTP-binding protein 2; Short=GBP-2; AltName: Full=Guanine nucleotide-binding protein 2; AltName: Full=Interferon-induced guanylate-binding protein 2; AltName: Full=p67; Flags: Precursor && PF02263:Guanylate-binding protein, N-terminal domain|PF02841:Guanylate-binding protein, C-terminal domain
gene26599	Ly6-family	L	chr8L	52929908	52932764	ambiguous as to whether this is a direct paralog of any mammalian Ly6 family members. Annotated as ISG since some are.
gene2832	PNPLA6	S	- && A2AJ88.1 RecName: Full=Patatin-like phospholipase domain-containing protein 7; AltName: Full=Neuropathy target esterase-related esterase; Short=NRE; Short=NTE-related esterase && PF00027:Cyclic nucleotide-binding domain|PF01734:Patatin-like phospholipase
gene6165	EPSTI1	L	- && Q5BK43.1 RecName: Full=Epithelial-stromal interaction protein 1 && -
gene2943	??	S	chr1S	19107554	19142429		No annotation. BLAST:			homology only to other unannotated anamniote proteins
gene23867	TNFRsf9	L	- && - && PF00020:TNFR/NGFR cysteine-rich region
gene33144	SOCS1	S
gene7049	MORC3	S	- && Q14149.3 RecName: Full=MORC family CW-type zinc finger protein 3; AltName: Full=Nuclear matrix protein 2; AltName: Full=Zinc finger CW-type coiled-coil domain protein 3 && PF13589:Histidine kinase-, DNA gyrase B-, and HSP90-like ATPase|PF07496:CW-type Zinc Finger
gene32049	ADAR	S	- && Q6GP70.1 RecName: Full=Adenosine deaminase; AltName: Full=Adenosine aminohydrolase && -										ambiguous re: adar1 or adar2
gene2365	CADM1	L	- && Q8R5M8.2 RecName: Full=Cell adhesion molecule 1; AltName: Full=Immunoglobulin superfamily member 4; Short=IgSF4; AltName: Full=Nectin-like protein 2; Short=NECL-2; AltName: Full=Spermatogenic immunoglobulin superfamily; Short=SgIgSF; AltName: Full=Synaptic cell adhesion molecule; Short=SynCAM; AltName: Full=Tumor suppressor in lung cancer 1; Short=TSLC-1; Flags: Precursor && PF08205:CD80-lik…
gene29572	TRIML1	L	- && Q8BVP1.1 RecName: Full=Probable E3 ubiquitin-protein ligase TRIML1; AltName: Full=Tripartite motif family-like protein 1 && PF00622:SPRY domain|PF13765:SPRY-associated domain
gene17218	PKR	L
gene19357	rtpgS	S
gene31765	LGP2	S	- && Q96C10.1 RecName: Full=Probable ATP-dependent RNA helicase DHX58; AltName: Full=Probable ATP-dependent helicase LGP2; AltName: Full=Protein D11Lgp2 homolog; AltName: Full=RIG-I-like receptor 3; Short=RLR-3; AltName: Full=RIG-I-like receptor LGP2; Short=RLR && -
gene17780	??	L	5L	97862697		Blast: ambiguous
gene17807	rtpel1	L
gene26171	ES1L	L	- && Q9D172.1 RecName: Full=ES1 protein homolog, mitochondrial; Flags: Precursor && -									human: C21orf33
gene32825	UPP2	S	- && O95045.1 RecName: Full=Uridine phosphorylase 2; Short=UPase 2; Short=UrdPase 2 && PF01048:Phosphorylase superfamily
gene31708	VLIG-1	L	- && Q80SU7.1 RecName: Full=Interferon-induced very large GTPase 1; AltName: Full=Very large-inducible GTPase-1; Short=VLIG-1 && PF05879:Root hair defective 3 GTP-binding protein (RHD3)
gene11983	IL1B	S	- && Q9WVG1.1 RecName: Full=Interleukin-1 beta; Short=IL-1 beta; Flags: Precursor && PF00340:Interleukin-1 / 18|PF02394:Interleukin-1 propeptide
gene24253	GBP6	L	- && Q6ZN66.1 RecName: Full=Guanylate-binding protein 6; AltName: Full=GTP-binding protein 6; Short=GBP-6; AltName: Full=Guanine nucleotide-binding protein 6 && PF02841:Guanylate-binding protein, C-terminal domain|PF02263:Guanylate-binding protein, N-terminal domain
gene17808	lncRNA	L	rtpE alternate start site, annotated as lncRNA. Ambiguous if independent transcript.
gene6618	SAMD9L	L	- && Q8IVG5.2 RecName: Full=Sterile alpha motif domain-containing protein 9-like; Short=SAM domain-containing protein 9-like && -
gene19671	IL-8	S	- && - && PF00048:Small cytokines (intecrine/chemokine), interleukin-8 like
gene2831	NRARP	S	- && Q5U5A6.1 RecName: Full=Notch-regulated ankyrin repeat-containing protein && -									inducibility unknown, not annotated as ISG
gene27209	AZGP1	L	- && P25311.2 RecName: Full=Zinc-alpha-2-glycoprotein; Short=Zn-alpha-2-GP; Short=Zn-alpha-2-glycoprotein; Flags: Precursor && PF07654:Immunoglobulin C1-set domain|PF00129:Class I Histocompatibility antigen, domains alpha 1 and 2
gene2944	pygo2 ncRNA	S	chr1S	19148527
gene33142	CIITA	S	- && P33076.3 RecName: Full=MHC class II transactivator; Short=CIITA && PF05729:NACHT domain
gene27009	ANKRD9	L	- && Q96BM1.1 RecName: Full=Ankyrin repeat domain-containing protein 9 && -
gene3859	PSME2	S	- && Q5E9G3.3 RecName: Full=Proteasome activator complex subunit 2; AltName: Full=Proteasome activator 28 subunit beta; Short=PA28b; Short=PA28beta && PF02251:Proteasome activator pa28 alpha subunit|PF02252:Proteasome activator pa28 beta subunit
gene29126	IFNL-like	S	chr8S	84879233	84882311		IL28/IL29-like		ifn lambda?
gene11034	SERPINE1	L	- && P79335.1 RecName: Full=Plasminogen activator inhibitor 1; Short=PAI; Short=PAI-1; AltName: Full=Endothelial plasminogen activator inhibitor; AltName: Full=Serpin E1; Flags: Precursor && PF00079:Serpin (serine protease inhibitor)																						Variably an ISG in some species. Annotated as isg.
gene27593	CD48	L	chr8L	107169734	107184447
gene26168	tsaC	L	- && P45831.1 RecName: Full=Putative threonylcarbamoyl-AMP synthase; Short=TC-AMP synthase; AltName: Full=L-threonylcarbamoyladenylate synthase; AltName: Full=tRNA threonylcarbamoyladenosine biosynthesis protein ML1136 && PF01300:Telomere recombination
gene26182	ES1L	L	- && Q9D172.1 RecName: Full=ES1 protein homolog, mitochondrial; Flags: Precursor && -									human: C21orf33
gene8856	Adintovirus polymerase	L	- && P09804.2 RecName: Full=DNA polymerase && PF03175:DNA polymerase type B, organellar and viral										Homology to adintovirus DNA polymerase
gene4729	CD200	L	- && O54901.1 RecName: Full=OX-2 membrane glycoprotein; AltName: Full=MRC OX-2 antigen; AltName: CD_antigen=CD200; Flags: Precursor && PF08205:CD80-like C2-set immunoglobulin domain
gene27756	RNF213	L	- && Q63HN8.3 RecName: Full=E3 ubiquitin-protein ligase RNF213; AltName: Full=ALK lymphoma oligomerization partner on chromosome 17; AltName: Full=Mysterin; AltName: Full=RING finger protein 213 && -
gene30587	PARP-14	L	- && Q460N5.3 RecName: Full=Poly [ADP-ribose] polymerase 14; Short=PARP-14; AltName: Full=ADP-ribosyltransferase diphtheria toxin-like 8; Short=ARTD8; AltName: Full=B aggressive lymphoma protein 2 && -
gene31818	TRIM39	S	- && Q9HCM9.2 RecName: Full=E3 ubiquitin-protein ligase TRIM39; AltName: Full=RING finger protein 23; AltName: Full=Testis-abundant finger protein; AltName: Full=Tripartite motif-containing protein 39 && PF13765:SPRY-associated domain|PF00622:SPRY domain
gene33477	SELT	S	chr9_10S	102701103	102711448		SELT seems duplicated on this chromosome. Homology, annotated as such. Likely not a direct paralog.
gene8919	CECR1	L	- && - && PF14985:TM140 protein family				chr3L	4271488	4287215
gene32320	SELT	S	chr9_10S	25604351	25614955		SELT seems duplicated on this chromosome. Homology, annotated as such. Likely not a direct paralog.
gene16239	RGS4	S	- && P49799.1 RecName: Full=Regulator of G-protein signaling 4; Short=RGP4; Short=RGS4 && PF00615:Regulator of G protein signaling domain
gene26840	VLIG-1	L	- && Q80SU7.1 RecName: Full=Interferon-induced very large GTPase 1; AltName: Full=Very large-inducible GTPase-1; Short=VLIG-1 && PF05879:Root hair defective 3 GTP-binding protein (RHD3)
gene4728	CD200	L	- && O54901.1 RecName: Full=OX-2 membrane glycoprotein; AltName: Full=MRC OX-2 antigen; AltName: CD_antigen=CD200; Flags: Precursor && PF07686:Immunoglobulin V-set domain|PF08205:CD80-like C2-set immunoglobulin domain
gene15340	RARRES3	S	- && Q9UL19.1 RecName: Full=Retinoic acid receptor responder protein 3; AltName: Full=HRAS-like suppressor 4; Short=HRSL4; AltName: Full=RAR-responsive protein TIG3; AltName: Full=Retinoid-inducible gene 1 protein; AltName: Full=Tazarotene-induced gene 3 protein && PF04970:Lecithin retinol acyltransferase
gene22708	lncRNA	S	chr6S	128309336	128311130		ambiguous lncRNA
gene26653	CDC42EP1	L	- && Q5PQP4.1 RecName: Full=Cdc42 effector protein 2; AltName: Full=Binder of Rho GTPases 1 && PF14957:Cdc42 effector|PF00786:P21-Rho-binding domain
gene27581	SLAMF7	L	chr8L	106731056	106758240	+	828	-	- && - && PF07686:Immunoglobulin V-set domain	V-set	ISG per interferome. Not in shaw DB
gene5296	PTAFR	L	- && P21556.2 RecName: Full=Platelet-activating factor receptor; Short=PAF-R; Short=PAFr && PF00001:7 transmembrane receptor (rhodopsin family)
gene26591	LTB	L	- && P41155.1 RecName: Full=Lymphotoxin-beta; Short=LT-beta; AltName: Full=Tumor necrosis factor C; Short=TNF-C; AltName: Full=Tumor necrosis factor ligand superfamily member 3 && PF00229:TNF(Tumour Necrosis Factor) family
gene21648	Septin	S
gene26216	AKT1	L	- && Q25378.1 RecName: Full=Protein kinase C && -					chr8L	25343469	25345274
gene6702	TRIM25	L	- && Q61510.2 RecName: Full=E3 ubiquitin/ISG15 ligase TRIM25; AltName: Full=Estrogen-responsive finger protein; AltName: Full=RING-type E3 ubiquitin transferase; AltName: Full=Tripartite motif-containing protein 25; AltName: Full=Ubiquitin/ISG15-conjugating enzyme TRIM25; AltName: Full=Zinc finger protein 147 && PF00643:B-box zinc finger|PF13765:SPRY-associated domain|PF15227:zinc finger of C3HC4…
gene31709	VLIG-1	L	- && Q80SU7.1 RecName: Full=Interferon-induced very large GTPase 1; AltName: Full=Very large-inducible GTPase-1; Short=VLIG-1 && PF05879:Root hair defective 3 GTP-binding protein (RHD3)
gene9422	DRAM1	L	- && Q6NRS6.2 RecName: Full=DNA damage-regulated autophagy modulator protein 1; AltName: Full=Damage-regulated autophagy modulator && -
gene17811	RTPgL	L
gene29328	FCGR2A/B	S	- && Q60513.1 RecName: Full=Low affinity immunoglobulin gamma Fc region receptor II; Short=IgG Fc receptor II; AltName: Full=Fc-gamma RII; Short=FcRII; AltName: Full=Fc-gamma-1/gamma-2 receptor; AltName: CD_antigen=CD32; Flags: Precursor && PF13895:Immunoglobulin domain
gene19345	CLDN16	S	- && Q925N4.1 RecName: Full=Claudin-16; AltName: Full=Paracellin-1 && PF00822:PMP-22/EMP/MP20/Claudin family
gene10467	IL-18	L	- && - && PF00340:Interleukin-1 / 18
gene11393	TRIM family	L	- && Q8BFW4.1 RecName: Full=Tripartite motif-containing protein 65 && PF15227:zinc finger of C3HC4-type, RING|PF00622:SPRY domain|PF00643:B-box zinc finger																does not cluster w/ any particular mammalian TRIM
gene27737	FCGR2A/B	L	- && Q96LA5.1 RecName: Full=Fc receptor-like protein 2; Short=FcR-like protein 2; Short=FcRL2; AltName: Full=Fc receptor homolog 2; Short=FcRH2; AltName: Full=IFGP family protein 4; AltName: Full=Immunoglobulin receptor translocation-associated protein 4; AltName: Full=SH2 domain-containing phosphatase anchor protein 1; AltName: CD_antigen=CD307b; Flags: Precursor && PF13895:Immunoglobulin domain…
gene3099	CYHR1	S	chr1S	39365149	39370967
gene27301	DLL4	L	- && Q9JI71.2 RecName: Full=Delta-like protein 4; AltName: Full=Drosophila Delta homolog 4; Short=Delta4; Flags: Precursor && PF07657:N terminus of Notch ligand|PF01414:Delta serrate ligand|PF00008:EGF-like domain
gene31700	??	L	chr9_10L	116042905	116109375		ambiguous BLAST results
gene24864	IFIT family**	S	- && Q13325.1 RecName: Full=Interferon-induced protein with tetratricopeptide repeats 5; Short=IFIT-5; AltName: Full=Interferon-induced 58 kDa protein; AltName: Full=Retinoic acid- and interferon-inducible 58 kDa protein; Short=P58 && PF00515:Tetratricopeptide repeat
gene18562	KIAA2012L	L	chr5L	159281049	159350992
gene27753	RNF213	L	- && Q63HN8.3 RecName: Full=E3 ubiquitin-protein ligase RNF213; AltName: Full=ALK lymphoma oligomerization partner on chromosome 17; AltName: Full=Mysterin; AltName: Full=RING finger protein 213 && -
gene23168	IFIT family**	L
gene26176	ES1L	L	- && Q9D172.1 RecName: Full=ES1 protein homolog, mitochondrial; Flags: Precursor && -
gene8784	OR51E2	S	- && Q8VBV9.1 RecName: Full=Olfactory receptor 51E2; AltName: Full=Olfactory receptor 78 && PF13853:Olfactory receptor
gene4393	ANKDD1B	S	- && Q14DN9.3 RecName: Full=Ankyrin repeat and death domain-containing protein 1B && PF13637:Ankyrin repeats (many copies)|PF12796:Ankyrin repeats (3 copies)
gene26172	ES1L	L	- && Q9D172.1 RecName: Full=ES1 protein homolog, mitochondrial; Flags: Precursor && -
gene21352	TNFRSF11B	L	- && O00300.3 RecName: Full=Tumor necrosis factor receptor superfamily member 11B; AltName: Full=Osteoclastogenesis inhibitory factor; AltName: Full=Osteoprotegerin; Flags: Precursor && PF00020:TNFR/NGFR cysteine-rich region
gene7026	IFNAR	S	- && - && PF01108:Tissue factor|PF09294:Interferon-alpha/beta receptor, fibronectin type III
gene6126	CAD	L	- && P54987.2 RecName: Full=Cis-aconitate decarboxylase; Short=CAD; AltName: Full=Aconitate decarboxylase; AltName: Full=Aconitate decarboxylase 1; AltName: Full=Cis-aconitic acid decarboxylase; AltName: Full=Immune-responsive gene 1 protein && PF03972:MmgE/PrpD family
gene21649	Septin	S
gene22450	HNF4G	S	- && Q14541.3 RecName: Full=Hepatocyte nuclear factor 4-gamma; Short=HNF-4-gamma; AltName: Full=Nuclear receptor subfamily 2 group A member 2 && PF00105:Zinc finger, C4 type (two domains)|PF00104:Ligand-binding domain of nuclear hormone receptor
gene20289	STEAP4	L	- && Q687X5.1 RecName: Full=Metalloreductase STEAP4; AltName: Full=Six-transmembrane epithelial antigen of prostate 4; AltName: Full=SixTransMembrane protein of prostate 2; AltName: Full=Tumor necrosis factor, alpha-induced protein 9 && PF03807:NADP oxidoreductase coenzyme F420-dependent|PF01794:Ferric reductase like transmembrane component
gene29148	??	S	chr8S	85166901	85174547	Blast: ambiguous		some homology to SEC13, ambiguous
gene31704	VLIG-1	L
gene2680	FOS	L	- && Q56TN0.1 RecName: Full=Proto-oncogene c-Fos; AltName: Full=Cellular oncogene fos && PF00170:bZIP transcription factor
gene11563	Adintovirus polymerase	S	- && P09804.2 RecName: Full=DNA polymerase && PF03175:DNA polymerase type B, organellar and viral										chr3S	1181293	1195767
gene17812	RTPbL
gene30539	SAMD9L	L	- && Q69Z37.2 RecName: Full=Sterile alpha motif domain-containing protein 9-like; Short=SAM domain-containing protein 9-like && PF07647:SAM domain (Sterile alpha motif)
gene4724	CD86L	L	- && - && PF07686:Immunoglobulin V-set domain|PF08205:CD80-like C2-set immunoglobulin domain										Somewhat ambiguous. Did not annotate as ISG.
gene31216	CIITA	L	chr9_10L	88600133	88603977		Blast, nearly full coverage.
gene21599	TRIM7*	S	- && Q9C029.2 RecName: Full=Tripartite motif-containing protein 7; AltName: Full=Glycogenin-interacting protein; AltName: Full=RING finger protein 90 && PF13765:SPRY-associated domain|PF15227:zinc finger of C3HC4-type, RING|PF00622:SPRY domain
gene31734	GBP4	L	chr9_10L	117537127	117545606		BLAST - decent coverage of GBP4
gene28993	PSMB7	S	- && Q99436.1 RecName: Full=Proteasome subunit beta type-7; AltName: Full=Macropain chain Z; AltName: Full=Multicatalytic endopeptidase complex chain Z; AltName: Full=Proteasome subunit Z; Flags: Precursor && PF12465:Proteasome beta subunits C terminal|PF00227:Proteasome subunit
gene26218	??	L	chr8L	25347911	25350398		Blast: ambiguous
gene23680	MSANTD1	L	- && - && PF13873:Myb/SANT-like DNA-binding domain
gene32058	Type I IFN	S	- && - && PF00143:Interferon alpha/beta domain						Ambiguous re: alpha/beta. Definitely Type I
gene31701	??	L	chr9_10L	116110431	116141439			Blast: conserved in amphibians, no idea what it is
gene30658	??	L	chr9_10L	50073013	50079453			Blast: conserved in amphibians, no idea what it is
gene4753	UMODL1	L	- && Q5DID3.1 RecName: Full=Uromodulin-like 1; AltName: Full=Olfactorin; Flags: Precursor && -
gene11697	BTBD11	S	- && A6QL63.3 RecName: Full=Ankyrin repeat and BTB/POZ domain-containing protein BTBD11; AltName: Full=BTB/POZ domain-containing protein 11 && -														ISG in humans, cows. Variable in others.
gene21107	RGS20	L	- && Q9PWA1.1 RecName: Full=Regulator of G-protein signaling 20; Short=RGS20; AltName: Full=Gz-selective GTPase-activating protein; Short=G(z)GAP; Short=Gz-GAP && PF00615:Regulator of G protein signaling domain
gene26179	TSAC	L	- && P45831.1 RecName: Full=Putative threonylcarbamoyl-AMP synthase; Short=TC-AMP synthase; AltName: Full=L-threonylcarbamoyladenylate synthase; AltName: Full=tRNA threonylcarbamoyladenosine biosynthesis protein ML1136 && PF01300:Telomere recombination
gene26779	IL28A	L	IL28A
gene14732	SELP	L	- && P16109.3 RecName: Full=P-selectin; AltName: Full=CD62 antigen-like family member P; AltName: Full=Granule membrane protein 140; Short=GMP-140; AltName: Full=Leukocyte-endothelial cell adhesion molecule 3; Short=LECAM3; AltName: Full=Platelet activation dependent granule-external membrane protein; Short=PADGEM; AltName: CD_antigen=CD62P; Flags: Precursor && PF00084:Sushi repeat (SCR repeat)|P…
gene15994	FOXD3	S	- && Q9DEN3.1 RecName: Full=Forkhead box protein D3-B; Short=FoxD3-B; Short=FoxD3b; AltName: Full=Fork head domain-related protein 6'; Short=xFD-6' && PF00250:Forkhead domain
gene8287	IL23A	S	- && - && PF16649:Interleukin 23 subunit alpha
gene9620	PDZRN4	L	- && Q6ZMN7.3 RecName: Full=PDZ domain-containing RING finger protein 4; AltName: Full=Ligand of Numb protein X 4; AltName: Full=SEMACAP3-like protein && PF00595:PDZ domain (Also known as DHR or GLGF)
gene8579	MMP18	S	- && O13065.1 RecName: Full=Matrix metalloproteinase-18; Short=MMP-18; AltName: Full=Collagenase-4; Short=xCol4; Flags: Precursor && PF00045:Hemopexin|PF00413:Matrixin|PF01471:Putative peptidoglycan binding domain
gene18715	SUSD4	S	- && Q8BH32.1 RecName: Full=Sushi domain-containing protein 4; Flags: Precursor && PF00084:Sushi repeat (SCR repeat)
gene23957	V2R1b	L	- && Q6TAC4.2 RecName: Full=Vomeronasal type-2 receptor 26; AltName: Full=Putative pheromone receptor V2R1b; AltName: Full=Vomeronasal type-2 receptor 1b; Flags: Precursor && PF00003:7 transmembrane sweet-taste receptor of 3 GCPR|PF01094:Receptor family ligand binding region|PF07562:Nine Cysteines Domain of family 3 GPCR
gene25173	??	S	chr7S	59142238	59182984		Blast:	ambiguous
gene20030	Septin	L
gene24866	IFIT family**	S
gene11445	TRIM7*	L	- && Q9C029.2 RecName: Full=Tripartite motif-containing protein 7; AltName: Full=Glycogenin-interacting protein; AltName: Full=RING finger protein 90 && PF13765:SPRY-associated domain|PF00622:SPRY domain|PF00097:Zinc finger, C3HC4 type (RING finger)|PF00643:B-box zinc finger
gene3860	PSME2	S	chr1S	114705829	114708848		Blast:	good homology, called.
gene29011	TNFa	S	- && P51743.1 RecName: Full=Tumor necrosis factor; AltName: Full=Cachectin; AltName: Full=TNF-alpha; AltName: Full=Tumor necrosis factor ligand superfamily member 2; Short=TNF-a; Contains: RecName: Full=Tumor necrosis factor, membrane form; AltName: Full=N-terminal fragment; Short=NTF; Contains: RecName: Full=Intracellular domain 1; Short=ICD1; Contains: RecName: Full=Intracellular domain 2; Shor…
gene31005	UNC80	L	- && Q8N2C7.2 RecName: Full=Protein unc-80 homolog && PF15778:Cation channel complex component UNC80											one report w/ type II IFN in interferome, otherwise none. Did not call as ISG.
gene19356	rtpbs	S
gene14604	VCAM1	L	- && Q28260.1 RecName: Full=Vascular cell adhesion protein 1; Short=V-CAM 1; Short=VCAM-1; AltName: CD_antigen=CD106; Flags: Precursor && PF13895:Immunoglobulin domain|PF07679:Immunoglobulin I-set domain
gene33478	??	S	chr9_10S	102755881	102775728		Blast	ambiguous
*ambiguous phylogenetic relationship w/ human and mouse TRIM7. Unlikely a true ortholog.
**amphibian IFITs cluster separately from mammalian IFITs and are not true orthologs

## Sheet: 6h_DEG_UP
gene_id	IC_6h_1	IC_6h_2	IC_6h_3	Mock_1	Mock_2	Mock_3	log2FoldChange	pvalue	padj	gene_name	gene_chr	gene_start	gene_end	gene_strand	gene_length	gene_biotype	gene_description	tf_family	IC_6h_1_fpkm	IC_6h_2_fpkm	IC_6h_3_fpkm	Mock_1_fpkm	Mock_2_fpkm	Mock_3_fpkm
gene5807	3906.56	2369.27	1919.39	0	0	0	13.8273	5.13e-28	3.1e-26	LOC108708328	chr2L	95719743	95722478	-	672	-	- && Q64H35.1 RecName: Full=C-C motif chemokine 26; AltName: Full=Eotaxin-3; AltName: Full=Small-inducible cytokine A26; Flags: Precursor && -	-	349.77	212.811	172.711	0	0	0
gene32056	463.696	318.471	260.224	0	0	0	10.849	1.64e-19	6.42e-18	LOC108702184	chr9_10S	7985273	8003337	+	771	-	- && - && PF00143:Interferon alpha/beta domain	-	36.1857	24.9324	20.4089	0	0	0
gene23176	6478.47	4764.22	4526.74	1.83138	5.41013	3.22809	10.5941	7.34e-108	2.03e-105	LOC108696188	chr7L	31069907	31072104	+	1686	-	- && Q13325.1 RecName: Full=Interferon-induced protein with tetratricopeptide repeats 5; Short=IFIT-5; AltName: Full=Interferon-induced 58 kDa protein; AltName: Full=Retinoic acid- and interferon-inducible 58 kDa protein; Short=P58 && -	-	231.192	170.563	162.351	0.0654643	0.193476	0.115883
gene19694	10473.6	7602.21	8057.99	1.83138	8.6562	9.68427	10.3938	5.21e-183	3.6e-180	LOC108718229	chr5S	117403125	117414343	-	2108	-	- && Q5EBM0.3 RecName: Full=UMP-CMP kinase 2, mitochondrial; AltName: Full=Nucleoside-diphosphate kinase; Flags: Precursor && PF02223:Thymidylate kinase	-	298.938	217.68	231.144	0.052359	0.247591	0.278054
gene18235	36399.6	30973.9	27214.8	21.0608	22.7225	31.2049	10.3101	0	0	LOC108717169	chr5L	136322761	136332381	+	2201	-	- && O70600.1 RecName: Full=Radical S-adenosyl methionine domain-containing protein 2; AltName: Full=Bone-expressed sequence tag 5 protein; AltName: Full=Viperin; AltName: Full=Virus inhibitory protein, endoplasmic reticulum-associated, interferon-inducible && -	-	995.027	849.424	747.673	0.576686	0.622465	0.858094
gene18206	286.628	222.159	204.599	0	0	0	10.3025	8.45e-18	3.02e-16	LOC108717158	chr5L	132108699	132122511	-	699	-	- && - && PF00048:Small cytokines (intecrine/chemokine), interleukin-8 like	-	24.6718	19.1839	17.6991	0	0	0
gene25254	301.015	251.695	156.006	0	0	0	10.2892	1.55e-17	5.41e-16	LOC108697673	chr7S	65108705	65122166	+	2235	-	- && - && PF00020:TNFR/NGFR cysteine-rich region	-	8.10343	6.79745	4.22077	0	0	0
gene10441	5932.88	3935.94	3367.56	2.74707	4.3281	4.30412	10.2041	7e-104	1.86e-101	LOC108711564	chr3L	117465096	117473003	-	1616	-	- && Q8CJC5.1 RecName: Full=E3 ubiquitin-protein ligase NEURL3; AltName: Full=Lung-inducible neuralized-related C3CH4 RING domain protein; AltName: Full=Neuralized-like protein 3 && PF13920:Zinc finger, C3HC4 type (RING finger)|PF07177:Neuralized	-	220.893	147.013	126.009	0.10245	0.161486	0.161204
gene19695	16803.7	11815.5	10769.6	13.7353	7.57418	11.8363	10.1981	5.8e-256	6.68e-253	LOC108718230	chr5S	117417269	117427739	+	1967	-	- && Q9MZU4.1 RecName: Full=Radical S-adenosyl methionine domain-containing protein 2; AltName: Full=Inflammatory response gene 6 protein; AltName: Full=Viperin; AltName: Full=Virus inhibitory protein, endoplasmic reticulum-associated, interferon-inducible && PF04055:Radical SAM superfamily|PF13353:4Fe-4S single cluster domain	Radical_SAM	513.996	362.575	331.07	0.420842	0.232172	0.364205
gene28396	282.202	166.94	203.959	0	0	0	10.1785	2.82e-17	9.63e-16	LOC108699917	chr8S	30460618	30469447	-	2194	-	- && P39429.1 RecName: Full=TNF receptor-associated factor 2; AltName: Full=E3 ubiquitin-protein ligase TRAF2 && PF16673:TNF receptor-associated factor BIRC3 binding domain|PF02176:TRAF-type zinc finger	-	7.73894	4.59276	5.62125	0	0	0
gene19575	457.056	247.842	466.741	0	0	1.07603	10.0639	5.66e-17	1.88e-15	LOC108718174	chr5S	107347801	107413835	+	3729	-	- && Q6P4S2.1 RecName: Full=Phosphatidylinositol 3,4,5-trisphosphate 5-phosphatase 1; AltName: Full=SH2 domain-containing inositol 5'-phosphatase 1; Short=SH2 domain-containing inositol phosphatase 1; Short=SHIP-1 && PF00017:SH2 domain|PF03372:Endonuclease/Exonuclease/phosphatase family	Exo_endo_phos	7.37455	4.01174	7.56849	0	0	0.0174648
gene26167	139.441	322.323	88.2331	0	0	0	9.92822	5.78e-12	1.24e-10	LOC108698345	chr8L	23240544	23246950	-	2065	-	- && P54987.2 RecName: Full=Cis-aconitate decarboxylase; Short=CAD; AltName: Full=Aconitate decarboxylase; AltName: Full=Aconitate decarboxylase 1; AltName: Full=Cis-aconitic acid decarboxylase; AltName: Full=Immune-responsive gene 1 protein && PF03972:MmgE/PrpD family	-	4.06283	9.42152	2.58368	0	0	0
gene23679	227.975	147.678	164.958	0	0	0	9.90482	2.04e-16	6.48e-15	LOC108696493	chr7L	77921967	77926298	+	1061	-	- && - && PF13873:Myb/SANT-like DNA-binding domain	-	12.9279	8.40137	9.4012	0	0	0
gene31808	349.709	466.149	149.613	0	1.08203	0	9.77345	1.12e-15	3.35e-14	LOC108702485	chr9_10S	1705747	1709934	-	1485	-	- && - && PF16647:Granulocyte colony-stimulating factor	-	14.169	18.9473	6.09212	0	0.0439328	0
gene22884	8172.78	6343.73	4700.65	8.2412	8.6562	5.38015	9.74504	1.77e-167	1.11e-164	ch25h.L	chr7L	7058330	7060430	-	2101	-	- && Q5PRC0.1 RecName: Full=Cholesterol 25-hydroxylase-like protein && PF04116:Fatty acid hydroxylase superfamily	-	234.046	182.25	135.288	0.2364	0.248416	0.154989
gene26170	70.8271	339.017	44.1166	0	0	0	9.65208	1.25e-07	1.58e-06	LOC108698352	chr8L	23304862	23307719	+	1088	-	- && - && PF05721:Phytanoyl-CoA dioxygenase (PhyH)	PhyH	3.91678	18.808	2.45188	0	0	0
gene23174	3539.14	2276.81	2337.54	6.40982	2.16405	2.15206	9.51172	1.5e-91	3.42e-89	LOC108695773	chr7L	31050344	31051398	+	1055	-	- && Q5T764.1 RecName: Full=Interferon-induced protein with tetratricopeptide repeats 1B; AltName: Full=Interferon-induced protein with tetratricopeptide repeats 1-like protein && -	-	201.838	130.264	133.978	0.366166	0.123678	0.123462
gene7878	5693.83	4408.51	4455.13	3.66275	9.73823	8.60824	9.40686	9.25e-166	5.63e-163	LOC108709640	chr2S	80503295	80509205	-	1201	-	- && Q64H35.1 RecName: Full=C-C motif chemokine 26; AltName: Full=Eotaxin-3; AltName: Full=Small-inducible cytokine A26; Flags: Precursor && -	-	285.246	221.564	224.308	0.183801	0.488894	0.433814
gene19355	4174.37	2614.54	2687.91	7.32551	2.16405	4.30412	9.38077	3.74e-108	1.05e-105	LOC108718054	chr5S	85583246	85589663	-	2241	-	- && - && PF13695:Zinc-binding domain	-	112.075	70.4212	72.527	0.197006	0.0582242	0.116245
gene24039	142.761	124.563	108.693	0	0	0	9.3773	8.66e-15	2.41e-13	LOC108696692	chr7L	101271454	101273585	-	1748	-	- && Q9NZJ4.2 RecName: Full=Sacsin; AltName: Full=DnaJ homolog subfamily C member 29; Short=DNAJC29 && -	-	4.9139	4.30128	3.75999	0	0	0
gene18167	180.388	101.448	85.6757	0	0	0	9.34317	2.29e-14	6.18e-13	LOC108717143	chr5L	128787235	128792482	+	1353	-	- && Q6B959.1 RecName: Full=Apolipoprotein L domain-containing protein 1; AltName: Full=Vascular early response gene protein && PF05461:Apolipoprotein L	-	8.02172	4.52581	3.829	0	0	0
gene24000	43539.9	45534.9	42623	70.508	57.3473	78.5502	9.31595	0	0	LOC108696667	chr7L	98970618	98998561	+	13882	-	- && Q9NZJ4.2 RecName: Full=Sacsin; AltName: Full=DnaJ homolog subfamily C member 29; Short=DNAJC29 && PF05168:HEPN domain	-	188.709	197.989	185.66	0.306105	0.24908	0.342474
gene18204	139.441	152.815	57.5434	0	0	0	9.26524	6.08e-14	1.57e-12	LOC108717157	chr5L	132042553	132052050	-	1072	-	- && - && PF00048:Small cytokines (intecrine/chemokine), interleukin-8 like	-	7.82624	8.60438	3.24584	0	0	0
gene26592	150.508	136.121	53.7071	0	0	0	9.22637	8.89e-14	2.27e-12	tnf.L	chr8L	52571706	52573574	-	965	-	- && O77764.1 RecName: Full=Tumor necrosis factor; AltName: Full=Cachectin; AltName: Full=TNF-alpha; AltName: Full=Tumor necrosis factor ligand superfamily member 2; Short=TNF-a; Contains: RecName: Full=Tumor necrosis factor, membrane form; AltName: Full=N-terminal fragment; Short=NTF; Contains: RecName: Full=Intracellular domain 1; Short=ICD1; Contains: RecName: Full=Intracellular domain 2; Shor…	-	9.38403	8.51424	3.36536	0	0	0
gene17809	3097.58	2759.65	2483.95	8.2412	3.24608	2.15206	9.19514	1.32e-112	3.89e-110	LOC108716966	chr5L	98954610	98961647	+	1030	-	- && - && PF13695:Zinc-binding domain	-	180.944	161.721	145.825	0.482211	0.19002	0.126459
gene26173	129.481	439.182	56.2646	0	1.08203	0	9.15127	1.66e-08	2.4e-07	LOC108698346	chr8L	23381502	23387455	-	1964	-	- && P54987.2 RecName: Full=Cis-aconitate decarboxylase; Short=CAD; AltName: Full=Aconitate decarboxylase; AltName: Full=Aconitate decarboxylase 1; AltName: Full=Cis-aconitic acid decarboxylase; AltName: Full=Immune-responsive gene 1 protein && PF03972:MmgE/PrpD family	-	3.96663	13.4975	1.73229	0	0.033218	0
gene5809	159.361	88.6068	72.2489	0	0	0	9.14374	1.02e-13	2.59e-12	LOC108708330	chr2L	95733076	95741687	-	803	-	- && P97272.1 RecName: Full=C-C motif chemokine 5; AltName: Full=SIS-delta; AltName: Full=Small-inducible cytokine A5; AltName: Full=T-cell-specific protein RANTES; Flags: Precursor && -	-	11.9406	6.66041	5.44054	0	0	0
gene33487	101.814	109.153	92.0694	0	0	0	9.06616	7.84e-14	2.01e-12	gbp4.L	chr9_10S	103564727	103575638	-	3031	-	- && Q61107.1 RecName: Full=Guanylate-binding protein 4; AltName: Full=GTP-binding protein 3; Short=GBP-3; AltName: Full=GTP-binding protein 4; Short=GBP-4; AltName: Full=Guanine nucleotide-binding protein 4; AltName: Full=Guanylate-binding protein 3 && PF02263:Guanylate-binding protein, N-terminal domain|PF02841:Guanylate-binding protein, C-terminal domain	-	2.02106	2.1737	1.83677	0	0	0
gene27580	844.392	1009.35	787.705	0	3.24608	2.15206	9.01401	4.01e-42	3.91e-40	LOC108699378	chr8L	106657069	106681495	+	2098	-	- && - && -	-	24.2157	29.0392	22.703	0	0.0932892	0.0620843
gene27016	5994.85	4631.95	2799.8	16.4824	7.57418	3.22809	8.92394	9.23e-42	8.77e-40	LOC108698790	chr8L	74630688	74643606	+	3005	-	- && - && PF06046:Exocyst complex component Sec6	-	120.031	93.0399	56.339	0.330567	0.151974	0.065018
gene23956	1716.45	1175	1131.69	8.2412	0	0	8.90182	8.66e-09	1.31e-07	LOC108696644	chr7L	97579510	97600049	+	3275	-	- && P86810.2 RecName: Full=L-amino-acid oxidase; AltName: Full=Antiparasitic protein; Short=APP; AltName: Full=Serum L-amino-acid oxidase; Short=SR-LAAO; Flags: Precursor && PF01593:Flavin containing amine oxidoreductase	Amino_oxidase	31.5339	21.6559	20.8949	0.151657	0	0
gene16221	3901.02	3464.65	2240.99	7.32551	5.41013	7.53221	8.88149	9.98e-128	3.57e-125	LOC108715671	chr4S	79767874	79800871	-	3065	-	- && P54281.1 RecName: Full=Epithelial chloride channel protein; AltName: Full=Calcium-activated chloride channel && PF13519:von Willebrand factor type A domain|PF08434:Calcium-activated chloride channel	-	76.5784	68.2306	44.2116	0.144043	0.106428	0.148739
gene11667	505.75	503.389	365.081	0	1.08203	2.15206	8.80642	5.94e-25	3.12e-23	LOC108712254	chr3S	5084485	5103472	+	1761	-	- && - && PF00443:Ubiquitin carboxyl-terminal hydrolase	UCH	17.2796	17.2542	12.5359	0	0.0370473	0.0739652
gene24858	2538.71	2145.83	2115.68	10.0726	1.08203	3.22809	8.80292	2.51e-109	7.23e-107	LOC108697459	chr7S	24834673	24840197	-	2651	-	- && Q4R5F5.1 RecName: Full=Interferon-induced protein with tetratricopeptide repeats 1; Short=IFIT-1 && PF13414:TPR repeat	-	57.6184	48.8578	48.2576	0.228989	0.0246097	0.0737002
gene26776	94.0672	92.4593	56.2646	0	0	0	8.73959	1.14e-12	2.66e-11	LOC108699539	chr8L	59426712	59429423	+	663	-	- && - && PF15177:Interleukin-28A	-	8.53656	8.41756	5.13154	0	0	0
gene5808	68.6138	106.585	62.6583	0	0	0	8.71069	1.4e-12	3.22e-11	LOC108708329	chr2L	95726095	95728257	-	543	-	- && Q90826.4 RecName: Full=C-C motif chemokine 4 homolog; AltName: Full=Macrophage inflammatory protein 1-beta homolog; Short=MIP-1-beta; AltName: Full=Small-inducible cytokine A4 homolog; Flags: Precursor && -	-	7.60273	11.848	6.97759	0	0	0
gene473	796.805	837.27	835.657	2.74707	2.16405	1.07603	8.65974	1.97e-46	2.11e-44	LOC108719602	chr1L	44104442	44170019	+	5349	-	- && Q8IY21.3 RecName: Full=Probable ATP-dependent RNA helicase DDX60; AltName: Full=DEAD box protein 60 && PF00270:DEAD/DEAH box helicase|PF00271:Helicase conserved C-terminal domain	DEAD	8.96267	9.44806	9.44674	0.0309514	0.0243934	0.0121754
gene26169	917.432	1317.54	462.265	2.74707	5.41013	0	8.36966	6.65e-23	3.17e-21	LOC108698350	chr8L	23293752	23296605	+	1349	-	- && - && PF05721:Phytanoyl-CoA dioxygenase (PhyH)	PhyH	40.9185	58.9526	20.7207	0.122727	0.24181	0
gene26778	71.9338	59.0712	49.8709	0	0	0	8.31988	1.7e-11	3.49e-10	LOC108699542	chr8L	59441073	59454953	+	567	-	- && - && PF15177:Interleukin-28A	-	7.63322	6.28843	5.31852	0	0	0
gene24041	479.19	434.045	380.426	0	3.24608	1.07603	8.30558	4.5e-29	2.83e-27	LOC108695891	chr7L	101353473	101356732	+	1830	-	- && Q9NZJ4.2 RecName: Full=Sacsin; AltName: Full=DnaJ homolog subfamily C member 29; Short=DNAJC29 && -	-	15.7549	14.3164	12.5703	0	0.106951	0.0355882
gene13995	33.2002	133.552	9.59056	0	0	0	8.2864	2.98e-05	0.000233532	LOC108714101	chr4L	55676432	55679066	+	1935	-	- && Q8K4C5.1 RecName: Full=Interleukin-17C; Short=Il-17c; AltName: Full=Cytokine CX2; Flags: Precursor && PF06083:Interleukin-17	-	1.03233	4.16601	0.299702	0	0	0
gene20599	196.988	220.875	201.402	0	2.16405	0	8.24457	2.53e-15	7.33e-14	LOC108718997	chr6L	58938825	58949264	-	2931	-	- && Q8BWQ5.2 RecName: Full=Serine/threonine-protein kinase DCLK3; AltName: Full=CLICK-I and II-related; Short=CLr; AltName: Full=Doublecortin-like and CAM kinase-like 3; AltName: Full=Doublecortin-like kinase 3 && PF03607:Doublecortin|PF00069:Protein kinase domain	Pkinase	4.04373	4.54862	4.15503	0	0.0445174	0
gene7319	53.1203	56.5029	51.1496	0	0	0	8.15336	4.64e-11	9.11e-10	LOC108708890	chr2S	39538271	39639931	+	3117	-	- && Q5ZKD7.1 RecName: Full=Putative helicase MOV-10 && PF13087:AAA domain|PF13086:AAA domain	-	1.02537	1.09417	0.992275	0	0	0
gene8459	299.908	308.198	245.518	0.915688	2.16405	0	8.12134	2.53e-21	1.11e-19	LOC100127287	chr2S	131930093	131954944	+	2995	-	- && Q08DR0.1 RecName: Full=PHD finger protein 6 && PF13771:PHD-like zinc-binding domain	-	6.0249	6.21129	4.95694	0.0184262	0.0435661	0
gene27754	89.6405	20.5465	39.641	0	0	0	8.05418	4.43e-10	7.9e-09	LOC108699154	chr8L	115668768	115687511	+	1815	-	- && E9Q555.2 RecName: Full=E3 ubiquitin-protein ligase RNF213; AltName: Full=Mysterin; AltName: Full=RING finger protein 213 && -	-	2.97157	0.683299	1.32067	0	0	0
gene19671	429.389	328.744	303.062	1.83138	1.08203	1.07603	8.02363	8.8e-27	5.02e-25	LOC108718220	chr5S	113502069	113509674	-	1149	-	- && - && PF00048:Small cytokines (intecrine/chemokine), interleukin-8 like	-	22.4848	17.2698	15.9491	0.0960598	0.05678	0.0566809
gene29565	2775.54	3420.99	1425.8	7.32551	9.73823	12.9124	7.99884	7.61e-56	1e-53	LOC108700769	chr9_10L	1989084	1993540	-	1831	-	- && - && PF16647:Granulocyte colony-stimulating factor	-	91.2046	112.775	47.0864	0.24112	0.320678	0.426825
gene24749	64.1871	19.2623	58.8221	0	0	0	7.99075	4.33e-10	7.73e-09	LOC108697405	chr7S	16310508	16362475	-	2003	-	- && Q9YGC1.1 RecName: Full=B-cell linker protein; AltName: Full=B-cell adapter SH2 domain-containing protein; AltName: Full=Cytoplasmic adapter protein; AltName: Full=Src homology 2 domain-containing leukocyte protein of 65 kDa; Short=SLP-65 && PF00017:SH2 domain	SH2	1.92808	0.580467	1.77577	0	0	0
gene24860	46.4803	38.5247	56.904	0	0	0	7.9853	1.68e-10	3.14e-09	LOC108697198	chr7S	24861392	24868067	-	1725	-	- && Q13325.1 RecName: Full=Interferon-induced protein with tetratricopeptide repeats 5; Short=IFIT-5; AltName: Full=Interferon-induced 58 kDa protein; AltName: Full=Retinoic acid- and interferon-inducible 58 kDa protein; Short=P58 && -	-	1.6212	1.34803	1.99471	0	0	0
gene24863	3420.73	2519.52	2225.01	19.2295	6.49215	8.60824	7.86771	3.13e-73	5.53e-71	LOC108697460	chr7S	24901033	24914561	-	2236	-	- && Q13325.1 RecName: Full=Interferon-induced protein with tetratricopeptide repeats 5; Short=IFIT-5; AltName: Full=Interferon-induced 58 kDa protein; AltName: Full=Retinoic acid- and interferon-inducible 58 kDa protein; Short=P58 && PF13424:Tetratricopeptide repeat|PF00515:Tetratricopeptide repeat	TPR_1	92.046	68.0134	60.1709	0.518298	0.175063	0.23301
gene24859	286.628	254.263	177.106	0	0	3.22809	7.86694	1.07e-19	4.23e-18	LOC108697458	chr7S	24843615	24846324	-	2710	-	- && Q13325.1 RecName: Full=Interferon-induced protein with tetratricopeptide repeats 5; Short=IFIT-5; AltName: Full=Interferon-induced 58 kDa protein; AltName: Full=Retinoic acid- and interferon-inducible 58 kDa protein; Short=P58 && PF09295:ChAPs (Chs5p-Arf1p-binding proteins)|PF13424:Tetratricopeptide repeat	-	6.36368	5.66322	3.95175	0	0	0.0720956
gene31707	37.6269	53.9346	39.0016	0	0	0	7.8487	4.07e-10	7.29e-09	LOC108701960	chr9_10L	116354941	116362599	+	2133	-	- && Q9EQW7.1 RecName: Full=Kinesin-like protein KIF13A && PF00225:Kinesin motor domain	Kinesin	1.06137	1.52625	1.10565	0	0	0
gene26777	45.3736	53.9346	30.0504	0	0	0	7.82865	5.44e-10	9.62e-09	LOC108699541	chr8L	59434742	59436366	+	608	-	- && - && PF15177:Interleukin-28A	-	4.49012	5.35443	2.98864	0	0	0
gene23175	458.163	346.722	351.654	0	2.16405	3.22809	7.82258	2.62e-31	1.79e-29	LOC108696187	chr7L	31063389	31091828	+	1831	-	- && Q13325.1 RecName: Full=Interferon-induced protein with tetratricopeptide repeats 5; Short=IFIT-5; AltName: Full=Interferon-induced 58 kDa protein; AltName: Full=Retinoic acid- and interferon-inducible 58 kDa protein; Short=P58 && PF13414:TPR repeat	-	15.0553	11.4299	11.6132	0	0.0712619	0.106706
gene4776	2231.05	1886.43	1840.75	8.2412	14.0663	4.30412	7.81264	2.58e-137	1.09e-134	mx1	chr2L	9956005	9980918	-	2299	-	- && Q9WVP9.2 RecName: Full=Interferon-induced GTP-binding protein Mx2; AltName: Full=Myxovirus resistance protein 2 && PF01031:Dynamin central region|PF02212:Dynamin GTPase effector domain|PF00350:Dynamin family	-	58.3888	49.5279	48.4152	0.216041	0.36891	0.113313
gene30581	615.31	616.395	364.441	2.74707	3.24608	1.07603	7.80279	1.92e-40	1.75e-38	LOC108701823	chr9_10L	45440813	45480157	+	6083	-	- && Q460N5.3 RecName: Full=Poly [ADP-ribose] polymerase 14; Short=PARP-14; AltName: Full=ADP-ribosyltransferase diphtheria toxin-like 8; Short=ARTD8; AltName: Full=B aggressive lymphoma protein 2 && -	-	6.08604	6.11633	3.62273	0.0272167	0.032175	0.0107063
gene4778	1865.85	1829.92	1638.07	3.66275	8.6562	12.9124	7.7645	3.37e-129	1.25e-126	LOC108707413	chr2L	10009796	10034892	-	1858	-	- && Q9WVP9.2 RecName: Full=Interferon-induced GTP-binding protein Mx2; AltName: Full=Myxovirus resistance protein 2 && PF01031:Dynamin central region|PF00350:Dynamin family|PF02212:Dynamin GTPase effector domain	-	60.4212	59.4479	53.3104	0.118808	0.280905	0.420623
gene26780	158.254	179.782	95.9056	1.83138	0	0	7.73058	3.8e-13	9.23e-12	LOC108699544	chr8L	59469656	59472165	+	677	-	- && - && PF15177:Interleukin-28A	-	14.0645	16.029	8.56607	0.163032	0	0
gene3331	3667.52	3485.2	3339.43	21.9765	17.3124	9.68427	7.71948	3.02e-232	3.3e-229	herc6.S	chr1S	67768837	67824541	-	5473	-	- && Q8IVU3.2 RecName: Full=Probable E3 ubiquitin-protein ligase HERC6; AltName: Full=HECT domain and RCC1-like domain-containing protein 6; AltName: Full=HECT-type E3 ubiquitin transferase HERC6 && PF00632:HECT-domain (ubiquitin-transferase)|PF00415:Regulator of chromosome condensation (RCC1) repeat	HECT	40.3185	38.4372	36.8955	0.242001	0.190726	0.107096
gene20691	11253.8	11416.2	10766.4	43.953	48.6911	67.7899	7.71263	0	0	LOC108719046	chr6L	67959104	68025217	+	7348	-	- && Q8R151.3 RecName: Full=NFX1-type zinc finger-containing protein 1 && PF13087:AAA domain|PF13086:AAA domain	-	92.1482	93.7778	88.5984	0.360499	0.399539	0.558378
gene26591	84.1072	56.5029	83.1182	0	1.08203	0	7.67741	3.97e-10	7.14e-09	LOC108698940	chr8L	52511610	52519070	+	693	-	- && P41155.1 RecName: Full=Lymphotoxin-beta; Short=LT-beta; AltName: Full=Tumor necrosis factor C; Short=TNF-C; AltName: Full=Tumor necrosis factor ligand superfamily member 3 && PF00229:TNF(Tumour Necrosis Factor) family	-	7.30227	4.92138	7.25252	0	0.0941418	0
gene24865	30.9869	43.6613	39.0016	0	0	0	7.65453	1.41e-09	2.37e-08	LOC108697202	chr7S	24939067	24943681	-	1530	-	- && Q13325.1 RecName: Full=Interferon-induced protein with tetratricopeptide repeats 5; Short=IFIT-5; AltName: Full=Interferon-induced 58 kDa protein; AltName: Full=Retinoic acid- and interferon-inducible 58 kDa protein; Short=P58 && PF00515:Tetratricopeptide repeat|PF14559:Tetratricopeptide repeat	TPR_1	1.21855	1.72248	1.54141	0	0	0
gene33485	141.654	174.645	95.9056	0	2.16405	0	7.64707	5.67e-13	1.36e-11	gbp7.S	chr9_10S	103451533	103468839	-	2197	-	- && Q6ZN66.1 RecName: Full=Guanylate-binding protein 6; AltName: Full=GTP-binding protein 6; Short=GBP-6; AltName: Full=Guanine nucleotide-binding protein 6 && PF02263:Guanylate-binding protein, N-terminal domain|PF02841:Guanylate-binding protein, C-terminal domain	-	3.87934	4.79818	2.63961	0	0.0593903	0
gene21352	56.4403	24.399	30.6898	0	0	0	7.62647	2.75e-09	4.41e-08	LOC108719391	chr6L	139495433	139520214	-	2077	-	- && O00300.3 RecName: Full=Tumor necrosis factor receptor superfamily member 11B; AltName: Full=Osteoclastogenesis inhibitory factor; AltName: Full=Osteoprotegerin; Flags: Precursor && PF00020:TNFR/NGFR cysteine-rich region	-	1.63498	0.709063	0.893478	0	0	0
gene11983	378.482	841.123	147.055	3.66275	1.08203	2.15206	7.60681	7.74e-15	2.17e-13	il1b.S	chr3S	26276262	26281864	-	1435	-	- && Q9WVG1.1 RecName: Full=Interleukin-1 beta; Short=IL-1 beta; Flags: Precursor && PF00340:Interleukin-1 / 18|PF02394:Interleukin-1 propeptide	-	15.8691	35.3799	6.19662	0.15383	0.0454636	0.0907685
gene26556	102.921	69.3445	39.641	0	0	1.07603	7.58128	1.22e-09	2.07e-08	c4a.L	chr8L	51688509	51733381	+	5212	-	- && P08649.3 RecName: Full=Complement C4; Contains: RecName: Full=Complement C4 beta chain; Contains: RecName: Full=Complement C4 alpha chain; Contains: RecName: Full=C4a anaphylatoxin; Contains: RecName: Full=Complement C4 gamma chain; Flags: Precursor && PF10569:Alpha-macro-globulin thiol-ester bond-forming region|PF01835:MG2 domain|PF07703:Alpha-2-macroglobulin family N-terminal region|PF0175…	A2M_comp	1.18811	0.803076	0.459903	0	0	0.0124955
gene26217	48.6936	29.5356	28.1323	0	0	0	7.55454	3.3e-09	5.24e-08	LOC108698380	chr8L	25345588	25347640	-	1321	-	- && A7MBL8.1 RecName: Full=Serine/threonine-protein kinase N2; AltName: Full=PKN gamma; AltName: Full=Protein kinase C-like 2; AltName: Full=Protein-kinase C-related kinase 2 && PF00069:Protein kinase domain	Pkinase	2.21783	1.34956	1.28774	0	0	0
gene7026	26.5602	37.2405	41.5591	0	0	0	7.55202	2.99e-09	4.78e-08	LOC496105	chr2S	19806457	19824477	+	3939	-	- && - && PF01108:Tissue factor|PF09294:Interferon-alpha/beta receptor, fibronectin type III	-	0.405698	0.570663	0.637979	0	0	0
gene23172	530.097	285.083	324.161	2.74707	1.08203	2.15206	7.54414	1.69e-32	1.22e-30	LOC108695772	chr7L	30984066	30997856	+	1605	-	- && Q13325.1 RecName: Full=Interferon-induced protein with tetratricopeptide repeats 5; Short=IFIT-5; AltName: Full=Interferon-induced 58 kDa protein; AltName: Full=Retinoic acid- and interferon-inducible 58 kDa protein; Short=P58 && -	-	19.8718	10.7212	12.2127	0.103152	0.0406481	0.0811544
gene26775	141.654	152.815	85.0363	0.915688	0	1.07603	7.53235	1.51e-12	3.46e-11	LOC108698664	chr8L	59411864	59415925	+	2169	-	- && - && PF15177:Interleukin-28A	-	3.92942	4.2526	2.37067	0.0254432	0	0.030026
gene24037	1250.54	1072.27	981.434	6.40982	9.73823	2.15206	7.49276	1.14e-90	2.55e-88	LOC108695890	chr7L	101218996	101262046	-	4864	-	- && Q9NZJ4.2 RecName: Full=Sacsin; AltName: Full=DnaJ homolog subfamily C member 29; Short=DNAJC29 && -	-	15.469	13.3064	12.201	0.0794212	0.120716	0.0267789
gene18234	17634.8	13956.2	14275.2	70.508	104.956	85.0064	7.46748	0	0	LOC108717168	chr5L	136309242	136321548	-	2142	-	- && Q5EBM0.3 RecName: Full=UMP-CMP kinase 2, mitochondrial; AltName: Full=Nucleoside-diphosphate kinase; Flags: Precursor && PF02223:Thymidylate kinase	-	495.348	393.276	402.986	1.98382	2.95439	2.40195
gene25358	3124.14	3306.7	2976.27	23.8079	4.3281	26.9008	7.41236	2.43e-35	1.89e-33	LOC108697739	chr7S	72543758	72578404	+	13836	-	- && Q9NZJ4.2 RecName: Full=Sacsin; AltName: Full=DnaJ homolog subfamily C member 29; Short=DNAJC29 && PF05168:HEPN domain	-	13.5856	14.4256	13.0073	0.103704	0.018861	0.117676
gene7560	52.0136	19.2623	24.2961	0	0	0	7.40243	1.38e-08	2.03e-07	LOC108709484	chr2S	59350347	59382870	+	3422	-	- && Q14164.1 RecName: Full=Inhibitor of nuclear factor kappa-B kinase subunit epsilon; Short=I-kappa-B kinase epsilon; Short=IKK-E; Short=IKK-epsilon; Short=IkBKE; AltName: Full=Inducible I kappa-B kinase; Short=IKK-i && PF00069:Protein kinase domain	Pkinase	0.914525	0.339765	0.429321	0	0	0
gene8784	27.6668	34.6722	31.3292	0	0	0	7.37509	8.08e-09	1.22e-07	LOC108709058	chr2S	158331446	158332568	+	1123	-	- && Q8VBV9.1 RecName: Full=Olfactory receptor 51E2; AltName: Full=Olfactory receptor 78 && PF13853:Olfactory receptor	-	1.48231	1.86359	1.68692	0	0	0
gene30221	45694.5	40524.1	40684.4	339.72	214.241	214.13	7.36314	0	0	LOC108701051	chr9_10L	31087490	31111610	-	6964	-	- && Q9P2E3.2 RecName: Full=NFX1-type zinc finger-containing protein 1 && PF13087:AAA domain|PF13086:AAA domain	-	394.788	351.24	353.261	2.94	1.85491	1.86102
gene27739	28.7735	37.2405	24.2961	0	0	0	7.31341	1.3e-08	1.91e-07	LOC108699150	chr8L	115007697	115029995	-	994	-	- && - && PF13895:Immunoglobulin domain	-	1.74166	2.26141	1.47801	0	0	0
gene26168	100.707	169.509	46.6741	1.83138	0	0	7.27904	4.32e-11	8.51e-10	LOC108698349	chr8L	23284392	23287484	-	974	-	- && P45831.1 RecName: Full=Putative threonylcarbamoyl-AMP synthase; Short=TC-AMP synthase; AltName: Full=L-threonylcarbamoyladenylate synthase; AltName: Full=tRNA threonylcarbamoyladenosine biosynthesis protein ML1136 && PF01300:Telomere recombination	Sua5_yciO_yrdC	6.221	10.5047	2.89763	0.113319	0	0
gene23867	826.685	600.985	393.852	10.0726	2.16405	0	7.18907	3.34e-11	6.65e-10	LOC108696592	chr7L	90756463	90773962	+	3336	-	- && - && PF00020:TNFR/NGFR cysteine-rich region	-	14.9098	10.8739	7.13894	0.181969	0.0391129	0
gene24861	149.401	137.405	145.137	0	3.24608	0	7.14044	1.98e-16	6.31e-15	LOC108697199	chr7S	24872717	24878843	-	1699	-	- && Q13325.1 RecName: Full=Interferon-induced protein with tetratricopeptide repeats 5; Short=IFIT-5; AltName: Full=Interferon-induced 58 kDa protein; AltName: Full=Retinoic acid- and interferon-inducible 58 kDa protein; Short=P58 && PF13424:Tetratricopeptide repeat|PF00515:Tetratricopeptide repeat	TPR_1	5.29076	4.88155	5.16549	0	0.115198	0
gene4393	30.9869	24.399	23.6567	0	0	0	7.12852	3.89e-08	5.33e-07	LOC108705359	chr1S	156600111	156631668	+	2326	-	- && Q14DN9.3 RecName: Full=Ankyrin repeat and death domain-containing protein 1B && PF13637:Ankyrin repeats (many copies)|PF12796:Ankyrin repeats (3 copies)	-	0.801541	0.633157	0.614994	0	0	0
gene27756	100.707	102.733	79.282	0	0	2.15206	7.10688	2.36e-11	4.78e-10	LOC108699445	chr8L	115795067	115798997	-	1089	-	- && Q63HN8.3 RecName: Full=E3 ubiquitin-protein ligase RNF213; AltName: Full=ALK lymphoma oligomerization partner on chromosome 17; AltName: Full=Mysterin; AltName: Full=RING finger protein 213 && -	-	5.56405	5.69416	4.40223	0	0	0.119608
gene16472	7243.18	6867.67	6839.35	58.6041	44.363	51.6494	7.07423	0	0	LOC108715805	chr4S	96794080	96805602	+	1637	-	- && - && -	-	266.219	253.227	252.634	2.15756	1.634	1.90963
gene23168	19.9201	34.6722	21.0992	0	0	0	7.05827	7.04e-08	9.3e-07	LOC108696977	chr7L	30912903	30918095	+	1798	-	- && Q13325.1 RecName: Full=Interferon-induced protein with tetratricopeptide repeats 5; Short=IFIT-5; AltName: Full=Interferon-induced 58 kDa protein; AltName: Full=Retinoic acid- and interferon-inducible 58 kDa protein; Short=P58 && -	-	0.666593	1.16397	0.709583	0	0	0
gene4728	125.054	86.0385	59.4615	0.915688	0	1.07603	7.04634	6.94e-11	1.34e-09	LOC108707833	chr2L	7361974	7372945	+	2203	-	- && O54901.1 RecName: Full=OX-2 membrane glycoprotein; AltName: Full=MRC OX-2 antigen; AltName: CD_antigen=CD200; Flags: Precursor && PF07686:Immunoglobulin V-set domain|PF08205:CD80-like C2-set immunoglobulin domain	V-set	3.4154	2.35737	1.6321	0.0250506	0	0.0295626
gene23173	11306.9	7407.01	7332.94	135.522	46.5271	17.2165	7.02766	1.52e-18	5.65e-17	ifit1b.L	chr7L	31005562	31011691	+	2977	-	- && Q13325.1 RecName: Full=Interferon-induced protein with tetratricopeptide repeats 5; Short=IFIT-5; AltName: Full=Interferon-induced 58 kDa protein; AltName: Full=Retinoic acid- and interferon-inducible 58 kDa protein; Short=P58 && -	-	228.519	150.181	148.945	2.74356	0.942335	0.350024
gene15994	27.6668	29.5356	16.6236	0	0	0	7.01849	8.92e-08	1.15e-06	foxd3.S	chr4S	59541928	59543687	-	1086	-	- && Q9DEN3.1 RecName: Full=Forkhead box protein D3-B; Short=FoxD3-B; Short=FoxD3b; AltName: Full=Fork head domain-related protein 6'; Short=xFD-6' && PF00250:Forkhead domain	Fork_head	1.53281	1.64159	0.925598	0	0	0
gene7758	5522.3	3166.73	3246.08	25.6393	15.1484	52.7255	6.9975	1.85e-37	1.57e-35	LOC398155	chr2S	70632770	70634506	+	1572	-	- && - && -	-	211.361	121.593	124.863	0.982963	0.58102	2.03002
gene17780	253.428	282.514	237.206	0	3.24608	3.22809	6.97529	3.37e-29	2.13e-27	LOC108716946	chr5L	97862697	97867757	+	3095	-	- && - && -	-	4.92666	5.50972	4.63439	0	0.0632377	0.0631274
gene26181	17.7068	115.574	3.83622	0	0	1.07603	6.96046	0.000493721	0.00274783	LOC108698355	chr8L	23475690	23478551	+	1044	-	- && - && PF05721:Phytanoyl-CoA dioxygenase (PhyH)	PhyH	1.02046	6.68205	0.222193	0	0	0.0623816
gene9544	1982.05	1336.81	1213.53	21.9765	7.57418	6.45618	6.95438	1e-37	8.53e-36	LOC108711082	chr3L	50490962	50508435	+	3342	-	- && Q8K4B2.2 RecName: Full=Interleukin-1 receptor-associated kinase 3; Short=IRAK-3; AltName: Full=IL-1 receptor-associated kinase M; Short=IRAK-M && PF00531:Death domain|PF07714:Protein tyrosine kinase	Pkinase_Tyr	35.6834	24.1441	21.9568	0.396311	0.136649	0.116924
gene5489	350.815	267.105	248.715	1.83138	0	5.38015	6.92172	3.1e-32	2.19e-30	LOC108708175	chr2L	71844161	71867630	-	3519	-	- && Q5ZKD7.1 RecName: Full=Putative helicase MOV-10 && PF13087:AAA domain|PF13086:AAA domain	-	5.99815	4.58154	4.27375	0.0313648	0	0.0925354
gene27755	2725.74	2947.14	2513.37	14.651	23.8046	31.2049	6.8993	6.88e-221	7.12e-218	LOC108699444	chr8L	115723631	115791798	-	13545	-	- && Q63HN8.3 RecName: Full=E3 ubiquitin-protein ligase RNF213; AltName: Full=ALK lymphoma oligomerization partner on chromosome 17; AltName: Full=Mysterin; AltName: Full=RING finger protein 213 && -	-	12.1077	13.1332	11.2203	0.0651888	0.105964	0.139436
gene21648	55.3337	35.9564	35.1654	0	1.08203	0	6.84346	5.48e-08	7.35e-07	LOC100137715	chr6S	2230718	2245707	+	2272	-	- && - && PF00735:Septin	GTP_CDC	1.46534	0.95525	0.935908	0	0.0287149	0
gene17218	725.978	656.204	535.153	6.40982	8.6562	2.15206	6.78904	4.2e-68	6.84e-66	LOC108716649	chr5L	40636913	40652216	-	1682	-	- && Q03963.2 RecName: Full=Interferon-induced, double-stranded RNA-activated protein kinase; AltName: Full=Eukaryotic translation initiation factor 2-alpha kinase 2; Short=eIF-2A protein kinase 2; AltName: Full=Interferon-inducible RNA-dependent protein kinase; AltName: Full=P1/eIF-2A protein kinase; AltName: Full=Protein kinase RNA-activated; Short=PKR; Short=Protein kinase R; AltName: Full=Ser…	Pkinase	25.969	23.5485	19.2388	0.22967	0.310298	0.0774392
gene17811	47.587	38.5247	32.6079	0	1.08203	0	6.75021	8.49e-08	1.1e-06	LOC108716351	chr5L	99019585	99024556	+	1056	-	- && Q5QGU6.2 RecName: Full=Receptor-transporting protein 3; AltName: Full=Transmembrane protein 7 && PF13695:Zinc-binding domain	-	2.71133	2.20204	1.86718	0	0.0617805	0
gene33079	6885.72	6361.71	5865.59	51.2786	56.2653	71.018	6.74851	0	0	LOC108703082	chr9_10S	75897259	75939645	-	2605	-	- && P42224.2 RecName: Full=Signal transducer and activator of transcription 1-alpha/beta; AltName: Full=Transcription factor ISGF-3 components p91/p84 && PF02865:STAT protein, protein interaction domain|PF01017:STAT protein, all-alpha domain|PF02864:STAT protein, DNA binding domain|PF00017:SH2 domain|PF12162:STAT1 TAZ2 binding domain	STAT_bind	159.038	147.406	136.154	1.18635	1.3023	1.65004
gene19357	609.777	464.865	414.952	6.40982	5.41013	2.15206	6.70768	8.12e-55	1.04e-52	LOC108718055	chr5S	85604753	85608691	-	1949	-	- && - && PF13695:Zinc-binding domain	-	18.8242	14.3967	12.8739	0.198207	0.167369	0.0668306
gene6126	26.5602	19.2623	12.148	0	0	0	6.67077	7.74e-07	8.52e-06	LOC108708498	chr2L	125979393	125986563	+	2120	-	- && P54987.2 RecName: Full=Cis-aconitate decarboxylase; Short=CAD; AltName: Full=Aconitate decarboxylase; AltName: Full=Aconitate decarboxylase 1; AltName: Full=Cis-aconitic acid decarboxylase; AltName: Full=Immune-responsive gene 1 protein && PF03972:MmgE/PrpD family	-	0.753795	0.548432	0.346495	0	0	0
gene30816	35782.1	32209.2	32646.9	285.695	375.463	357.242	6.62969	0	0	LOC108701345	chr9_10L	61870541	61894620	-	4326	-	- && Q9BYX4.3 RecName: Full=Interferon-induced helicase C domain-containing protein 1; AltName: Full=Clinically amyopathic dermatomyositis autoantigen 140 kDa; Short=CADM-140 autoantigen; AltName: Full=Helicase with 2 CARD domains; Short=Helicard; AltName: Full=Interferon-induced with helicase C domain protein 1; AltName: Full=Melanoma differentiation-associated protein 5; Short=MDA-5; AltName: F…	Helicase_C	497.665	449.41	456.333	3.98015	5.23309	4.99814
gene27009	332.002	235.001	232.731	1.83138	2.16405	4.30412	6.61269	1.06e-32	7.72e-31	LOC108698785	chr8L	73999272	74004280	-	4564	-	- && Q96BM1.1 RecName: Full=Ankyrin repeat domain-containing protein 9 && -	-	4.37677	3.10794	3.08343	0.0241833	0.0285891	0.0570783
gene32652	625.27	477.706	540.268	5.49413	3.24608	8.60824	6.56878	4.57e-64	6.9e-62	LOC108702882	chr9_10S	41321158	41343057	+	5851	-	- && Q460N5.3 RecName: Full=Poly [ADP-ribose] polymerase 14; Short=PARP-14; AltName: Full=ADP-ribosyltransferase diphtheria toxin-like 8; Short=ARTD8; AltName: Full=B aggressive lymphoma protein 2 && PF01661:Macro domain|PF00644:Poly(ADP-ribose) polymerase catalytic domain	A1pp	6.42978	4.92811	5.58349	0.0565917	0.0334508	0.0890465
gene17808	377.376	400.657	268.536	1.83138	6.49215	3.22809	6.53527	7.36e-42	7.09e-40	LOC108716964	chr5L	98949452	98950491	-	656	-	- && - && PF13695:Zinc-binding domain	-	34.6121	36.8653	24.7528	0.168251	0.59671	0.297834
gene27753	6.64004	30.8198	14.0662	0	0	0	6.50012	3.63e-06	3.49e-05	LOC108699153	chr8L	115656125	115666981	+	1674	-	- && Q63HN8.3 RecName: Full=E3 ubiquitin-protein ligase RNF213; AltName: Full=ALK lymphoma oligomerization partner on chromosome 17; AltName: Full=Mysterin; AltName: Full=RING finger protein 213 && -	-	0.238657	1.11128	0.508096	0	0	0
gene33144	689.458	633.089	509.578	6.40982	6.49215	7.53221	6.48726	5.1e-71	8.73e-69	socs1.S	chr9_10S	79821964	79825981	-	1182	-	- && O15524.1 RecName: Full=Suppressor of cytokine signaling 1; Short=SOCS-1; AltName: Full=JAK-binding protein; Short=JAB; AltName: Full=STAT-induced STAT inhibitor 1; Short=SSI-1; AltName: Full=Tec-interacting protein 3; Short=TIP-3 && PF00017:SH2 domain	SH2	35.0952	32.3293	26.0687	0.326823	0.331169	0.385689
gene8229	2609.54	1856.89	1377.2	26.555	22.7225	19.3685	6.40254	5.46e-133	2.22e-130	MGC53710	chr2S	118526467	118538435	-	1683	-	- && Q92730.1 RecName: Full=Rho-related GTP-binding protein Rho6; AltName: Full=Rho family GTPase 1; AltName: Full=Rnd1; Flags: Precursor && PF00071:Ras family	Ras	93.2905	66.5965	49.4812	0.950924	0.814049	0.696539
gene8287	22.1335	24.399	1.91811	0	0	0	6.39966	1.5e-05	0.000127211	LOC108709840	chr2S	121065713	121072282	+	1778	-	- && - && PF16649:Interleukin 23 subunit alpha	-	0.74899	0.828303	0.0652332	0	0	0
gene26840	118.414	132.268	86.9544	2.74707	1.08203	0	6.37048	3.42e-16	1.07e-14	LOC108698694	chr8L	61386294	61392479	-	6186	-	- && Q80SU7.1 RecName: Full=Interferon-induced very large GTPase 1; AltName: Full=Very large-inducible GTPase-1; Short=VLIG-1 && PF05879:Root hair defective 3 GTP-binding protein (RHD3)	-	1.15173	1.29061	0.849978	0.0267635	0.0105464	0
gene12005	36707.3	26564.1	26728.2	799.396	151.484	136.656	6.37031	5.69e-13	1.36e-11	LOC108712755	chr3S	27123816	27132676	+	1551	-	- && Q8CJC5.1 RecName: Full=E3 ubiquitin-protein ligase NEURL3; AltName: Full=Lung-inducible neuralized-related C3CH4 RING domain protein; AltName: Full=Neuralized-like protein 3 && PF07177:Neuralized|PF13920:Zinc finger, C3HC4 type (RING finger)	-	1423.96	1033.79	1042.04	31.0623	5.88887	5.33272
gene30583	4528.51	3775.42	3556.18	54.0256	49.7732	46.2693	6.29996	3.56e-286	4.92e-283	LOC108701242	chr9_10L	45511372	45541822	+	7206	-	- && Q460N5.3 RecName: Full=Poly [ADP-ribose] polymerase 14; Short=PARP-14; AltName: Full=ADP-ribosyltransferase diphtheria toxin-like 8; Short=ARTD8; AltName: Full=B aggressive lymphoma protein 2 && PF00644:Poly(ADP-ribose) polymerase catalytic domain|PF01661:Macro domain	A1pp	37.8111	31.6243	29.8412	0.451845	0.416466	0.388625
gene24253	445.989	319.755	307.537	7.32551	3.24608	3.22809	6.23778	4.7e-46	4.99e-44	LOC108695919	chr7L	113967150	114009090	+	1879	-	- && Q6ZN66.1 RecName: Full=Guanylate-binding protein 6; AltName: Full=GTP-binding protein 6; Short=GBP-6; AltName: Full=Guanine nucleotide-binding protein 6 && PF02841:Guanylate-binding protein, C-terminal domain|PF02263:Guanylate-binding protein, N-terminal domain	-	14.2809	10.2716	9.89686	0.234961	0.104162	0.10398
gene21649	16.6001	12.8416	12.7874	0	0	0	6.22467	7.44e-06	6.7e-05	LOC108719650	chr6S	2250574	2252092	+	1519	-	- && - && PF00735:Septin	GTP_CDC	0.657523	0.510281	0.509039	0	0	0
gene29126	181.494	201.613	135.547	1.83138	1.08203	4.30412	6.17548	7.78e-25	4.06e-23	LOC108700680	chr8S	84879233	84882311	+	1858	-	- && - && -	-	5.87727	6.5497	4.41133	0.0594041	0.0351132	0.140208
gene14732	15.4934	12.8416	11.5087	0	0	0	6.1384	1.17e-05	0.000101139	LOC108713554	chr4L	111009796	111018124	+	4118	-	- && P16109.3 RecName: Full=P-selectin; AltName: Full=CD62 antigen-like family member P; AltName: Full=Granule membrane protein 140; Short=GMP-140; AltName: Full=Leukocyte-endothelial cell adhesion molecule 3; Short=LECAM3; AltName: Full=Platelet activation dependent granule-external membrane protein; Short=PADGEM; AltName: CD_antigen=CD62P; Flags: Precursor && PF00084:Sushi repeat (SCR repeat)|P…	Lectin_C	0.22637	0.188227	0.168992	0	0	0
gene32058	12.1734	21.8307	5.75434	0	0	0	6.1133	2.19e-05	0.000178079	LOC108702186	chr9_10S	8023322	8026448	+	546	-	- && - && PF00143:Interferon alpha/beta domain	-	1.34146	2.41337	0.637278	0	0	0
gene26218	14.3868	16.694	8.31182	0	0	0	6.10932	1.55e-05	0.000130796	LOC108698899	chr8L	25347911	25350398	-	834	-	- && - && -	-	1.0379	1.20822	0.602638	0	0	0
gene31700	19.9201	7.70494	8.95119	0	0	0	6.01482	3.09e-05	0.000240859	LOC108701956	chr9_10L	116042905	116109375	+	1297	-	- && - && -	-	0.924081	0.358574	0.417318	0	0	0
gene9244	7250.92	6464.44	4303.6	97.9787	107.121	76.3981	5.99867	5.66e-214	5.32e-211	irf1.L	chr3L	29326543	29335305	+	1985	-	- && Q90876.1 RecName: Full=Interferon regulatory factor 1; Short=IRF-1 && PF00605:Interferon regulatory factor transcription factor	IRF	219.781	196.571	131.099	2.97478	3.2538	2.32946
gene29914	2420.29	2143.26	2046.63	46.7001	22.7225	35.509	5.95816	2.7e-202	2.15e-199	LOC108700918	chr9_10L	13989183	13998804	-	1450	-	- && - && -	-	100.429	89.2187	85.3486	1.94104	0.944859	1.48219
gene29502	29273.7	23923.8	26094	501.797	400.349	419.652	5.90464	0	0	dhx58.L	chr9_10L	680958	691024	+	3437	-	- && Q96C10.1 RecName: Full=Probable ATP-dependent RNA helicase DHX58; AltName: Full=Probable ATP-dependent helicase LGP2; AltName: Full=Protein D11Lgp2 homolog; AltName: Full=RIG-I-like receptor 3; Short=RLR-3; AltName: Full=RIG-I-like receptor LGP2; Short=RLR && PF00271:Helicase conserved C-terminal domain|PF04851:Type III restriction enzyme, res subunit|PF11648:C-terminal domain of RIG-I	Helicase_C	512.456	420.147	459.079	8.79899	7.02324	7.38996
gene2831	360.776	181.066	312.652	2.74707	2.16405	9.68427	5.90226	7.75e-37	6.47e-35	LOC108706497	chr1S	6613763	6676460	+	3932	-	- && Q9Y225.1 RecName: Full=RING finger protein 24 && PF13639:Ring finger domain	-	5.52054	2.77954	4.80811	0.0421056	0.0331843	0.149069
gene20600	13090.8	14912.9	11839.2	257.308	235.882	175.393	5.89388	0	0	LOC108718998	chr6L	58959682	59020934	-	11240	-	- && O15050.4 RecName: Full=TPR and ankyrin repeat-containing protein 1; AltName: Full=Lupus brain antigen 1 homolog && PF00580:UvrD/REP helicase N-terminal domain|PF13414:TPR repeat	UvrD-helicase	70.0744	80.084	63.6918	1.37966	1.26534	0.944449
gene17217	3169.51	3325.97	2882.28	60.4354	48.6911	52.7255	5.84941	1.73e-279	2.24e-276	LOC108716650	chr5L	40606586	40627036	-	2163	-	- && Q03963.2 RecName: Full=Interferon-induced, double-stranded RNA-activated protein kinase; AltName: Full=Eukaryotic translation initiation factor 2-alpha kinase 2; Short=eIF-2A protein kinase 2; AltName: Full=Interferon-inducible RNA-dependent protein kinase; AltName: Full=P1/eIF-2A protein kinase; AltName: Full=Protein kinase RNA-activated; Short=PKR; Short=Protein kinase R; AltName: Full=Ser…	Pkinase	88.1646	92.8134	80.5761	1.68391	1.35729	1.47536
gene29328	18.8134	3.85247	9.59056	0	0	0	5.84219	9.42e-05	0.000651378	xfl1.10	chr8S	95287727	95302163	-	1832	-	- && Q60513.1 RecName: Full=Low affinity immunoglobulin gamma Fc region receptor II; Short=IgG Fc receptor II; AltName: Full=Fc-gamma RII; Short=FcRII; AltName: Full=Fc-gamma-1/gamma-2 receptor; AltName: CD_antigen=CD32; Flags: Precursor && PF13895:Immunoglobulin domain	-	0.617876	0.12693	0.316552	0	0	0
gene31734	7.74671	11.5574	12.7874	0	0	0	5.83747	5.91e-05	0.000430441	LOC108702077	chr9_10L	117537127	117545606	+	989	-	- && - && -	-	0.47128	0.705365	0.781831	0	0	0
gene32653	14933.5	12556.5	11811.7	230.753	191.518	274.388	5.81788	0	0	LOC108702883	chr9_10S	41349410	41376266	+	6545	-	- && Q460N5.3 RecName: Full=Poly [ADP-ribose] polymerase 14; Short=PARP-14; AltName: Full=ADP-ribosyltransferase diphtheria toxin-like 8; Short=ARTD8; AltName: Full=B aggressive lymphoma protein 2 && PF01661:Macro domain|PF00644:Poly(ADP-ribose) polymerase catalytic domain	A1pp	137.28	115.8	109.126	2.12482	1.76433	2.53739
gene27209	360.776	226.012	202.041	9.15688	1.08203	3.22809	5.80156	1.87e-35	1.48e-33	LOC108699218	chr8L	87068505	87084061	+	2301	-	- && P25311.2 RecName: Full=Zinc-alpha-2-glycoprotein; Short=Zn-alpha-2-GP; Short=Zn-alpha-2-glycoprotein; Flags: Precursor && PF07654:Immunoglobulin C1-set domain|PF00129:Class I Histocompatibility antigen, domains alpha 1 and 2	MHC_I	9.43363	5.92875	5.30945	0.239836	0.028353	0.0849105
gene17807	496.896	548.335	372.753	10.0726	7.57418	7.53221	5.79726	2.12e-63	3.11e-61	LOC108716963	chr5L	98947851	98949997	+	1535	-	- && - && PF13695:Zinc-binding domain	-	19.4767	21.5619	14.6838	0.395472	0.297513	0.296993
gene24868	2069.48	2500.25	1804.94	42.1217	31.3787	41.9652	5.78031	3.42e-186	2.44e-183	LOC108697203	chr7S	24976614	24980748	-	1479	-	- && Q13325.1 RecName: Full=Interferon-induced protein with tetratricopeptide repeats 5; Short=IFIT-5; AltName: Full=Interferon-induced 58 kDa protein; AltName: Full=Retinoic acid- and interferon-inducible 58 kDa protein; Short=P58 && PF00515:Tetratricopeptide repeat	TPR_1	84.1882	102.039	73.7941	1.71641	1.27922	1.71733
gene22708	71.9338	62.9237	83.7575	0	2.16405	2.15206	5.74473	4.82e-13	1.16e-11	LOC108695401	chr6S	128309336	128311130	-	888	-	- && - && PF00498:FHA domain	FHA	4.87392	4.27711	5.70344	0	0.146937	0.146681
gene16239	71.9338	93.7434	51.1496	0.915688	3.24608	0	5.71814	1.54e-12	3.53e-11	rgs4.S	chr4S	80880255	80889517	+	1641	-	- && P49799.1 RecName: Full=Regulator of G-protein signaling 4; Short=RGP4; Short=RGS4 && PF00615:Regulator of G protein signaling domain	RGS	2.63744	3.44811	1.88478	0.0336297	0.119269	0
gene2881	6486.21	5374.19	4051.69	128.196	86.562	87.1584	5.71231	2e-200	1.54e-197	LOC733361	chr1S	13063631	13074833	-	2449	-	- && Q8NFZ5.1 RecName: Full=TNFAIP3-interacting protein 2; AltName: Full=A20-binding inhibitor of NF-kappa-B activation 2; Short=ABIN-2; AltName: Full=Fetal liver LKB1-interacting protein && PF12180:TSG101 and ALIX binding domain of CEP55|PF16516:Leucine zipper of domain CC2 of NEMO, NF-kappa-B essential modulator	-	159.353	132.457	100.04	3.15479	2.13116	2.15404
gene11563	27.6668	16.694	13.4268	0	0	1.07603	5.70808	2.12e-05	0.00017247	LOC108712518	chr3S	1181293	1195767	+	5466	-	- && P09804.2 RecName: Full=DNA polymerase && PF03175:DNA polymerase type B, organellar and viral	DNA_pol_B_2	0.304543	0.184349	0.148535	0	0	0.0119148
gene11885	275.562	278.662	190.532	3.66275	9.73823	1.07603	5.69729	1.56e-36	1.28e-34	LOC108712688	chr3S	21806005	21824650	-	2038	-	- && O70418.1 RecName: Full=RING finger protein 112; AltName: Full=Brain finger protein; AltName: Full=Zinc finger protein 179 && PF02263:Guanylate-binding protein, N-terminal domain	-	8.13529	8.25321	5.65316	0.108315	0.288107	0.031956
gene14867	565.51	526.504	477.61	11.904	6.49215	11.8363	5.68327	1.46e-75	2.65e-73	LOC108714571	chr4L	116937098	116947547	+	1997	-	- && - && -	-	17.0381	15.9138	14.4618	0.35925	0.196015	0.358733
gene21599	11.0667	16.694	26.8536	0	0	1.07603	5.65442	3.03e-05	0.000236683	LOC108695550	chr6S	1337462	1339806	-	2345	-	- && Q9C029.2 RecName: Full=Tripartite motif-containing protein 7; AltName: Full=Glycogenin-interacting protein; AltName: Full=RING finger protein 90 && PF13765:SPRY-associated domain|PF15227:zinc finger of C3HC4-type, RING|PF00622:SPRY domain	SPRY	0.283945	0.429703	0.692445	0	0	0.0277724
gene11393	13.2801	6.42078	8.31182	0	0	0	5.63482	0.000163871	0.00106359	LOC108710507	chr3L	141268720	141270267	-	1548	-	- && Q8BFW4.1 RecName: Full=Tripartite motif-containing protein 65 && PF15227:zinc finger of C3HC4-type, RING|PF00622:SPRY domain|PF00643:B-box zinc finger	zf-B_box	0.516164	0.250361	0.324677	0	0	0
gene30658	16.6001	6.42078	5.11496	0	0	0	5.62915	0.000214494	0.00134211	LOC108701270	chr9_10L	50073013	50079453	-	5478	-	- && - && -	-	0.182325	0.0707482	0.0564608	0	0	0
gene19345	69.7204	41.093	39.641	0.915688	2.16405	0	5.61562	1.81e-09	2.98e-08	LOC108718049	chr5S	84282262	84299880	-	2112	-	- && Q925N4.1 RecName: Full=Claudin-16; AltName: Full=Paracellin-1 && PF00822:PMP-22/EMP/MP20/Claudin family	-	1.98621	1.17442	1.13495	0.0261299	0.0617805	0
gene3860	7.74671	10.2733	9.59056	0	0	0	5.61417	0.000161039	0.00104783	LOC108707011	chr1S	114705829	114708848	-	1169	-	- && - && -	-	0.398714	0.530448	0.496085	0	0	0
gene26216	64.1871	60.3554	23.0173	2.74707	0	0	5.59836	7.81e-09	1.19e-07	LOC108698381	chr8L	25343469	25345274	-	1427	-	- && Q25378.1 RecName: Full=Protein kinase C && -	-	2.70634	2.55294	0.975343	0.116019	0	0
gene27737	15.4934	6.42078	5.11496	0	0	0	5.57147	0.000263823	0.00160565	LOC100174808	chr8L	114868394	114959171	-	4404	-	- && Q96LA5.1 RecName: Full=Fc receptor-like protein 2; Short=FcR-like protein 2; Short=FcRL2; AltName: Full=Fc receptor homolog 2; Short=FcRH2; AltName: Full=IFGP family protein 4; AltName: Full=Immunoglobulin receptor translocation-associated protein 4; AltName: Full=SH2 domain-containing phosphatase anchor protein 1; AltName: CD_antigen=CD307b; Flags: Precursor && PF13895:Immunoglobulin domain…	ig	0.21167	0.0880015	0.0702298	0	0	0
gene26174	397.296	936.15	161.121	18.3138	8.6562	4.30412	5.56869	4.55e-10	8.09e-09	LOC398207.S	chr8L	23400690	23407736	-	2968	-	- && P45831.1 RecName: Full=Putative threonylcarbamoyl-AMP synthase; Short=TC-AMP synthase; AltName: Full=L-threonylcarbamoyladenylate synthase; AltName: Full=tRNA threonylcarbamoyladenosine biosynthesis protein ML1136 && PF01300:Telomere recombination	Sua5_yciO_yrdC	8.05394	19.0384	3.28258	0.371876	0.17585	0.0877714
gene20030	11.0667	12.8416	3.19685	0	0	0	5.55965	0.000297544	0.00178048	LOC108718452	chr6L	2388972	2400631	+	1991	-	- && - && PF00735:Septin	GTP_CDC	0.334431	0.389311	0.0970907	0	0	0
gene26653	182.601	97.5959	58.1827	1.83138	5.41013	0	5.55511	6.75e-09	1.03e-07	LOC108698598	chr8L	55342339	55352887	+	1700	-	- && Q5PQP4.1 RecName: Full=Cdc42 effector protein 2; AltName: Full=Binder of Rho GTPases 1 && PF14957:Cdc42 effector|PF00786:P21-Rho-binding domain	PBD	6.46268	3.46523	2.06953	0.0649251	0.191883	0
gene29572	681.711	586.86	492.315	20.1451	15.1484	2.15206	5.54502	2.65e-16	8.32e-15	LOC108701976	chr9_10L	2153666	2155372	-	1512	-	- && Q8BVP1.1 RecName: Full=Probable E3 ubiquitin-protein ligase TRIML1; AltName: Full=Tripartite motif family-like protein 1 && PF00622:SPRY domain|PF13765:SPRY-associated domain	SPRY	27.1273	23.4278	19.6887	0.802976	0.604076	0.086146
gene17812	11.0667	8.9891	6.39371	0	0	0	5.54111	0.000232263	0.00143672	LOC108716352	chr5L	99029189	99030913	+	742	-	- && Q96DX8.3 RecName: Full=Receptor-transporting protein 4; AltName: Full=28 kDa interferon-responsive protein; AltName: Full=3CxxC-type zinc finger protein 4 && PF13695:Zinc-binding domain	-	0.897375	0.731243	0.521045	0	0	0
gene8460	1361.21	1425.41	1247.41	25.6393	32.4608	29.0528	5.53844	3.02e-165	1.79e-162	LOC108709920	chr2S	131962335	132001727	+	4273	-	- && Q08DR0.1 RecName: Full=PHD finger protein 6 && PF13771:PHD-like zinc-binding domain	-	19.1668	20.1353	17.6524	0.361624	0.458041	0.411517
gene32631	1965.45	2044.38	1739.09	45.7844	35.7068	43.0412	5.52169	7.49e-205	6.46e-202	LOC108702868	chr9_10S	40480234	40511332	+	2663	-	- && Q14258.2 RecName: Full=E3 ubiquitin/ISG15 ligase TRIM25; AltName: Full=Estrogen-responsive finger protein; AltName: Full=RING finger protein 147; AltName: Full=RING-type E3 ubiquitin transferase; AltName: Full=Tripartite motif-containing protein 25; AltName: Full=Ubiquitin/ISG15-conjugating enzyme TRIM25; AltName: Full=Zinc finger protein 147 && PF13765:SPRY-associated domain|PF00622:SPRY do…	SPRY	44.4068	46.3382	39.489	1.03617	0.80846	0.978241
gene3099	13.2801	7.70494	4.47559	0	0	0	5.48091	0.000364001	0.00211054	LOC108706038	chr1S	39365149	39370967	+	298	-	- && - && -	-	2.68128	1.56064	0.908156	0	0	0
gene31708	83.0005	86.0385	58.1827	0.915688	3.24608	1.07603	5.46511	6.21e-14	1.61e-12	LOC108701961	chr9_10L	116365905	116370567	+	4663	-	- && Q80SU7.1 RecName: Full=Interferon-induced very large GTPase 1; AltName: Full=Very large-inducible GTPase-1; Short=VLIG-1 && PF05879:Root hair defective 3 GTP-binding protein (RHD3)	-	1.07096	1.11372	0.754492	0.011835	0.0419731	0.0139666
gene19465	11.0667	8.9891	5.11496	0	0	0	5.4647	0.000345877	0.00202586	LOC108718114	chr5S	96526494	96536843	-	2474	-	- && P48759.2 RecName: Full=Pentraxin-related protein PTX3; AltName: Full=Pentaxin-related protein PTX3; AltName: Full=Tumor necrosis factor-inducible gene 14 protein; Short=TSG-14; Flags: Precursor && PF00354:Pentaxin family	-	0.26914	0.219314	0.125017	0	0	0
gene1837	2224.41	2095.74	1219.92	53.1099	36.7889	37.6611	5.42985	1.93e-118	6.05e-116	lif.L	chr1L	143522450	143530369	+	3744	-	- && - && -	-	35.7469	33.7872	19.7025	0.854917	0.59246	0.60882
gene29011	11.0667	8.9891	4.47559	0	0	0	5.42506	0.000428445	0.00243377	LOC108700235	chr8S	79345499	79348241	-	1764	-	- && P51743.1 RecName: Full=Tumor necrosis factor; AltName: Full=Cachectin; AltName: Full=TNF-alpha; AltName: Full=Tumor necrosis factor ligand superfamily member 2; Short=TNF-a; Contains: RecName: Full=Tumor necrosis factor, membrane form; AltName: Full=N-terminal fragment; Short=NTF; Contains: RecName: Full=Intracellular domain 1; Short=ICD1; Contains: RecName: Full=Intracellular domain 2; Shor…	-	0.377467	0.307586	0.153419	0	0	0
gene31765	392.869	315.902	331.194	13.7353	5.41013	4.30412	5.42096	3.66e-53	4.48e-51	LOC108702463	chr9_10S	577029	585920	+	3905	-	- && Q96C10.1 RecName: Full=Probable ATP-dependent RNA helicase DHX58; AltName: Full=Probable ATP-dependent helicase LGP2; AltName: Full=Protein D11Lgp2 homolog; AltName: Full=RIG-I-like receptor 3; Short=RLR-3; AltName: Full=RIG-I-like receptor LGP2; Short=RLR && -	-	6.0532	4.88294	5.12847	0.211984	0.0835343	0.0667108
gene18715	19.9201	19.2623	8.31182	0	0	1.07603	5.4141	8.55e-05	0.000597053	LOC108717385	chr5S	13035853	13074065	+	2510	-	- && Q8BH32.1 RecName: Full=Sushi domain-containing protein 4; Flags: Precursor && PF00084:Sushi repeat (SCR repeat)	Sushi	0.477503	0.463218	0.200239	0	0	0.0259468
gene8288	3509.26	3584.08	3264.63	67.7609	78.9879	98.9948	5.4044	4.02e-278	4.9e-275	LOC108709841	chr2S	121080336	121118277	-	3782	-	- && P52630.1 RecName: Full=Signal transducer and activator of transcription 2; AltName: Full=p113 && PF00017:SH2 domain|PF02865:STAT protein, protein interaction domain|PF02864:STAT protein, DNA binding domain|PF01017:STAT protein, all-alpha domain	STAT_bind	55.828	57.2013	52.1961	1.0798	1.25926	1.58425
gene26171	158.254	226.012	90.1513	5.49413	1.08203	4.30412	5.40237	3.08e-23	1.49e-21	LOC108698348	chr8L	23312409	23316338	-	925	-	- && Q9D172.1 RecName: Full=ES1 protein homolog, mitochondrial; Flags: Precursor && -	-	10.2937	14.7482	5.89327	0.357966	0.07053	0.281628
gene12969	1687.68	1585.93	1262.76	43.953	34.6248	32.2809	5.34337	2.03e-155	1.03e-152	MGC82544	chr3S	108948238	108960544	-	1809	-	- && Q90876.1 RecName: Full=Interferon regulatory factor 1; Short=IRF-1 && PF00605:Interferon regulatory factor transcription factor	IRF	56.1318	52.9171	42.2092	1.46432	1.15406	1.08004
gene30582	475.87	336.449	332.473	15.5667	2.16405	9.68427	5.33902	9.18e-53	1.11e-50	LOC108701241	chr9_10L	45484389	45509124	+	5988	-	- && Q460N5.3 RecName: Full=Poly [ADP-ribose] polymerase 14; Short=PARP-14; AltName: Full=ADP-ribosyltransferase diphtheria toxin-like 8; Short=ARTD8; AltName: Full=B aggressive lymphoma protein 2 && PF01661:Macro domain|PF00644:Poly(ADP-ribose) polymerase catalytic domain	A1pp	4.7815	3.39146	3.35738	0.156675	0.0217903	0.0978854
gene9620	19.9201	11.5574	12.148	0	1.08203	0	5.30845	0.000119076	0.000802791	LOC108711124	chr3L	56375344	56442727	-	3156	-	- && Q6ZMN7.3 RecName: Full=PDZ domain-containing RING finger protein 4; AltName: Full=Ligand of Numb protein X 4; AltName: Full=SEMACAP3-like protein && PF00595:PDZ domain (Also known as DHR or GLGF)	PDZ	0.379763	0.221041	0.232753	0	0.0206718	0
gene33477	81.8938	41.093	40.2803	0	1.08203	3.22809	5.30687	2.57e-10	4.71e-09	LOC108702444	chr9_10S	102701103	102711448	+	1251	-	- && - && -	-	3.93869	1.98271	1.94698	0	0.0521505	0.156178
gene26779	13.2801	2.56831	6.39371	0	0	0	5.30514	0.000946117	0.00481332	LOC108699543	chr8L	59464390	59465360	+	494	-	- && - && PF15177:Interleukin-28A	-	1.61745	0.313813	0.782622	0	0	0
gene26182	54.227	116.858	29.411	3.66275	1.08203	0	5.30406	5.79e-11	1.12e-09	LOC108698357	chr8L	23481708	23485168	-	958	-	- && Q9D172.1 RecName: Full=ES1 protein homolog, mitochondrial; Flags: Precursor && -	-	3.40571	7.36281	1.8564	0.230423	0.0681005	0
gene14604	6.64004	6.42078	8.95119	0	0	0	5.2973	0.000676859	0.00361114	LOC108713547	chr4L	100156498	100172514	+	4682	-	- && Q28260.1 RecName: Full=Vascular cell adhesion protein 1; Short=V-CAM 1; Short=VCAM-1; AltName: CD_antigen=CD106; Flags: Precursor && PF13895:Immunoglobulin domain|PF07679:Immunoglobulin I-set domain	I-set	0.0853292	0.0827763	0.115605	0	0	0
gene20289	23.2401	15.4099	5.11496	0.915688	0	0	5.29439	0.000192507	0.00122002	MGC68508	chr6L	28048013	28060520	+	2909	-	- && Q687X5.1 RecName: Full=Metalloreductase STEAP4; AltName: Full=Six-transmembrane epithelial antigen of prostate 4; AltName: Full=SixTransMembrane protein of prostate 2; AltName: Full=Tumor necrosis factor, alpha-induced protein 9 && PF03807:NADP oxidoreductase coenzyme F420-dependent|PF01794:Ferric reductase like transmembrane component	Ferric_reduct	0.480677	0.319746	0.106323	0.0189709	0	0
gene18562	15.4934	14.1257	13.4268	0	0	1.07603	5.29047	0.0001168	0.000791058	LOC108717286	chr5L	159281049	159350992	+	1389	-	- && - && -	-	0.671125	0.613844	0.584515	0	0	0.0468872
gene2943	105.134	71.9128	95.9056	2.74707	4.3281	0	5.26452	6.7e-17	2.22e-15	LOC108704198	chr1S	19107554	19142429	+	2130	-	- && - && -	-	2.96976	2.03787	2.72264	0.0777273	0.122517	0
gene15340	48.6936	48.7979	18.5417	0.915688	0	2.15206	5.22744	8.87e-08	1.15e-06	LOC108715170	chr4S	3155594	3160085	+	907	-	- && Q9UL19.1 RecName: Full=Retinoic acid receptor responder protein 3; AltName: Full=HRAS-like suppressor 4; Short=HRSL4; AltName: Full=RAR-responsive protein TIG3; AltName: Full=Retinoid-inducible gene 1 protein; AltName: Full=Tazarotene-induced gene 3 protein && PF04970:Lecithin retinol acyltransferase	-	3.23015	3.24746	1.23615	0.060845	0	0.143608
gene27581	28.7735	24.399	23.6567	0	2.16405	0	5.22415	5.78e-06	5.33e-05	LOC108699107	chr8L	106731056	106758240	+	828	-	- && - && PF07686:Immunoglobulin V-set domain	V-set	2.09084	1.77865	1.72763	0	0.157585	0
gene31704	14.3868	7.70494	17.9024	0	0	1.07603	5.20538	0.000204929	0.00128692	LOC108701732	chr9_10L	116239527	116281514	+	4698	-	- && Q80SU7.1 RecName: Full=Interferon-induced very large GTPase 1; AltName: Full=Very large-inducible GTPase-1; Short=VLIG-1 && -	-	0.18425	0.0989933	0.230422	0	0	0.0138626
gene5296	101.814	121.995	28.1323	4.57844	2.16405	0	5.18495	7.96e-07	8.76e-06	ptafr.L	chr2L	56817848	56827869	-	2278	-	- && P21556.2 RecName: Full=Platelet-activating factor receptor; Short=PAF-R; Short=PAFr && PF00001:7 transmembrane receptor (rhodopsin family)	7tm_1	2.68913	3.23249	0.746755	0.121129	0.0572785	0
gene8919	99.6006	68.0603	87.5938	3.66275	0	3.22809	5.17231	3.7e-16	1.15e-14	LOC108710737	chr3L	4271488	4287215	+	1529	-	- && - && PF14985:TM140 protein family	-	3.91934	2.6868	3.46411	0.144372	0	0.127782
gene2832	1024.78	748.663	852.92	24.7236	22.7225	27.9768	5.12305	8.65e-111	2.52e-108	LOC108706498	chr1S	6677484	6681948	+	4353	-	- && - && -	-	14.1645	10.3812	11.848	0.3423	0.314736	0.388993
gene24866	2.21335	8.9891	8.31182	0	0	0	5.11853	0.00180535	0.00835544	ifit1	chr7S	24952866	24960936	-	2125	-	- && Q13325.1 RecName: Full=Interferon-induced protein with tetratricopeptide repeats 5; Short=IFIT-5; AltName: Full=Interferon-induced 58 kDa protein; AltName: Full=Retinoic acid- and interferon-inducible 58 kDa protein; Short=P58 && PF00515:Tetratricopeptide repeat|PF13424:Tetratricopeptide repeat	TPR_1	0.0626684	0.255333	0.236518	0	0	0
gene29593	8.85339	8.9891	1.91811	0	0	0	5.10202	0.00197117	0.00899622	LOC108700786	chr9_10L	2508095	2511378	-	898	-	- && - && PF04706:Dickkopf N-terminal cysteine-rich region	-	0.593187	0.604212	0.129159	0	0	0
gene19156	1143.19	734.538	859.953	25.6393	28.1327	26.9008	5.08732	3.7e-102	9.59e-100	LOC108717557	chr5S	61590624	61593518	+	1422	-	- && - && -	-	48.3703	31.1791	36.568	1.08665	1.19286	1.14498
gene21107	5.53337	8.9891	4.47559	0	0	0	5.0577	0.00178105	0.00826329	rgs20.L	chr6L	115492214	115527118	+	1967	-	- && Q9PWA1.1 RecName: Full=Regulator of G-protein signaling 20; Short=RGS20; AltName: Full=Gz-selective GTPase-activating protein; Short=G(z)GAP; Short=Gz-GAP && PF00615:Regulator of G protein signaling domain	RGS	0.169256	0.275842	0.137585	0	0	0
gene6713	645.191	603.554	370.835	20.1451	17.3124	10.7603	5.05245	3.07e-64	4.68e-62	LOC108708771	chr2L	172212630	172215047	+	1278	-	- && - && -	-	30.3749	28.5059	17.5459	0.95	0.816779	0.509596
gene31818	152.721	147.678	98.4631	8.2412	1.08203	2.15206	5.03774	7.59e-23	3.6e-21	LOC108702491	chr9_10S	1872953	1875700	+	1785	-	- && Q9HCM9.2 RecName: Full=E3 ubiquitin-protein ligase TRIM39; AltName: Full=RING finger protein 23; AltName: Full=Testis-abundant finger protein; AltName: Full=Tripartite motif-containing protein 39 && PF13765:SPRY-associated domain|PF00622:SPRY domain	SPRY	5.14776	4.99375	3.3355	0.278251	0.0365492	0.0729707
gene11445	2.21335	6.42078	9.59056	0	0	0	5.0342	0.00252829	0.0111697	LOC108711819	chr3L	142505091	142506994	-	1904	-	- && Q9C029.2 RecName: Full=Tripartite motif-containing protein 7; AltName: Full=Glycogenin-interacting protein; AltName: Full=RING finger protein 90 && PF13765:SPRY-associated domain|PF00622:SPRY domain|PF00097:Zinc finger, C3HC4 type (RING finger)|PF00643:B-box zinc finger	zf-C3HC4	0.0699424	0.20355	0.304581	0	0	0
gene7271	6.64004	2.56831	8.95119	0	0	0	5.03364	0.00238552	0.0106445	LOC108708888	chr2S	35391705	35429556	-	3483	-	- && Q90703.1 RecName: Full=Nitric oxide synthase, inducible; AltName: Full=Inducible NO synthase; Short=Inducible NOS; Short=iNOS; AltName: Full=Macrophage NOS; AltName: Full=NOS type II; AltName: Full=Peptidyl-cysteine S-nitrosylase NOS2 && PF00175:Oxidoreductase NAD-binding domain|PF02898:Nitric oxide synthase, oxygenase domain|PF00667:FAD binding domain|PF00258:Flavodoxin	NAD_binding_1	0.114703	0.0445086	0.155401	0	0	0
gene747	1097.82	889.92	925.169	23.8079	43.281	22.5966	5.03268	1.39e-115	4.22e-113	LOC108710995	chr1L	73369603	73409088	-	3506	-	- && Q8IVU3.2 RecName: Full=Probable E3 ubiquitin-protein ligase HERC6; AltName: Full=HECT domain and RCC1-like domain-containing protein 6; AltName: Full=HECT-type E3 ubiquitin transferase HERC6 && PF00415:Regulator of chromosome condensation (RCC1) repeat|PF00632:HECT-domain (ubiquitin-transferase)	HECT	18.8398	15.3211	15.9564	0.409254	0.744327	0.39009
gene29592	4217.53	4018.13	2502.5	133.691	127.679	73.17	5.00271	1.56e-46	1.67e-44	arl5c.S	chr9_10L	2500522	2506653	+	2042	-	- && Q6P068.1 RecName: Full=ADP-ribosylation factor-like protein 5C; AltName: Full=ADP-ribosylation factor-like protein 12 && PF00025:ADP-ribosylation factor family	Arf	124.268	118.773	74.1044	3.94574	3.77	2.16875
gene25638	52.0136	29.5356	47.9528	0.915688	3.24608	0	4.99333	3.69e-09	5.84e-08	LOC108697888	chr7S	87777578	87796463	-	3648	-	- && Q6X936.2 RecName: Full=Kin of IRRE-like protein 1; AltName: Full=Kin of irregular chiasm-like protein 1; AltName: Full=Nephrin-like protein 1; Flags: Precursor && PF08205:CD80-like C2-set immunoglobulin domain|PF07679:Immunoglobulin I-set domain|PF13895:Immunoglobulin domain	I-set	0.857868	0.488698	0.79485	0.0151278	0.0536515	0
gene30587	39.8402	60.3554	31.3292	0	3.24608	1.07603	4.9846	4.27e-09	6.69e-08	LOC108701244	chr9_10L	45663207	45696965	+	6868	-	- && Q460N5.3 RecName: Full=Poly [ADP-ribose] polymerase 14; Short=PARP-14; AltName: Full=ADP-ribosyltransferase diphtheria toxin-like 8; Short=ARTD8; AltName: Full=B aggressive lymphoma protein 2 && -	-	0.34902	0.530438	0.275832	0	0.0284975	0.00948258
gene10468	22.1335	38.5247	3.19685	1.83138	0	0	4.97745	0.000134132	0.000890961	LOC108711579	chr3L	118437248	118442778	+	1668	-	- && Q9WVG1.1 RecName: Full=Interleukin-1 beta; Short=IL-1 beta; Flags: Precursor && PF00340:Interleukin-1 / 18	-	0.798384	1.3941	0.115892	0.0661707	0	0
gene10467	40.9469	61.6395	54.3465	1.83138	2.16405	1.07603	4.94572	5.04e-11	9.86e-10	LOC108711578	chr3L	118368078	118371461	-	1339	-	- && - && PF00340:Interleukin-1 / 18	-	1.83992	2.77861	2.45424	0.0824292	0.0974462	0.0486381
gene176	2139.2	1851.75	1515.95	67.7609	54.1013	57.0296	4.93703	1.52e-159	8.07e-157	tnip2.L	chr1L	14049009	14056642	-	3073	-	- && Q8NFZ5.1 RecName: Full=TNFAIP3-interacting protein 2; AltName: Full=A20-binding inhibitor of NF-kappa-B activation 2; Short=ABIN-2; AltName: Full=Fetal liver LKB1-interacting protein && PF12180:TSG101 and ALIX binding domain of CEP55|PF16516:Leucine zipper of domain CC2 of NEMO, NF-kappa-B essential modulator	-	41.8839	36.3722	29.8296	1.32893	1.06151	1.12323
gene8856	273.348	114.29	115.087	3.66275	2.16405	10.7603	4.93584	8.45e-23	3.99e-21	LOC108710705	chr3L	1676403	1681934	+	5444	-	- && P09804.2 RecName: Full=DNA polymerase && PF03175:DNA polymerase type B, organellar and viral	DNA_pol_B_2	3.02104	1.26718	1.2783	0.0405484	0.0239678	0.11963
gene3100	439.349	481.559	318.407	14.651	10.8203	16.1405	4.88719	6.04e-60	8.5e-58	LOC108704313	chr1S	39371521	39436371	+	6108	-	- && Q8IY21.3 RecName: Full=Probable ATP-dependent RNA helicase DDX60; AltName: Full=DEAD box protein 60 && PF00270:DEAD/DEAH box helicase	DEAD	4.32782	4.75882	3.15217	0.144562	0.106811	0.159937
gene24251	1098.93	987.516	891.283	35.7119	33.5428	31.2049	4.88435	1.29e-129	4.87e-127	gbp1.L	chr7L	113926952	113946993	-	3834	-	- && Q63663.2 RecName: Full=Guanylate-binding protein 1; AltName: Full=GTP-binding protein 2; Short=GBP-2; AltName: Full=Guanine nucleotide-binding protein 2; AltName: Full=Interferon-induced guanylate-binding protein 2; AltName: Full=p67; Flags: Precursor && PF02263:Guanylate-binding protein, N-terminal domain|PF02841:Guanylate-binding protein, C-terminal domain	-	17.2455	15.5468	14.0569	0.561364	0.527503	0.49261
gene17219	2121.49	2357.71	2163.63	81.4963	61.6754	85.0064	4.85972	1.81e-215	1.78e-212	LOC108716648	chr5L	40656841	40722869	-	1996	-	- && Q03963.2 RecName: Full=Interferon-induced, double-stranded RNA-activated protein kinase; AltName: Full=Eukaryotic translation initiation factor 2-alpha kinase 2; Short=eIF-2A protein kinase 2; AltName: Full=Interferon-inducible RNA-dependent protein kinase; AltName: Full=P1/eIF-2A protein kinase; AltName: Full=Protein kinase RNA-activated; Short=PKR; Short=Protein kinase R; AltName: Full=Ser…	Pkinase	63.9498	71.2984	65.5464	2.46071	1.86307	2.57765
gene22450	39.8402	26.9673	23.0173	0	1.08203	2.15206	4.85707	6.51e-07	7.27e-06	LOC108695355	chr6S	98902617	98925417	+	1638	-	- && Q14541.3 RecName: Full=Hepatocyte nuclear factor 4-gamma; Short=HNF-4-gamma; AltName: Full=Nuclear receptor subfamily 2 group A member 2 && PF00105:Zinc finger, C4 type (two domains)|PF00104:Ligand-binding domain of nuclear hormone receptor	Hormone_recep	1.46341	0.99374	0.849704	0	0.0398292	0.0795194
gene7392	8.85339	5.13663	2.55748	0	0	0	4.85635	0.00416443	0.0170218	LOC108709416	chr2S	45505258	45553241	-	1828	-	- && P21397.1 RecName: Full=Amine oxidase [flavin-containing] A; AltName: Full=Monoamine oxidase type A; Short=MAO-A && -	-	0.291401	0.16961	0.0845985	0	0	0
gene9422	38.7336	65.492	42.1985	2.74707	1.08203	1.07603	4.84523	2.83e-10	5.17e-09	dram1.S	chr3L	41901283	41926460	+	2369	-	- && Q6NRS6.2 RecName: Full=DNA damage-regulated autophagy modulator protein 1; AltName: Full=Damage-regulated autophagy modulator && -	-	0.983741	1.66868	1.0771	0.0698857	0.0275392	0.0274911
gene28998	5.53337	2.56831	7.67245	0	0	0	4.82951	0.00467752	0.0188036	LOC733421	chr8S	78914890	78920783	-	3400	-	- && Q6MG82.2 RecName: Full=Proline-rich transmembrane protein 1; AltName: Full=Dispanin subfamily D member 1; Short=DSPD1 && PF04505:Interferon-induced transmembrane protein	-	0.0979194	0.0455951	0.136452	0	0	0
gene6702	52.0136	37.2405	54.3465	0.915688	2.16405	2.15206	4.81949	2.19e-10	4.03e-09	LOC108707587	chr2L	171866939	171877427	+	1990	-	- && Q61510.2 RecName: Full=E3 ubiquitin/ISG15 ligase TRIM25; AltName: Full=Estrogen-responsive finger protein; AltName: Full=RING-type E3 ubiquitin transferase; AltName: Full=Tripartite motif-containing protein 25; AltName: Full=Ubiquitin/ISG15-conjugating enzyme TRIM25; AltName: Full=Zinc finger protein 147 && PF00643:B-box zinc finger|PF13765:SPRY-associated domain|PF15227:zinc finger of C3HC4…	SPRY	1.57262	1.12957	1.65137	0.0277318	0.0655681	0.0654537
gene19042	3578.98	3092.25	2264.01	187.716	63.8395	66.7139	4.80844	5.83e-19	2.23e-17	tnfaip3.S	chr5S	47532100	47559260	-	2992	-	- && Q60769.2 RecName: Full=Tumor necrosis factor alpha-induced protein 3; Short=TNF alpha-induced protein 3; AltName: Full=Putative DNA-binding protein A20; AltName: Full=Zinc finger protein A20 && PF01754:A20-like zinc finger|PF02338:OTU-like cysteine protease	OTU	71.9708	62.3824	45.7555	3.78115	1.28649	1.34954
gene29009	8.85339	5.13663	1.91811	0	0	0	4.79579	0.00545682	0.0213884	LOC108700670	chr8S	79281654	79290529	+	912	-	- && P41155.1 RecName: Full=Lymphotoxin-beta; Short=LT-beta; AltName: Full=Tumor necrosis factor C; Short=TNF-C; AltName: Full=Tumor necrosis factor ligand superfamily member 3 && PF00229:TNF(Tumour Necrosis Factor) family	-	0.584081	0.339964	0.127176	0	0	0
gene11034	140.548	183.634	346.539	1.83138	15.1484	7.53221	4.79124	1.11e-09	1.89e-08	serpine1.L	chr3L	135383516	135389355	+	1576	-	- && P79335.1 RecName: Full=Plasminogen activator inhibitor 1; Short=PAI; Short=PAI-1; AltName: Full=Endothelial plasminogen activator inhibitor; AltName: Full=Serpin E1; Flags: Precursor && PF00079:Serpin (serine protease inhibitor)	Serpin	5.36568	7.03311	13.296	0.0700335	0.579545	0.289267
gene31216	16.6001	21.8307	17.9024	0.915688	0	1.07603	4.78981	5.82e-05	0.000425252	LOC108701883	chr9_10L	88600133	88603977	+	630	-	- && - && -	-	1.58536	2.09159	1.71829	0.0875974	0	0.103375
gene7027	1206.27	1140.33	1213.53	49.4472	36.7889	41.9652	4.78745	5.2e-155	2.5e-152	LOC495517	chr2S	19828582	19861520	+	2465	-	- && - && PF09294:Interferon-alpha/beta receptor, fibronectin type III|PF01108:Tissue factor	-	29.4434	27.9231	29.7686	1.20895	0.899866	1.0304
gene30091	12713.5	14706.2	13476.7	417.554	551.833	520.799	4.78037	0	0	LOC108700992	chr9_10L	23132223	23301139	-	17804	-	- && Q63HN8.3 RecName: Full=E3 ubiquitin-protein ligase RNF213; AltName: Full=ALK lymphoma oligomerization partner on chromosome 17; AltName: Full=Mysterin; AltName: Full=RING finger protein 213 && PF13920:Zinc finger, C3HC4 type (RING finger)	-	42.964	49.8576	45.771	1.41345	1.86882	1.77045
gene6618	386.229	252.979	279.405	14.651	8.6562	9.68427	4.77902	2.42e-47	2.66e-45	LOC108708729	chr2L	162494992	162514603	+	5335	-	- && Q8IVG5.2 RecName: Full=Sterile alpha motif domain-containing protein 9-like; Short=SAM domain-containing protein 9-like && -	-	4.35581	2.8622	3.16684	0.165507	0.0978298	0.109866
gene24864	35.4135	34.6722	41.5591	0.915688	0	3.22809	4.77786	1.95e-08	2.79e-07	LOC108697201	chr7S	24925842	24929853	-	1470	-	- && Q13325.1 RecName: Full=Interferon-induced protein with tetratricopeptide repeats 5; Short=IFIT-5; AltName: Full=Interferon-induced 58 kDa protein; AltName: Full=Retinoic acid- and interferon-inducible 58 kDa protein; Short=P58 && PF00515:Tetratricopeptide repeat	TPR_1	1.44947	1.42368	1.70952	0.0375417	0	0.132911
gene23056	2585.19	1734.9	2012.74	84.2433	63.8395	83.9303	4.76752	5.39e-149	2.33e-146	blnk.S	chr7L	20929284	20989162	-	2064	-	- && Q9YGC1.1 RecName: Full=B-cell linker protein; AltName: Full=B-cell adapter SH2 domain-containing protein; AltName: Full=Cytoplasmic adapter protein; AltName: Full=Src homology 2 domain-containing leukocyte protein of 65 kDa; Short=SLP-65 && PF00017:SH2 domain	SH2	75.36	50.7356	58.9663	2.45986	1.86491	2.46117
gene3963	2475.63	2308.91	1331.81	81.4963	78.9879	66.7139	4.74706	3.04e-108	8.64e-106	LOC108707060	chr1S	117978445	117984651	+	1891	-	- && - && PF01291:LIF / OSM family	-	78.7684	73.6997	42.587	2.59735	2.51853	2.13529
gene4506	4071.45	3218.1	2257.62	184.053	97.3823	78.5502	4.72664	2.2e-25	1.18e-23	LOC108707322	chr1S	169134877	169138691	-	1234	-	- && - && -	-	198.515	157.41	110.627	8.98903	4.7582	3.8527
gene13325	0	7.70494	7.03308	0	0	0	4.71483	0.012847	0.042943	LOC108713803	chr4L	12081448	12280744	-	3562	-	- && P35447.1 RecName: Full=Spondin-1; AltName: Full=F-spondin; Flags: Precursor && PF02014:Reeler domain|PF06468:Spondin_N|PF00090:Thrombospondin type 1 domain	TSP_1	0	0.130564	0.119393	0	0	0
gene30539	11.0667	10.2733	7.67245	0	0	1.07603	4.71404	0.00119774	0.00589927	LOC108701218	chr9_10L	44185803	44192650	-	5007	-	- && Q69Z37.2 RecName: Full=Sterile alpha motif domain-containing protein 9-like; Short=SAM domain-containing protein 9-like && PF07647:SAM domain (Sterile alpha motif)	SAM_2	0.132984	0.123845	0.0926579	0	0	0.0130071
gene2680	28.7735	8.9891	15.3449	0.915688	0	1.07603	4.71138	0.000128958	0.000861566	LOC108719067	chr1L	217978169	217979790	+	1622	-	- && Q9C029.2 RecName: Full=Tripartite motif-containing protein 7; AltName: Full=Glycogenin-interacting protein; AltName: Full=RING finger protein 90 && PF13765:SPRY-associated domain|PF15227:zinc finger of C3HC4-type, RING|PF00622:SPRY domain	SPRY	1.06733	0.334514	0.572057	0.0340237	0	0.0401519
gene26078	1751.86	1620.61	903.431	69.5923	46.5271	46.2693	4.70836	7.14e-86	1.49e-83	LOC108698286	chr8L	16665555	16684685	-	3107	-	- && Q9Y5S8.2 RecName: Full=NADPH oxidase 1; Short=NOX-1; AltName: Full=Mitogenic oxidase 1; Short=MOX-1; AltName: Full=NADH/NADPH mitogenic oxidase subunit P65-MOX; AltName: Full=NOH-1 && PF01794:Ferric reductase like transmembrane component|PF08030:Ferric reductase NAD binding domain|PF08022:FAD-binding domain	Ferric_reduct	33.9248	31.4837	17.5825	1.34991	0.902907	0.901331
gene1405	5616.37	5443.54	4722.39	278.369	214.241	116.211	4.69445	4.09e-43	4.05e-41	LOC108713708	chr1L	115012927	115047228	+	5435	-	- && O95786.2 RecName: Full=Probable ATP-dependent RNA helicase DDX58; AltName: Full=DEAD box protein 58; AltName: Full=RIG-I-like receptor 1; Short=RLR-1; AltName: Full=Retinoic acid-inducible gene 1 protein; Short=RIG-1; AltName: Full=Retinoic acid-inducible gene I protein; Short=RIG-I && PF11648:C-terminal domain of RIG-I|PF00270:DEAD/DEAH box helicase|PF16739:Caspase recruitment domain|PF0027…	DEAD	62.1748	60.4549	52.5398	3.08678	2.37674	1.29414
gene33142	287.735	243.99	209.074	17.3981	6.49215	4.30412	4.66317	5.57e-39	4.87e-37	LOC108703105	chr9_10S	79544811	79591889	+	4158	-	- && P33076.3 RecName: Full=MHC class II transactivator; Short=CIITA && PF05729:NACHT domain	NACHT	4.16358	3.5419	3.04048	0.252174	0.0941418	0.0626517
gene2365	610.884	495.684	532.596	20.1451	25.9686	19.3685	4.65067	3.54e-83	6.99e-81	LOC108717741	chr1L	185712866	185716972	-	4107	-	- && Q61510.2 RecName: Full=E3 ubiquitin/ISG15 ligase TRIM25; AltName: Full=Estrogen-responsive finger protein; AltName: Full=RING-type E3 ubiquitin transferase; AltName: Full=Tripartite motif-containing protein 25; AltName: Full=Ubiquitin/ISG15-conjugating enzyme TRIM25; AltName: Full=Zinc finger protein 147 && PF15227:zinc finger of C3HC4-type, RING|PF00643:B-box zinc finger|PF13765:SPRY-associ…	SPRY	8.94936	7.28501	7.8415	0.295617	0.381243	0.285433
gene27301	38.7336	26.9673	12.7874	0	1.08203	2.15206	4.64893	5.06e-06	4.72e-05	LOC108699270	chr8L	94036276	94053434	+	3147	-	- && Q9JI71.2 RecName: Full=Delta-like protein 4; AltName: Full=Drosophila Delta homolog 4; Short=Delta4; Flags: Precursor && PF07657:N terminus of Notch ligand|PF01414:Delta serrate ligand|PF00008:EGF-like domain	EGF	0.740541	0.517237	0.245704	0	0.0207309	0.0413895
gene11657	7629.41	6279.53	6641.78	276.538	280.245	264.703	4.64461	0	0	LOC108712562	chr3S	4798180	4808004	-	3783	-	- && Q9H0J9.1 RecName: Full=Poly [ADP-ribose] polymerase 12; Short=PARP-12; AltName: Full=ADP-ribosyltransferase diphtheria toxin-like 12; Short=ARTD12; AltName: Full=Zinc finger CCCH domain-containing protein 1 && PF02825:WWE domain|PF00644:Poly(ADP-ribose) polymerase catalytic domain	WWE	121.342	100.194	106.163	4.40557	4.46662	4.23502
gene4724	6.64004	6.42078	1.27874	0	0	0	4.63814	0.0093014	0.0330204	LOC108707393	chr2L	7121692	7128704	+	891	-	- && - && PF07686:Immunoglobulin V-set domain|PF08205:CD80-like C2-set immunoglobulin domain	V-set	0.448385	0.43497	0.0867823	0	0	0
gene14216	7.74671	5.13663	1.27874	0	0	0	4.62368	0.0098808	0.0347379	LOC108714208	chr4L	72761594	72770062	+	1999	-	- && Q96HU8.1 RecName: Full=GTP-binding protein Di-Ras2; AltName: Full=Distinct subgroup of the Ras family member 2; Flags: Precursor && PF00071:Ras family	Ras	0.233165	0.155101	0.0386809	0	0	0
gene29148	2.21335	16.694	8.31182	0	1.08203	0	4.61874	0.00262176	0.0115236	LOC108700307	chr8S	85166901	85174547	+	2017	-	- && - && PF00531:Death domain	Death	0.066024	0.49958	0.249182	0	0.0323452	0
gene354	28.7735	17.9782	4.47559	0	1.08203	1.07603	4.61056	0.000288693	0.00173258	rasl11b.L	chr1L	31862008	31865071	+	1509	-	- && Q8AVS6.1 RecName: Full=Ras-like protein family member 11B && PF00071:Ras family	Ras	1.14726	0.719128	0.179344	0	0.0432341	0.0431586
gene19524	1538.28	1383.04	1758.27	59.5198	61.6754	77.4742	4.56385	4.83e-155	2.38e-152	MGC116491	chr5S	103183381	103190162	+	1535	-	- && Q9EQL5.1 RecName: Full=Transmembrane 4 L6 family member 4 && PF05805:L6 membrane protein	-	60.2954	54.3845	69.2633	2.33688	2.4226	3.05479
gene31709	25.4535	28.2514	18.5417	1.83138	1.08203	0	4.5633	5.39e-06	5.01e-05	LOC108701962	chr9_10L	116435376	116473355	+	6389	-	- && Q80SU7.1 RecName: Full=Interferon-induced very large GTPase 1; AltName: Full=Very large-inducible GTPase-1; Short=VLIG-1 && PF05879:Root hair defective 3 GTP-binding protein (RHD3)	-	0.239703	0.266905	0.175487	0.0172754	0.0102113	0
gene28708	2555.31	2260.12	1858.65	95.2316	89.8081	98.9948	4.55293	3.46e-171	2.31e-168	LOC108700088	chr8S	55768199	55849287	+	4121	-	- && Q5HYM0.3 RecName: Full=Probable ribonuclease ZC3H12B; AltName: Full=MCP-induced protein 2; AltName: Full=Zinc finger CCCH domain-containing protein 12B && PF11977:Zc3h12a-like Ribonuclease NYN domain	-	37.3077	33.1038	27.2723	1.39272	1.31399	1.45393
gene31005	5.53337	5.13663	2.55748	0	0	0	4.53377	0.0106912	0.036957	LOC108701429	chr9_10L	76045093	76139328	-	12668	-	- && Q8N2C7.2 RecName: Full=Protein unc-80 homolog && PF15778:Cation channel complex component UNC80	-	0.0262809	0.0244748	0.0122076	0	0	0
gene26710	60839.4	41637.5	32981.9	4001.56	1197.8	657.454	4.53149	2.19e-08	3.11e-07	olfm4.L	chr8L	57091831	57099129	-	1402	-	- && Q6UX06.1 RecName: Full=Olfactomedin-4; Short=OLM4; AltName: Full=Antiapoptotic protein GW112; AltName: Full=G-CSF-stimulated clone 1 protein; Short=hGC-1; AltName: Full=hOLfD; Flags: Precursor && PF02191:Olfactomedin-like domain	-	2610.93	1792.61	1422.51	172.015	51.5128	28.3825
gene26172	6.64004	19.2623	0	0	0	1.07603	4.52588	0.0080667	0.0294395	LOC108698351	chr8L	23354979	23358262	-	815	-	- && Q9D172.1 RecName: Full=ES1 protein homolog, mitochondrial; Flags: Precursor && -	-	0.490198	1.4266	0	0	0	0.0799097
gene26599	59.7604	97.5959	54.3465	0.915688	7.57418	1.07603	4.50388	3.09e-13	7.54e-12	LOC108698570	chr8L	52929908	52932764	+	682	-	- && - && -	-	5.27214	8.63767	4.81852	0.0809184	0.669621	0.0954932
gene25909	646.297	584.291	382.344	34.7962	16.2304	22.5966	4.43085	4.95e-59	6.83e-57	LOC108698201	chr8L	5737115	5748028	-	2592	-	- && P39429.1 RecName: Full=TNF receptor-associated factor 2; AltName: Full=E3 ubiquitin-protein ligase TRAF2 && PF02176:TRAF-type zinc finger|PF16673:TNF receptor-associated factor BIRC3 binding domain	-	15.0022	13.6064	8.91959	0.809059	0.377548	0.527644
gene3859	184.814	120.711	106.775	10.0726	4.3281	4.30412	4.42183	1.6e-23	7.87e-22	LOC108707010	chr1S	114701536	114712539	+	943	-	- && Q5E9G3.3 RecName: Full=Proteasome activator complex subunit 2; AltName: Full=Proteasome activator 28 subunit beta; Short=PA28b; Short=PA28beta && PF02251:Proteasome activator pa28 alpha subunit|PF02252:Proteasome activator pa28 beta subunit	-	11.7919	7.72651	6.84674	0.643743	0.276735	0.276252
gene3351	20265.4	17509.5	12807.2	1111.65	700.07	559.536	4.41443	1.38e-35	1.09e-33	LOC108706769	chr1S	68756217	68760147	-	1144	-	- && P08317.1 RecName: Full=Interleukin-8; Short=IL-8; AltName: Full=9E3; AltName: Full=C-X-C motif chemokine 8; AltName: Full=CEF-4; AltName: Full=Chemokine (C-X-C motif) ligand 8; AltName: Full=Embryo fibroblast protein 1; Short=EMF-1; Flags: Precursor && PF00048:Small cytokines (intecrine/chemokine), interleukin-8 like	-	1065.83	923.84	676.948	58.5632	36.8972	29.6029
gene15043	7.74671	23.1148	12.7874	0	0	2.15206	4.39247	0.000521168	0.00288684	aldh1l1.L	chr4L	127714457	127745334	+	3462	-	- && Q6GNL7.1 RecName: Full=Cytosolic 10-formyltetrahydrofolate dehydrogenase; Short=10-FTHFDH; Short=FDH; AltName: Full=Aldehyde dehydrogenase family 1 member L1 && PF00171:Aldehyde dehydrogenase family|PF00551:Formyl transferase|PF02911:Formyl transferase, C-terminal domain	Aldedh	0.134632	0.403007	0.223348	0	0	0.0376236
gene4585	15.4934	3.85247	3.83622	0	0	1.07603	4.38793	0.00514309	0.0203591	LOC108707361	chr1S	178969432	178978755	+	2401	-	- && - && -	-	0.388252	0.0968493	0.0966135	0	0	0.0271247
gene32049	590.964	449.455	427.739	21.9765	28.1327	21.5206	4.35984	3.93e-69	6.52e-67	ada.S	chr9_10S	7746380	7761406	-	3019	-	- && Q6GP70.1 RecName: Full=Adenosine deaminase; AltName: Full=Adenosine aminohydrolase && -	-	11.7776	8.98612	8.56726	0.438712	0.561857	0.431443
gene24230	13.2801	16.694	10.8693	1.83138	0	0	4.34265	0.000596562	0.00323355	spib.L	chr7L	112735838	112750946	-	2072	-	- && Q9I8M6.1 RecName: Full=Transcription factor Spi-B-like && PF00178:Ets-domain	Ets	0.385629	0.486319	0.317204	0.0532687	0	0
gene30188	258.962	118.142	161.761	4.57844	7.57418	15.0644	4.33255	1.52e-25	8.17e-24	LOC108701036	chr9_10L	29853691	29880808	-	3040	-	- && Q3ZTK5.1 RecName: Full=Tumor necrosis factor receptor superfamily member 5; AltName: Full=B-cell surface antigen CD40; AltName: Full=CD40L receptor; AltName: CD_antigen=CD40; Flags: Precursor && -	-	5.12531	2.34575	3.21755	0.0907671	0.150224	0.299924
gene27000	4667.95	5009.49	4025.48	72.3394	143.909	465.921	4.32871	2.09e-08	2.97e-07	LOC108698781	chr8L	73845970	73857246	-	2563	-	- && P07900.5 RecName: Full=Heat shock protein HSP 90-alpha; AltName: Full=Heat shock 86 kDa; Short=HSP 86; Short=HSP86; AltName: Full=Lipopolysaccharide-associated protein 2; Short=LAP-2; Short=LPS-associated protein 2; AltName: Full=Renal carcinoma antigen NY-REN-38 && PF00183:Hsp90 protein|PF02518:Histidine kinase-, DNA gyrase B-, and HSP90-like ATPase	HATPase_c	109.581	117.976	94.9719	1.70102	3.38547	11.0026
gene22707	1683.25	1558.97	1492.93	70.508	86.562	83.9303	4.30099	6.04e-170	3.91e-167	LOC108719781	chr6S	128282566	128302596	-	5184	-	- && D3YWJ0.1 RecName: Full=Nuclear GTPase SLIP-GC; AltName: Full=Speckled-like pattern in the germinal center && PF00350:Dynamin family	-	19.5363	18.1519	17.4141	0.819705	1.00679	0.979911
gene22706	454.843	403.225	453.314	21.9765	19.4765	25.8247	4.28741	3.02e-71	5.26e-69	LOC108695496	chr6S	128265878	128277836	-	1664	-	- && - && -	-	16.4462	14.6266	16.473	0.795957	0.705724	0.939323
gene20545	68.6138	35.9564	71.6095	4.57844	3.24608	1.07603	4.28635	7.64e-12	1.63e-10	LOC108718973	chr6L	52810216	52811883	+	1668	-	- && Q8WZ71.2 RecName: Full=Transmembrane protein 158; AltName: Full=40 kDa BINP-binding protein; Short=p40BBP; AltName: Full=Ras-induced senescence protein 1; Flags: Precursor && -	-	2.47499	1.30116	2.59598	0.165427	0.117339	0.0390446
gene25173	6.64004	7.70494	7.03308	0.915688	0	0	4.28144	0.0052338	0.0206589	LOC108697627	chr7S	59142238	59182984	-	918	-	- && - && -	-	0.435197	0.506613	0.463264	0.0601159	0	0
gene15505	61.9737	33.3881	23.0173	1.83138	0	4.30412	4.26343	4.37e-08	5.95e-07	LOC108715242	chr4S	13747097	13782560	+	3097	-	- && Q96BA8.1 RecName: Full=Cyclic AMP-responsive element-binding protein 3-like protein 1; Short=cAMP-responsive element-binding protein 3-like protein 1; AltName: Full=Old astrocyte specifically-induced substance; Short=OASIS; Contains: RecName: Full=Processed cyclic AMP-responsive element-binding protein 3-like protein 1 && -	-	1.20399	0.650728	0.449407	0.0356386	0	0.0841155
gene2366	74.1471	71.9128	65.8552	2.74707	5.41013	3.22809	4.23364	5.9e-15	1.67e-13	LOC108717732	chr1L	185730036	185732586	-	2551	-	- && Q61510.2 RecName: Full=E3 ubiquitin/ISG15 ligase TRIM25; AltName: Full=Estrogen-responsive finger protein; AltName: Full=RING-type E3 ubiquitin transferase; AltName: Full=Tripartite motif-containing protein 25; AltName: Full=Ubiquitin/ISG15-conjugating enzyme TRIM25; AltName: Full=Zinc finger protein 147 && PF15227:zinc finger of C3HC4-type, RING|PF00622:SPRY domain|PF00643:B-box zinc finger	SPRY	1.74881	1.70155	1.56101	0.0648997	0.127872	0.0765892
gene7739	111.774	142.541	107.414	8.2412	7.57418	3.22809	4.2242	6.2e-23	2.96e-21	LOC108709571	chr2S	68055334	68056965	+	1632	-	- && P19474.1 RecName: Full=E3 ubiquitin-protein ligase TRIM21; AltName: Full=52 kDa Ro protein; AltName: Full=52 kDa ribonucleoprotein autoantigen Ro/SS-A; AltName: Full=RING finger protein 81; AltName: Full=Ro(SS-A); AltName: Full=Sjoegren syndrome type A antigen; Short=SS-A; AltName: Full=Tripartite motif-containing protein 21 && PF00643:B-box zinc finger|PF00097:Zinc finger, C3HC4 type (RING …	SPRY	4.12077	5.27194	3.97986	0.304337	0.27983	0.119718
gene18313	34.3069	11.5574	10.2299	1.83138	1.08203	0	4.2048	0.000117263	0.000793674	LOC108716382	chr5L	146252534	146259343	+	1263	-	- && - && -	-	1.63432	0.55234	0.489774	0.0873893	0.051655	0
gene12908	28.7735	11.5574	15.3449	0.915688	0	2.15206	4.18455	7.89e-05	0.00055596	LOC108713246	chr3S	101643684	101658920	-	2388	-	- && O88452.1 RecName: Full=Stanniocalcin-2; Short=STC-2; Flags: Precursor && -	-	0.724964	0.29213	0.388558	0.0231099	0	0.0545447
gene32825	250.108	227.296	200.762	11.904	10.8203	15.0644	4.16495	3.63e-40	3.29e-38	upp2.S	chr9_10S	55211527	55221433	+	1102	-	- && O95045.1 RecName: Full=Uridine phosphorylase 2; Short=UPase 2; Short=UrdPase 2 && PF01048:Phosphorylase superfamily	-	13.6554	12.4497	11.0161	0.651019	0.592017	0.827377
gene30363	2781.07	2447.6	2412.98	148.342	146.073	131.276	4.1642	1.01e-204	8.38e-202	LOC108701123	chr9_10L	37100483	37106960	-	2434	-	- && Q6PJ69.3 RecName: Full=Tripartite motif-containing protein 65 && PF15227:zinc finger of C3HC4-type, RING|PF00622:SPRY domain	SPRY	68.7463	60.6974	59.946	3.67305	3.6185	3.26435
gene6165	642.977	598.417	578.63	27.4707	32.4608	43.0412	4.1529	1.04e-87	2.23e-85	LOC108708519	chr2L	133368922	133404547	-	1696	-	- && Q5BK43.1 RecName: Full=Epithelial-stromal interaction protein 1 && -	-	22.8101	21.2974	20.6301	0.976174	1.15401	1.536
gene19669	1187.46	1492.19	664.306	42.1217	82.2339	66.7139	4.13151	2.41e-21	1.05e-19	LOC108718219	chr5S	113435754	113441484	-	1024	-	- && - && PF00048:Small cytokines (intecrine/chemokine), interleukin-8 like	-	69.7714	87.9576	39.2279	2.47908	4.84205	3.9432
gene27593	191.454	209.318	147.055	11.904	14.0663	5.38015	4.11304	4.56e-31	3.08e-29	LOC108699381	chr8L	107169734	107184447	+	1578	-	- && - && -	-	7.2999	8.0066	5.63508	0.454641	0.537467	0.206357
gene2944	48.6936	25.6831	31.3292	1.83138	3.24608	1.07603	4.10952	5.35e-08	7.19e-07	LOC108705913	chr1S	19148527	19151815	+	683	-	- && - && -	-	4.28953	2.26974	2.77367	0.1616	0.28656	0.0953534
gene474	758.071	859.101	792.82	54.0256	48.6911	36.585	4.10434	1.84e-105	4.95e-103	LOC108719603	chr1L	44185642	44253592	+	8721	-	- && Q8IY21.3 RecName: Full=Probable ATP-dependent RNA helicase DDX60; AltName: Full=DEAD box protein 60 && PF00271:Helicase conserved C-terminal domain|PF00270:DEAD/DEAH box helicase	DEAD	5.23	5.94603	5.49711	0.373351	0.336637	0.253904
gene6850	40.9469	25.6831	20.4599	2.74707	1.08203	1.07603	4.09886	8.28e-07	9.09e-06	LOC108707633	chr2L	180401458	180424360	+	3100	-	- && Q5RF01.1 RecName: Full=Leucine-rich repeat-containing protein 32; Flags: Precursor && PF13855:Leucine rich repeat	-	0.794726	0.500076	0.399087	0.0534062	0.0210452	0.0210085
gene32320	109.561	50.0821	48.5922	4.57844	1.08203	6.45618	4.08938	2.74e-12	6.08e-11	LOC108702203	chr9_10S	25604351	25614955	+	2974	-	- && - && -	-	2.21652	1.01646	0.987988	0.0927814	0.0219369	0.131392
gene33486	293.268	223.443	175.188	17.3981	9.73823	12.9124	4.08936	4.41e-35	3.4e-33	LOC108703277	chr9_10S	103545663	103550436	-	2721	-	- && - && -	-	6.48478	4.95665	3.89315	0.385351	0.215789	0.287217
gene4729	171.534	128.416	131.071	9.15688	6.49215	9.68427	4.08156	1.14e-26	6.44e-25	LOC108707834	chr2L	7382635	7400892	+	1166	-	- && O54901.1 RecName: Full=OX-2 membrane glycoprotein; AltName: Full=MRC OX-2 antigen; AltName: CD_antigen=CD200; Flags: Precursor && PF08205:CD80-like C2-set immunoglobulin domain	-	8.85138	6.64766	6.79727	0.473297	0.335713	0.502691
gene263	397.296	443.034	319.046	16.4824	29.2147	23.6727	4.07288	2.21e-55	2.9e-53	LOC108698046	chr1L	21501064	21518679	-	2417	-	- && - && -	-	9.88998	11.0639	7.98184	0.410987	0.728791	0.592793
gene26176	6.64004	34.6722	10.8693	0.915688	0	2.15206	4.06987	0.000293918	0.00176138	LOC108698347	chr8L	23422417	23425371	-	940	-	- && Q9D172.1 RecName: Full=ES1 protein homolog, mitochondrial; Flags: Precursor && -	-	0.425012	2.2264	0.699198	0.0587089	0	0.138567
gene30175	2482.27	2148.39	2028.72	123.618	123.351	157.1	4.04447	1.18e-161	6.62e-159	LOC108701030	chr9_10L	29209292	29241186	+	4011	-	- && Q61010.2 RecName: Full=E3 ubiquitin-protein ligase DTX1; AltName: Full=FXI-T1; AltName: Full=Protein deltex-1; Short=Deltex1; Short=mDTX1 && PF07292:Nmi/IFP 35 domain (NID)	-	37.2352	32.3304	30.5841	1.85743	1.85425	2.37059
gene11697	16.6001	12.8416	3.83622	1.83138	0	0	4.04279	0.00290576	0.0125805	LOC108712582	chr3S	6938203	7070982	-	5286	-	- && A6QL63.3 RecName: Full=Ankyrin repeat and BTB/POZ domain-containing protein BTBD11; AltName: Full=BTB/POZ domain-containing protein 11 && -	-	0.188948	0.146636	0.0438837	0.0208802	0	0
gene27208	11739.6	10019	6999.19	611.68	622.165	520.799	4.03407	2.08e-130	8e-128	nfkbia.L	chr8L	87013501	87016931	-	1546	-	- && Q91974.1 RecName: Full=NF-kappa-B inhibitor alpha; AltName: Full=I-kappa-B-alpha; Short=IkB-alpha; Short=IkappaBalpha; AltName: Full=REL-associated protein pp40 && PF12796:Ankyrin repeats (3 copies)	-	456.88	391.169	273.757	23.8451	24.2646	20.3889
gene11967	161.574	118.142	86.315	10.0726	4.3281	7.53221	4.03205	1.02e-20	4.27e-19	LOC108712289	chr3S	25677030	25714242	-	4524	-	- && Q6T3U3.1 RecName: Full=Niemann-Pick C1-like protein 1; Flags: Precursor && PF02460:Patched family|PF12349:Sterol-sensing domain of SREBP cleavage-activation|PF16414:Niemann-Pick C1 N terminus	-	2.14886	1.57628	1.15369	0.134184	0.0576837	0.10077
gene3056	34.3069	28.2514	21.7386	0.915688	0	4.30412	4.03144	1.42e-06	1.5e-05	LOC108706618	chr1S	33435930	33439405	-	857	-	- && Q28FJ2.1 RecName: Full=Ankyrin repeat domain-containing protein 37 && PF13637:Ankyrin repeats (many copies)	-	2.40857	1.9898	1.53383	0.0643948	0	0.303974
gene10466	64.1871	66.7761	36.4441	3.66275	4.3281	2.15206	4.02582	2.38e-11	4.81e-10	LOC108711577	chr3L	118310899	118316511	+	1010	-	- && - && PF00340:Interleukin-1 / 18	-	3.8237	3.9907	2.18189	0.21856	0.258377	0.128963
gene24256	23.2401	12.8416	14.0662	0	1.08203	2.15206	4.01382	0.000155604	0.00101881	LOC108695923	chr7L	114105367	114121287	+	1872	-	- && Q6ZN66.1 RecName: Full=Guanylate-binding protein 6; AltName: Full=GTP-binding protein 6; Short=GBP-6; AltName: Full=Guanine nucleotide-binding protein 6 && PF02841:Guanylate-binding protein, C-terminal domain|PF02263:Guanylate-binding protein, N-terminal domain	-	0.746949	0.414058	0.454355	0	0.0348506	0.0695795
gene12041	640.764	437.897	397.049	40.2903	27.0506	24.7487	3.98708	8.11e-55	1.04e-52	LOC108712772	chr3S	30621918	30637886	-	1244	-	- && Q0VH34.1 RecName: Full=Max dimerization protein 1; Short=Max dimerizer 1; AltName: Full=Protein MAD && PF00010:Helix-loop-helix DNA-binding domain	HLH	30.991	21.2472	19.2997	1.95193	1.3111	1.20411
gene22774	11.0667	11.5574	9.59056	0.915688	0	1.07603	3.98415	0.00199989	0.00911726	LOC108696008	chr7L	2687589	2689762	+	2174	-	- && O42574.1 RecName: Full=Beta-1 adrenergic receptor; AltName: Full=Beta-1 adrenoreceptor; Short=Beta-1 adrenoceptor; Short=x-BETA1AR && PF00001:7 transmembrane receptor (rhodopsin family)	7tm_1	0.30628	0.320886	0.266754	0.0253847	0	0.0299569
gene26841	34.3069	26.9673	19.8205	0.915688	2.16405	2.15206	3.9729	1.55e-06	1.61e-05	LOC108698695	chr8L	61392779	61395004	-	2226	-	- && Q7Z2Y8.2 RecName: Full=Interferon-induced very large GTPase 1; AltName: Full=Interferon-induced very large GTPase pseudogene 1 && PF01823:MAC/Perforin domain	-	0.927287	0.731243	0.538413	0.0247917	0.0586166	0.0585143
gene12510	5143.82	4169.66	3983.28	363.528	261.85	222.738	3.96681	5.46e-125	1.88e-122	pfkfb3.S	chr3S	65650323	65663415	+	3985	-	- && Q5R9C1.2 RecName: Full=6-phosphofructo-2-kinase/fructose-2,6-bisphosphatase 3; Short=6PF-2-K/Fru-2,6-P2ase 3; Short=PFK/FBPase 3; AltName: Full=6PF-2-K/Fru-2,6-P2ase brain/placenta-type isozyme; Includes: RecName: Full=6-phosphofructo-2-kinase; Includes: RecName: Full=Fructose-2,6-bisphosphatase && PF01591:6-phosphofructo-2-kinase|PF00300:Histidine phosphatase superfamily (branch 1)	-	77.6632	63.157	60.442	5.49786	3.96189	3.38298
gene19468	6350.09	4454.74	5197.44	392.83	315.951	322.809	3.95357	2.79e-153	1.28e-150	LOC108718115	chr5S	97028703	97066279	-	3135	-	- && Q7Z3E1.1 RecName: Full=TCDD-inducible poly [ADP-ribose] polymerase; AltName: Full=ADP-ribosyltransferase diphtheria toxin-like 14; Short=ARTD14; AltName: Full=Poly [ADP-ribose] polymerase 7; Short=PARP-7 && PF02825:WWE domain|PF00644:Poly(ADP-ribose) polymerase catalytic domain	WWE	121.871	85.7698	100.249	7.55182	6.0766	6.23219
gene25532	4.42669	5.13663	7.03308	0.915688	0	0	3.93063	0.0151675	0.0489992	spib.S	chr7S	83612896	83633950	-	2956	-	- && Q9I8M6.1 RecName: Full=Transcription factor Spi-B-like && PF00178:Ets-domain	Ets	0.0901017	0.104887	0.143869	0.0186693	0	0
gene30017	2766.68	2430.91	2496.1	162.993	139.581	203.37	3.92728	1.17e-159	6.39e-157	LOC108700954	chr9_10L	18249496	18259825	+	1677	-	- && E9QAM5.1 RecName: Full=Helicase with zinc finger domain 2; AltName: Full=PPAR-gamma DNA-binding domain-interacting protein 1; Short=PDIP1; Short=PPAR-gamma DBD-interacting protein 1 && -	-	99.2624	87.4954	90.0027	5.85759	5.01848	7.33983
gene13492	170.428	195.192	113.808	12.8196	14.0663	4.30412	3.92193	7.74e-25	4.05e-23	LOC108713883	chr4L	22832657	22841920	+	1645	-	- && - && PF00170:bZIP transcription factor	bZIP_1	6.23351	7.16218	4.18343	0.469671	0.515576	0.158362
gene1762	3514.79	3328.53	2530.63	286.61	172.042	158.176	3.91995	2.86e-91	6.44e-89	LOC108715061	chr1L	141637500	141647832	+	3287	-	- && Q1LVK9.3 RecName: Full=NEDD4-binding protein 1; Short=N4BP1 && PF11977:Zc3h12a-like Ribonuclease NYN domain	-	64.3366	61.1227	46.5538	5.25505	3.15583	2.91256
gene27975	4285.04	3815.23	2679.6	347.962	204.503	160.328	3.9172	1.5e-23	7.39e-22	MGC84886	chr8S	2857712	2864986	+	1418	-	- && P25963.1 RecName: Full=NF-kappa-B inhibitor alpha; AltName: Full=I-kappa-B-alpha; Short=IkB-alpha; Short=IkappaBalpha; AltName: Full=Major histocompatibility complex enhancer-binding protein MAD3 && PF13637:Ankyrin repeats (many copies)|PF12796:Ankyrin repeats (3 copies)	-	181.818	162.403	114.267	14.789	8.69563	6.84332
gene13598	3334.41	3356.79	2866.3	205.114	194.765	235.651	3.9105	1.24e-190	9.15e-188	LOC108713897	chr4L	24247160	24275902	-	3377	-	- && Q90643.1 RecName: Full=Interferon regulatory factor 3; Short=IRF-3 && PF00605:Interferon regulatory factor transcription factor|PF10401:Interferon-regulatory factor 3	IRF	59.4081	59.9987	51.3235	3.66057	3.47742	4.22348
gene13290	75.2538	32.1039	58.8221	4.57844	5.41013	1.07603	3.9028	1.06e-10	2.01e-09	LOC108713782	chr4L	10746186	10821716	+	5535	-	- && Q7TQI7.1 RecName: Full=Ankyrin repeat and BTB/POZ domain-containing protein 2 && PF00651:BTB/POZ domain|PF12796:Ankyrin repeats (3 copies)	BTB	0.818029	0.350098	0.642612	0.0498522	0.0589343	0.0117663
gene7049	374.056	405.793	390.655	28.3863	22.7225	26.9008	3.90181	1.19e-63	1.76e-61	LOC108709239	chr2S	21145713	21202344	+	3571	-	- && Q14149.3 RecName: Full=MORC family CW-type zinc finger protein 3; AltName: Full=Nuclear matrix protein 2; AltName: Full=Zinc finger CW-type coiled-coil domain protein 3 && PF13589:Histidine kinase-, DNA gyrase B-, and HSP90-like ATPase|PF07496:CW-type Zinc Finger	zf-CW	6.30238	6.85906	6.61501	0.479075	0.383659	0.455939
gene27456	2020.79	1781.13	1621.44	123.618	112.531	126.972	3.89886	1.61e-151	7.26e-149	ripk3.S	chr8L	101686751	101706017	-	2115	-	- && Q3SZJ2.1 RecName: Full=Receptor-interacting serine/threonine-protein kinase 2; AltName: Full=Tyrosine-protein kinase RIPK2 && PF00069:Protein kinase domain	Pkinase	57.4868	50.8316	46.3573	3.52253	3.20803	3.63353
gene21356	83.0005	25.6831	125.956	6.40982	1.08203	8.60824	3.87037	1.09e-10	2.06e-09	nov.L	chr6L	139773849	139780290	+	2077	-	- && P51609.1 RecName: Full=Protein NOV homolog; Short=Xnov; AltName: Full=CCN family member 3; Flags: Precursor && -	-	2.40438	0.746382	3.66698	0.185992	0.0314108	0.250848
gene24237	336.429	309.482	235.288	7.32551	29.2147	24.7487	3.87021	9.95e-36	7.93e-34	LOC108696792	chr7L	113141455	113153060	-	2561	-	- && O09112.1 RecName: Full=Dual specificity protein phosphatase 8; AltName: Full=Neuronal tyrosine threonine phosphatase 1 && PF00782:Dual specificity phosphatase, catalytic domain|PF00581:Rhodanese-like domain	DSPc	7.9039	7.29415	5.55542	0.17239	0.687812	0.584891
gene14080	3233.7	2854.68	2272.96	214.271	179.616	176.469	3.87014	1.16e-134	4.79e-132	LOC108714143	chr4L	63878062	63900657	+	2680	-	- && Q8NB16.1 RecName: Full=Mixed lineage kinase domain-like protein; Short=hMLKL && PF07714:Protein tyrosine kinase	Pkinase_Tyr	72.5977	64.2942	51.2842	4.81851	4.041	3.98535
gene3014	30.9869	17.9782	11.5087	0.915688	2.16405	1.07603	3.86907	4.93e-05	0.000366293	LOC108706590	chr1S	28422517	28425355	+	1186	-	- && Q5FVY2.1 RecName: Full=Ras-like protein family member 11B && PF00071:Ras family	Ras	1.57199	0.914978	0.586768	0.0465315	0.110017	0.0549126
gene30579	1122.17	1198.12	1092.68	76.9178	90.8901	67.7899	3.85675	9.93e-128	3.57e-125	LOC108701239	chr9_10L	45405647	45423360	+	2829	-	- && Q8TDB6.1 RecName: Full=E3 ubiquitin-protein ligase DTX3L; AltName: Full=B-lymphoma- and BAL-associated protein; AltName: Full=Protein deltex-3-like; AltName: Full=Rhysin-2; Short=Rhysin2 && -	-	23.8662	25.5633	23.3554	1.63862	1.93714	1.45032
gene21503	336.429	335.165	297.947	21.0608	29.2147	17.2165	3.84581	7.37e-52	8.83e-50	LOC108718886	chr6L	153557222	153559864	+	2643	-	- && Q14258.2 RecName: Full=E3 ubiquitin/ISG15 ligase TRIM25; AltName: Full=Estrogen-responsive finger protein; AltName: Full=RING finger protein 147; AltName: Full=RING-type E3 ubiquitin transferase; AltName: Full=Tripartite motif-containing protein 25; AltName: Full=Ubiquitin/ISG15-conjugating enzyme TRIM25; AltName: Full=Zinc finger protein 147 && PF00643:B-box zinc finger|PF13765:SPRY-associa…	SPRY	7.65868	7.65439	6.8166	0.480245	0.666472	0.394257
gene30586	1551.56	1282.87	1001.25	86.0747	103.874	78.5502	3.83583	7.78e-92	1.79e-89	parp14	chr9_10L	45628264	45659366	+	7076	-	- && Q460N5.3 RecName: Full=Poly [ADP-ribose] polymerase 14; Short=PARP-14; AltName: Full=ADP-ribosyltransferase diphtheria toxin-like 8; Short=ARTD8; AltName: Full=B aggressive lymphoma protein 2 && PF01661:Macro domain|PF00644:Poly(ADP-ribose) polymerase catalytic domain	A1pp	13.1928	10.9432	8.55624	0.733115	0.885114	0.671881
gene771	7906.07	7948.93	5419.94	662.958	483.665	343.254	3.83376	3.36e-84	6.68e-82	cxcl8.L	chr1L	74422467	74425662	-	974	-	- && P08317.1 RecName: Full=Interleukin-8; Short=IL-8; AltName: Full=9E3; AltName: Full=C-X-C motif chemokine 8; AltName: Full=CEF-4; AltName: Full=Chemokine (C-X-C motif) ligand 8; AltName: Full=Embryo fibroblast protein 1; Short=EMF-1; Flags: Precursor && PF00048:Small cytokines (intecrine/chemokine), interleukin-8 like	-	488.383	492.605	336.482	41.0215	29.9409	21.3299
gene262	237.935	269.673	193.09	10.0726	17.3124	22.5966	3.82359	4.91e-36	3.97e-34	LOC108698047	chr1L	21489456	21499874	-	1171	-	- && - && PF01541:GIY-YIG catalytic domain	GIY-YIG	12.2253	13.9005	9.97078	0.518403	0.891412	1.16794
gene11658	6142.04	5548.84	5676.97	532.931	385.201	324.961	3.8015	3.95e-132	1.57e-129	LOC108712252	chr3S	4814349	4833662	+	3864	-	- && Q9H0J9.1 RecName: Full=Poly [ADP-ribose] polymerase 12; Short=PARP-12; AltName: Full=ADP-ribosyltransferase diphtheria toxin-like 12; Short=ARTD12; AltName: Full=Zinc finger CCCH domain-containing protein 1 && PF00644:Poly(ADP-ribose) polymerase catalytic domain|PF02825:WWE domain	WWE	95.6387	86.6791	88.8394	8.31223	6.01075	5.09011
gene30018	17494.3	15992.9	17119.8	1238.93	1145.86	1264.34	3.79361	3.21e-303	4.74e-300	LOC108700953	chr9_10L	18259843	18281753	+	7409	-	- && Q9BYK8.6 RecName: Full=Helicase with zinc finger domain 2; AltName: Full=ATP-dependent helicase PRIC285; AltName: Full=Helicase with zinc finger 2, transcriptional coactivator; AltName: Full=PPAR-alpha-interacting complex protein 285; AltName: Full=PPAR-gamma DNA-binding domain-interacting protein 1; Short=PDIP1; Short=PPAR-gamma DBD-interacting protein 1; AltName: Full=Peroxisomal prolifera…	RNB	142.068	130.292	139.722	10.0779	9.32507	10.3285
gene4732	71.9338	88.6068	46.6741	6.40982	1.08203	7.53221	3.75643	1.51e-12	3.46e-11	LOC108707835	chr2L	7457090	7476528	+	3261	-	- && O54901.1 RecName: Full=OX-2 membrane glycoprotein; AltName: Full=MRC OX-2 antigen; AltName: CD_antigen=CD200; Flags: Precursor && PF08205:CD80-like C2-set immunoglobulin domain|PF07686:Immunoglobulin V-set domain	V-set	1.32721	1.64008	0.865468	0.118462	0.0200062	0.139799
gene13845	19.9201	15.4099	19.1811	1.83138	1.08203	1.07603	3.75422	6.65e-05	0.000477388	LOC108713641	chr4L	41354944	41355763	-	177	-	- && - && -	-	6.77138	5.25503	6.5528	0.623575	0.368589	0.367946
gene24646	471.443	407.078	384.262	30.2177	37.8709	25.8247	3.74929	3.2e-61	4.57e-59	LOC108697171	chr7S	5399400	5421332	-	2301	-	- && O77736.1 RecName: Full=Tumor necrosis factor receptor superfamily member 6; AltName: Full=Apo-1 antigen; AltName: Full=Apoptosis-mediating surface antigen FAS; AltName: Full=FASLG receptor; AltName: CD_antigen=CD95; Flags: Precursor && PF00531:Death domain|PF00020:TNFR/NGFR cysteine-rich region	Death	12.3274	10.6785	10.098	0.79146	0.992355	0.679284
gene3345	2036.28	2420.63	1740.37	178.559	170.96	110.831	3.74645	7.32e-99	1.81e-96	LOC108706763	chr1S	68286033	68328489	-	4028	-	- && Q923D3.1 RecName: Full=Prostate androgen-regulated mucin-like protein 1 homolog; Short=PARM-1; Flags: Precursor && -	-	30.4163	36.2735	26.1263	2.67163	2.55908	1.66535
gene15291	30.9869	17.9782	19.8205	0.915688	1.08203	3.22809	3.74302	1.22e-05	0.000104191	LOC108715174	chr4S	2476264	2480807	+	1376	-	- && - && -	-	1.35493	0.788637	0.871008	0.0401064	0.047413	0.141991
gene30533	3139.63	3033.18	3012.71	274.707	198.011	211.978	3.74117	8.55e-165	4.92e-162	LOC108701213	chr9_10L	44060172	44073144	+	7281	-	- && Q8IVG5.2 RecName: Full=Sterile alpha motif domain-containing protein 9-like; Short=SAM domain-containing protein 9-like && PF00536:SAM domain (Sterile alpha motif)	SAM_1	25.9445	25.1453	25.0203	2.27385	1.63974	1.76211
gene13844	157.148	177.214	142.58	10.0726	6.49215	19.3685	3.73362	9.75e-27	5.55e-25	LOC108713498	chr4L	41291262	41313615	-	3120	-	- && C6FG12.1 RecName: Full=Protein NLRC5 && -	-	3.03048	3.4284	2.76331	0.194567	0.125462	0.375729
gene28295	19520.6	13265.3	15983	1109.81	953.264	1623.73	3.72578	5.42e-95	1.28e-92	LOC100137691	chr8S	26796124	26804728	+	2794	-	- && A5A6L1.1 RecName: Full=Protein CYR61; AltName: Full=Cysteine-rich angiogenic inducer 61; Flags: Precursor && PF00007:Cystine-knot domain|PF00219:Insulin-like growth factor binding protein|PF00093:von Willebrand factor type C domain	VWC	420.364	286.577	345.906	23.9391	20.5715	35.1738
gene6629	900.832	739.674	425.821	60.4354	59.5114	35.509	3.72501	9.16e-46	9.63e-44	mmp1	chr2L	162971081	162978969	-	1667	-	- && O13065.1 RecName: Full=Matrix metalloproteinase-18; Short=MMP-18; AltName: Full=Collagenase-4; Short=xCol4; Flags: Precursor && PF00045:Hemopexin|PF01471:Putative peptidoglycan binding domain|PF00413:Matrixin	Hemopexin	32.5137	26.7827	15.4461	2.18494	2.1525	1.28924
gene7517	1237.26	1069.7	954.58	88.8218	95.2182	63.4858	3.7161	8.92e-97	2.15e-94	LOC101243553	chr2S	57383186	57397513	+	3530	-	- && - && -	-	21.0885	18.291	16.3517	1.51645	1.62639	1.08851
gene20027	71.9338	12.8416	19.8205	4.57844	2.16405	1.07603	3.70213	4.19e-06	3.97e-05	LOC108718649	chr6L	2312783	2314809	+	2027	-	- && - && PF00735:Septin	GTP_CDC	2.13519	0.382396	0.591271	0.136128	0.0643712	0.0321294
gene26549	391.762	416.067	326.718	57.6884	16.2304	12.9124	3.69904	1.26e-08	1.87e-07	tap1.L	chr8L	51500216	51523010	-	2482	-	- && Q28433.2 RecName: Full=Antigen peptide transporter 1; Short=APT1; AltName: Full=ATP-binding cassette sub-family B member 2; AltName: Full=Peptide transporter TAP1 && PF00664:ABC transporter transmembrane region|PF00005:ABC transporter	ABC_membrane	9.49684	10.1184	7.95972	1.40078	0.39428	0.314874
gene30411	16.6001	10.2733	0.639371	0	2.16405	0	3.69564	0.0132172	0.0439393	LOC108701148	chr9_10L	39038589	39054837	+	1419	-	- && - && -	-	0.70386	0.436994	0.0272456	0	0.0919524	0
gene26192	2943.75	2988.23	2130.38	201.451	195.847	228.118	3.68754	3.78e-123	1.24e-120	LOC108698362	chr8L	23840297	23902610	-	3982	-	- && Q5HYM0.3 RecName: Full=Probable ribonuclease ZC3H12B; AltName: Full=MCP-induced protein 2; AltName: Full=Zinc finger CCCH domain-containing protein 12B && PF11977:Zc3h12a-like Ribonuclease NYN domain	-	44.4793	45.2963	32.3506	3.04897	2.96547	3.4673
gene32316	11.0667	3.85247	10.8693	0	0	2.15206	3.65567	0.00828675	0.0300836	g6pc.S	chr9_10S	25454423	25460420	+	1403	-	- && O19133.1 RecName: Full=Glucose-6-phosphatase; Short=G-6-Pase; Short=G6Pase && PF01569:PAP2 superfamily	-	0.474592	0.165741	0.468457	0	0	0.0928388
gene24255	737.044	581.723	391.934	53.1099	50.8552	31.2049	3.65281	3.88e-47	4.2e-45	LOC108695922	chr7L	114035612	114080758	+	1900	-	- && Q5R9T9.1 RecName: Full=Guanylate-binding protein 6; AltName: Full=GTP-binding protein 6; Short=GBP-6; AltName: Full=Guanine nucleotide-binding protein 6 && PF02263:Guanylate-binding protein, N-terminal domain|PF02841:Guanylate-binding protein, C-terminal domain	-	23.3399	18.4804	12.4734	1.68464	1.61384	0.994034
gene6164	40.9469	46.2296	17.263	1.83138	5.41013	1.07603	3.65002	5.51e-07	6.22e-06	tnfsf11.L	chr2L	133298592	133309740	+	2776	-	- && O14788.1 RecName: Full=Tumor necrosis factor ligand superfamily member 11; AltName: Full=Osteoclast differentiation factor; Short=ODF; AltName: Full=Osteoprotegerin ligand; Short=OPGL; AltName: Full=Receptor activator of nuclear factor kappa-B ligand; Short=RANKL; AltName: Full=TNF-related activation-induced cytokine; Short=TRANCE; AltName: CD_antigen=CD254; Contains: RecName: Full=Tumor nec…	-	0.887483	1.0052	0.376031	0.0397596	0.117508	0.0234605
gene13076	4943.51	3655.99	3146.34	436.783	228.307	271.16	3.64789	3.84e-25	2.04e-23	LOC108713333	chr3S	119751771	119780494	+	2574	-	- && Q05793.1 RecName: Full=Basement membrane-specific heparan sulfate proteoglycan core protein; Short=HSPG; Contains: RecName: Full=Endorepellin; Contains: RecName: Full=LG3 peptide; Flags: Precursor && -	-	115.554	85.7327	73.9135	10.2268	5.34798	6.37601
gene18772	327.575	160.52	408.558	16.4824	24.8866	31.2049	3.64444	5.55e-28	3.34e-26	LOC108717728	chr5S	20451504	20543786	+	5421	-	- && Q8IVE3.2 RecName: Full=Pleckstrin homology domain-containing family H member 2 && PF00784:MyTH4 domain|PF00169:PH domain|PF00373:FERM central domain	PH	3.63572	1.7873	4.55722	0.183242	0.276799	0.348398
gene2490	621.95	625.384	774.278	62.2668	51.9372	47.3453	3.64225	2.13e-79	4.13e-77	fst.L	chr1L	196495127	196503331	-	1166	-	- && P31515.2 RecName: Full=Follistatin; Short=FS; AltName: Full=Activin-binding protein; AltName: Full=XFS-319; Flags: Precursor && PF09289:Follistatin/Osteonectin-like EGF domain|PF07648:Kazal-type serine protease inhibitor domain	-	32.0934	32.3741	40.1536	3.21842	2.6857	2.4576
gene27306	147.188	107.869	111.89	8.2412	12.9843	8.60824	3.62883	5.86e-22	2.65e-20	LOC108699560	chr8L	94271021	94272633	+	1613	-	- && Q9C029.2 RecName: Full=Tripartite motif-containing protein 7; AltName: Full=Glycogenin-interacting protein; AltName: Full=RING finger protein 90 && PF13765:SPRY-associated domain|PF00622:SPRY domain|PF00097:Zinc finger, C3HC4 type (RING finger)|PF00643:B-box zinc finger	SPRY	5.49029	4.03657	4.19452	0.307921	0.485358	0.323008
gene5986	6.64004	10.2733	7.67245	1.83138	0	0	3.62742	0.00896279	0.032099	LOC108708421	chr2L	111061588	111187300	+	4394	-	- && P51827.2 RecName: Full=AF4/FMR2 family member 3; AltName: Full=Lymphoid nuclear protein related to AF4; Short=Protein LAF-4 && PF05110:AF-4 proto-oncoprotein	AF-4	0.090922	0.141123	0.105584	0.025119	0	0
gene6277	3928.69	4231.3	3867.55	302.177	323.526	352.938	3.62059	2.64e-207	2.37e-204	LOC108708573	chr2L	139489725	139519397	-	2570	-	- && P52630.1 RecName: Full=Signal transducer and activator of transcription 2; AltName: Full=p113 && PF02864:STAT protein, DNA binding domain|PF02865:STAT protein, protein interaction domain|PF00017:SH2 domain|PF01017:STAT protein, all-alpha domain	STAT_bind	91.9757	99.3779	90.9975	7.08619	7.59021	8.31185
gene33080	1404.37	988.8	1337.56	111.714	78.9879	116.211	3.60231	1.45e-85	2.97e-83	sdpr.S	chr9_10S	75955669	75970873	+	3849	-	- && Q63918.3 RecName: Full=Serum deprivation-response protein; AltName: Full=Cavin-2; AltName: Full=Phosphatidylserine-binding protein && PF15237:PTRF/SDPR family	-	21.9529	15.5064	21.0132	1.74922	1.23734	1.8274
gene24506	2169.08	3307.99	1370.17	141.016	249.948	174.317	3.59885	6.25e-17	2.07e-15	LOC108697068	chr7L	126314381	126323996	+	957	-	- && - && -	-	136.371	208.642	86.5743	8.88057	15.7476	11.0245
gene21962	7.74671	7.70494	8.95119	0.915688	0	1.07603	3.5963	0.00790728	0.0289342	LOC108719945	chr6S	35603846	35802261	-	4039	-	- && Q7SZI5.3 RecName: Full=Raftlin; AltName: Full=Raft-linking protein && PF15250:Raftlin	-	0.115399	0.115145	0.134009	0.0136634	0	0.0161244
gene10500	30.9869	26.9673	3.19685	2.74707	1.08203	1.07603	3.58134	0.00031568	0.00187417	ido1.L	chr3L	119587074	119606539	+	2589	-	- && F1LV46.4 RecName: Full=Indoleamine 2,3-dioxygenase 2; Short=IDO-2; AltName: Full=Indoleamine 2,3-dioxygenase-like protein 1; AltName: Full=Indoleamine-pyrrole 2,3-dioxygenase-like protein 1 && PF01231:Indoleamine 2,3-dioxygenase	-	0.720118	0.628716	0.074665	0.0639471	0.025199	0.025155
gene24524	174.854	139.973	115.726	8.2412	16.2304	11.8363	3.57904	1.22e-23	6.08e-22	LOC108697295	chr7S	212159	216479	+	2287	-	- && - && -	-	4.60011	3.69426	3.05979	0.217174	0.427898	0.313245
gene24645	6688.73	6238.43	4686.59	423.964	547.505	510.038	3.57232	1.44e-123	4.88e-121	LOC108697353	chr7S	5346801	5348880	+	2080	-	- && Q5PRC0.1 RecName: Full=Cholesterol 25-hydroxylase-like protein && PF04116:Fatty acid hydroxylase superfamily	-	193.481	181.035	136.245	12.2843	15.8709	14.8413
gene17810	451.523	391.668	336.948	16.4824	38.9529	46.2693	3.55348	2.25e-41	2.11e-39	LOC108716967	chr5L	99007260	99011452	+	1028	-	- && - && PF13695:Zinc-binding domain	-	26.4268	22.9972	19.8197	0.966298	2.28468	2.72416
gene26550	599.817	550.903	505.103	54.9413	36.7889	48.4214	3.55264	1.15e-70	1.95e-68	tap2.L	chr8L	51523111	51541737	+	4215	-	- && P36372.1 RecName: Full=Antigen peptide transporter 2; Short=APT2; AltName: Full=ATP-binding cassette sub-family B member 3 && PF00664:ABC transporter transmembrane region|PF00005:ABC transporter	ABC_membrane	8.56208	7.88909	7.24617	0.785571	0.526256	0.6953
gene3601	1686.57	1610.33	1535.77	163.908	136.335	112.983	3.54178	2.26e-123	7.54e-121	LOC108706888	chr1S	89815825	89833062	-	1558	-	- && Q6VYH9.1 RecName: Full=Hematopoietic SH2 domain-containing protein; Short=Hematopoietic SH2 protein; AltName: Full=Adaptor in lymphocytes of unknown function X && PF00017:SH2 domain	SH2	65.1321	62.3875	59.6052	6.34041	5.27617	4.38913
gene24284	1816.05	1784.98	1688.58	83.3277	141.745	234.575	3.52633	1.36e-17	4.79e-16	LOC108696811	chr7L	115750121	115769953	-	3451	-	- && P63018.1 RecName: Full=Heat shock cognate 71 kDa protein; AltName: Full=Heat shock 70 kDa protein 8 >P63017.1 RecName: Full=Heat shock cognate 71 kDa protein; AltName: Full=Heat shock 70 kDa protein 8 && PF00012:Hsp70 protein	HSP70	31.6622	31.2203	29.5871	1.45522	2.47652	4.11404
gene27015	141.654	80.9019	57.5434	10.9883	7.57418	5.38015	3.52259	4.63e-14	1.21e-12	LOC108698789	chr8L	74550991	74573505	+	4302	-	- && Q2M3D2.1 RecName: Full=Exocyst complex component 3-like protein 2; AltName: Full=HBV X-transactivated gene 7 protein; AltName: Full=HBV XAg-transactivated protein 7 && PF06046:Exocyst complex component Sec6	-	1.98115	1.13511	0.808818	0.153937	0.106156	0.0756932
gene4891	1034.74	940.003	859.953	89.7375	72.4957	86.0824	3.50812	1.66e-99	4.14e-97	LOC432062	chr2L	21454207	21462639	-	2495	-	- && Q3TTL0.1 RecName: Full=Uncharacterized protein C3orf38 homolog && PF15008:Domain of unknown function (DUF4518)	-	24.9528	22.7409	20.8416	2.16764	1.75194	2.08822
gene2564	486.936	436.613	324.8	41.206	31.3787	36.585	3.50491	4.75e-50	5.44e-48	LOC108718425	chr1L	205266579	205269473	-	985	-	- && - && -	-	29.7436	26.7553	19.9391	2.5212	1.92078	2.24802
gene13846	129.481	132.268	122.759	7.32551	7.57418	19.3685	3.5042	1.31e-21	5.8e-20	LOC108713499	chr4L	41361808	41368771	-	2315	-	- && Q86WI3.3 RecName: Full=Protein NLRC5; AltName: Full=Caterpiller protein 16.1; Short=CLR16.1; AltName: Full=Nucleotide-binding oligomerization domain protein 27; AltName: Full=Nucleotide-binding oligomerization domain protein 4 && PF05729:NACHT domain	NACHT	3.36521	3.44869	3.20648	0.190709	0.197271	0.506382
gene2666	58.6537	61.6395	62.0189	8.2412	2.16405	5.38015	3.49848	4.18e-12	9.13e-11	LOC108719007	chr1L	217230710	217232311	-	1602	-	- && Q9C029.2 RecName: Full=Tripartite motif-containing protein 7; AltName: Full=Glycogenin-interacting protein; AltName: Full=RING finger protein 90 && PF15227:zinc finger of C3HC4-type, RING|PF00643:B-box zinc finger	zf-B_box	2.20288	2.32245	2.34093	0.310036	0.0814485	0.203266
gene33041	7.74671	7.70494	7.67245	0	1.08203	1.07603	3.48144	0.0104683	0.0363552	klf7.S	chr9_10S	73865999	73952377	-	3086	-	- && Q99JB0.1 RecName: Full=Krueppel-like factor 7 && -	-	0.151036	0.150703	0.150336	0	0.0211407	0.0211038
gene3352	23353	19257.2	17547.5	2452.21	1619.79	1411.75	3.45481	1.89e-85	3.84e-83	LOC108706143	chr1S	68781961	68785087	-	822	-	- && P08317.1 RecName: Full=Interleukin-8; Short=IL-8; AltName: Full=9E3; AltName: Full=C-X-C motif chemokine 8; AltName: Full=CEF-4; AltName: Full=Chemokine (C-X-C motif) ligand 8; AltName: Full=Embryo fibroblast protein 1; Short=EMF-1; Flags: Precursor && PF00048:Small cytokines (intecrine/chemokine), interleukin-8 like	-	1709.34	1414.07	1290.83	179.792	118.813	103.949
gene6490	14.3868	20.5465	8.95119	2.74707	1.08203	0	3.43541	0.000769815	0.0040333	LOC108707562	chr2L	151828888	151863422	+	3347	-	- && Q08DR0.1 RecName: Full=PHD finger protein 6 && PF13771:PHD-like zinc-binding domain	-	0.258622	0.370537	0.161715	0.0494649	0.0194922	0
gene22377	16.6001	1.28416	15.3449	0	0	3.22809	3.42923	0.00738783	0.0273818	LOC108695293	chr6S	91744313	91813366	+	2230	-	- && Q9PWA1.1 RecName: Full=Regulator of G-protein signaling 20; Short=RGS20; AltName: Full=Gz-selective GTPase-activating protein; Short=G(z)GAP; Short=Gz-GAP && PF00615:Regulator of G protein signaling domain	RGS	0.447882	0.0347586	0.416088	0	0	0.087614
gene17216	2596.26	3071.7	2761.44	234.416	276.998	278.692	3.41729	2.72e-151	1.2e-148	eif2ak2.L	chr5L	40559421	40603209	-	2390	-	- && Q03963.2 RecName: Full=Interferon-induced, double-stranded RNA-activated protein kinase; AltName: Full=Eukaryotic translation initiation factor 2-alpha kinase 2; Short=eIF-2A protein kinase 2; AltName: Full=Interferon-inducible RNA-dependent protein kinase; AltName: Full=P1/eIF-2A protein kinase; AltName: Full=Protein kinase RNA-activated; Short=PKR; Short=Protein kinase R; AltName: Full=Ser…	Pkinase	65.3594	77.5766	69.8657	5.91118	6.98808	7.05763
gene14554	3495.98	3605.91	1599.07	353.456	221.815	251.791	3.39411	2.43e-16	7.7e-15	LOC108714400	chr4L	97431474	97470598	-	5222	-	- && P54281.1 RecName: Full=Epithelial chloride channel protein; AltName: Full=Calcium-activated chloride channel && PF08434:Calcium-activated chloride channel|PF13519:von Willebrand factor type A domain	-	40.2801	41.68	18.5164	4.07927	2.56114	2.91834
gene21597	218.015	263.252	218.025	26.555	23.8046	16.1405	3.38158	8.37e-36	6.69e-34	LOC108695543	chr6S	1326225	1329169	-	2945	-	- && P14373.1 RecName: Full=Zinc finger protein RFP; AltName: Full=RING finger protein 76; AltName: Full=Ret finger protein; AltName: Full=Tripartite motif-containing protein 27 && PF15227:zinc finger of C3HC4-type, RING|PF13765:SPRY-associated domain|PF00622:SPRY domain|PF00643:B-box zinc finger	SPRY	4.45409	5.39555	4.4766	0.543431	0.487363	0.331713
gene5610	465.91	476.422	414.312	40.2903	42.199	48.4214	3.37404	2.34e-62	3.41e-60	LOC108708236	chr2L	82796304	82799990	-	3687	-	- && Q92021.1 RecName: Full=Nuclear factor 7, brain; Short=xNF7; Short=xNF7-B && PF00643:B-box zinc finger|PF00097:Zinc finger, C3HC4 type (RING finger)|PF00622:SPRY domain	SPRY	7.60303	7.79953	6.79486	0.658584	0.690092	0.794871
gene21610	333.109	313.334	288.996	34.7962	17.3124	37.6611	3.37166	8.65e-42	8.29e-40	LOC108695530	chr6S	1504593	1509553	+	4961	-	- && Q9C029.2 RecName: Full=Tripartite motif-containing protein 7; AltName: Full=Glycogenin-interacting protein; AltName: Full=RING finger protein 90 && -	-	4.03994	3.81231	3.52248	0.422714	0.21041	0.459469
gene19959	459.269	419.919	356.129	33.8805	38.9529	47.3453	3.36478	3.28e-53	4.04e-51	LOC108719567	chr6L	343509	354676	-	2227	-	- && Q80V85.1 RecName: Full=E3 ubiquitin-protein ligase TRIM62; AltName: Full=Tripartite motif-containing protein 62 && PF00097:Zinc finger, C3HC4 type (RING finger)|PF13765:SPRY-associated domain|PF00622:SPRY domain	SPRY	12.4081	11.3814	9.66972	0.916882	1.05462	1.28674
gene29965	3778.18	4557.47	3869.47	420.301	363.561	400.283	3.36399	3.16e-158	1.63e-155	LOC108702031	chr9_10L	16978010	16987173	+	3345	-	- && Q99PG2.1 RecName: Full=Opioid growth factor receptor; Short=OGFr; AltName: Full=Zeta-type opioid receptor && -	-	67.9587	82.2389	69.949	7.57266	6.55328	7.24276
gene31310	26.5602	16.694	19.8205	0.915688	1.08203	4.30412	3.35373	5.04e-05	0.000373763	LOC108701893	chr9_10L	97054196	97168204	+	4696	-	- && Q80TT2.3 RecName: Full=BAI1-associated protein 3; Short=BAP3 && PF00168:C2 domain	C2	0.340299	0.214577	0.255219	0.0117518	0.0138927	0.0554739
gene30019	42.0536	44.9455	38.3622	2.74707	6.49215	3.22809	3.34496	8.91e-09	1.34e-07	LOC108700955	chr9_10L	18282488	18285149	-	1967	-	- && Q80WB0.1 RecName: Full=Fibronectin type III domain-containing protein 11 && -	-	1.28634	1.37921	1.1793	0.0841683	0.199004	0.0993285
gene5181	662.897	627.953	561.367	70.508	57.3473	53.8015	3.34112	4.16e-73	7.31e-71	LOC108707457	chr2L	47803433	47823205	-	1428	-	- && - && PF07654:Immunoglobulin C1-set domain|PF07686:Immunoglobulin V-set domain	C1-set	27.9303	26.5429	23.7709	2.97574	2.42138	2.28034
gene15543	4083.62	3124.35	2999.93	317.744	347.33	355.09	3.32332	1.09e-118	3.47e-116	cd82.S	chr4S	15663737	15691054	+	2152	-	- && P27701.1 RecName: Full=CD82 antigen; AltName: Full=C33 antigen; AltName: Full=IA4; AltName: Full=Inducible membrane protein R2; AltName: Full=Metastasis suppressor Kangai-1; AltName: Full=Suppressor of tumorigenicity 6 protein; AltName: Full=Tetraspanin-27; Short=Tspan-27; AltName: CD_antigen=CD82 && PF00335:Tetraspanin family	Tetraspannin	114.173	87.6329	84.2936	8.89855	9.73147	9.98685
gene9745	3708.46	3585.36	3127.8	313.165	324.608	411.043	3.31369	1.52e-130	5.93e-128	MGC85013	chr3L	67736783	67768818	+	4280	-	- && Q52I78.2 RecName: Full=Nicotinamide phosphoribosyltransferase; Short=NAmPRTase; Short=Nampt; AltName: Full=Pre-B-cell colony-enhancing factor 1 homolog; Short=PBEF; AltName: Full=Visfatin && PF04095:Nicotinate phosphoribosyltransferase (NAPRTase) family	-	52.1325	50.5637	44.1898	4.40975	4.57291	5.81268
gene11303	1166.43	1096.67	785.147	129.112	90.8901	85.0064	3.31212	1.18e-63	1.75e-61	LOC108711770	chr3L	138194656	138202080	+	2900	-	- && Q7Z3E1.1 RecName: Full=TCDD-inducible poly [ADP-ribose] polymerase; AltName: Full=ADP-ribosyltransferase diphtheria toxin-like 14; Short=ARTD14; AltName: Full=Poly [ADP-ribose] polymerase 7; Short=PARP-7 && PF00644:Poly(ADP-ribose) polymerase catalytic domain|PF02825:WWE domain	WWE	24.2003	22.8259	16.3712	2.6832	1.88972	1.77413
gene33382	35.4135	23.1148	31.9685	2.74707	3.24608	3.22809	3.30686	9.13e-07	9.95e-06	LOC108702435	chr9_10S	99400402	99402782	-	2381	-	- && Q91431.1 RecName: Full=Nuclear factor 7, ovary; Short=xNF7-O && PF00622:SPRY domain|PF15227:zinc finger of C3HC4-type, RING|PF00643:B-box zinc finger	SPRY	0.894887	0.585977	0.811876	0.0695334	0.0822011	0.0820576
gene1240	2782.18	2832.85	2397.64	310.418	274.834	224.89	3.30254	2.57e-120	8.31e-118	tdrd7.L	chr1L	104788019	104826157	+	4210	-	- && Q6NU04.1 RecName: Full=Tudor domain-containing protein 7 && PF12872:OST-HTH/LOTUS domain|PF00567:Tudor domain	-	39.7613	40.6154	34.4372	4.44375	3.93611	3.23312
gene33473	247.895	243.99	186.696	15.5667	23.8046	30.1288	3.29666	1.41e-31	9.64e-30	LOC108702443	chr9_10S	102534017	102536988	+	738	-	- && - && -	-	20.2101	19.9556	15.297	1.27123	1.94483	2.47092
gene20058	648.511	557.324	533.235	63.1825	56.2653	57.0296	3.29613	4.82e-70	8.11e-68	LOC108718668	chr6L	2939059	2948753	+	2660	-	- && Q6ZSC3.1 RecName: Full=RNA-binding protein 43; AltName: Full=RNA-binding motif protein 43 && -	-	14.6688	12.6467	12.1217	1.43153	1.27537	1.29763
gene13295	32.0935	12.8416	33.8866	1.83138	3.24608	3.22809	3.28162	1.1e-05	9.58e-05	LOC108713455	chr4L	10952510	10974695	+	1594	-	- && P04762.3 RecName: Full=Catalase && PF00199:Catalase|PF06628:Catalase-related immune-responsive	Catalase	1.2114	0.486272	1.28548	0.0692426	0.122786	0.122572
gene22171	148.294	142.541	258.306	22.8922	16.2304	18.2925	3.26078	4.38e-23	2.1e-21	tubb2b.L	chr6S	64956017	64961729	-	1730	-	- && P13602.1 RecName: Full=Tubulin beta-2 chain; AltName: Full=Beta-2-tubulin && PF00091:Tubulin/FtsZ family, GTPase domain|PF03953:Tubulin C-terminal domain	Tubulin	5.15747	4.9733	9.02847	0.797491	0.565667	0.63997
gene2396	13.2801	24.399	10.8693	2.74707	1.08203	1.07603	3.24932	0.000466664	0.00261359	f2rl2.L	chr1L	188070706	188075985	-	2881	-	- && Q58D85.1 RecName: Full=Proteinase-activated receptor 3; Short=PAR-3; AltName: Full=Coagulation factor II receptor-like 2; AltName: Full=Thrombin receptor-like 2; Flags: Precursor && PF00001:7 transmembrane receptor (rhodopsin family)	7tm_1	0.277342	0.511185	0.228131	0.0574659	0.022645	0.0226055
gene6212	2794.35	2271.67	1800.47	396.493	170.96	154.948	3.24725	4.13e-12	9.03e-11	rnd1.L	chr2L	136695560	136704761	-	1681	-	- && Q92730.1 RecName: Full=Rho-related GTP-binding protein Rho6; AltName: Full=Rho family GTPase 1; AltName: Full=Rnd1; Flags: Precursor && PF00071:Ras family	Ras	100.016	81.5695	64.7655	14.2152	6.13204	5.57894
gene24507	68.6138	109.153	46.0347	8.2412	6.49215	8.60824	3.24165	8.95e-12	1.89e-10	LOC108696946	chr7L	126485168	126500058	+	1465	-	- && - && -	-	2.81794	4.49727	1.90009	0.339029	0.267196	0.355639
gene18093	301.015	247.842	252.551	12.8196	46.5271	26.9008	3.23556	2.32e-27	1.35e-25	inpp5d.L	chr5L	124892702	124970593	-	6677	-	- && Q6P4S2.1 RecName: Full=Phosphatidylinositol 3,4,5-trisphosphate 5-phosphatase 1; AltName: Full=SH2 domain-containing inositol 5'-phosphatase 1; Short=SH2 domain-containing inositol phosphatase 1; Short=SHIP-1 && PF03372:Endonuclease/Exonuclease/phosphatase family|PF00017:SH2 domain	Exo_endo_phos	2.71247	2.24049	2.28715	0.115712	0.420148	0.243846
gene10391	479.19	342.87	285.799	35.7119	44.363	37.6611	3.23372	6.25e-39	5.44e-37	mxd1.L	chr3L	113831972	113851120	+	1652	-	- && Q0VH34.1 RecName: Full=Max dimerization protein 1; Short=Max dimerizer 1; AltName: Full=Protein MAD && PF00010:Helix-loop-helix DNA-binding domain	HLH	17.4524	12.5276	10.4611	1.30283	1.61916	1.3798
gene20572	172.641	151.53	140.662	15.5667	12.9843	21.5206	3.21457	4.9e-25	2.59e-23	LOC108718985	chr6L	56017423	56031942	+	4332	-	- && P27092.2 RecName: Full=Inhibin beta A chain; AltName: Full=Activin beta-A chain; Flags: Precursor && PF00019:Transforming growth factor beta like domain|PF00688:TGF-beta propeptide	TGFb_propeptide	2.3978	2.11135	1.96342	0.216567	0.180721	0.300676
gene17507	3368.71	2760.94	2185.37	272.875	374.381	251.791	3.2095	2.67e-73	4.77e-71	sgk1.L	chr5L	71858296	71863415	-	1734	-	- && Q6GPN6.1 RecName: Full=Serine/threonine-protein kinase Sgk1-A; AltName: Full=Serum/glucocorticoid-regulated kinase 1-A && PF00433:Protein kinase C terminal domain|PF00069:Protein kinase domain	Pkinase	116.889	96.1074	76.2082	9.48416	13.018	8.78868
gene11836	274.455	204.181	212.271	19.2295	31.3787	24.7487	3.20643	4.21e-32	2.95e-30	LOC108712650	chr3S	18561012	18601555	+	1621	-	- && A8E5V9.1 RecName: Full=Stimulator of interferon genes protein; Short=STING; AltName: Full=Transmembrane protein 173 && PF15009:Transmembrane protein 173	-	10.187	7.60294	7.91834	0.714938	1.16716	0.924064
gene836	24.3468	5.13663	8.31182	0	3.24608	1.07603	3.1744	0.00391421	0.0161553	LOC108711383	chr1L	79378771	79418105	-	2150	-	- && Q6IE14.1 RecName: Full=Transmembrane protease serine 11B-like protein; AltName: Full=Airway trypsin-like protease 5; AltName: Full=Transmembrane protease serine 11B && PF01390:SEA domain|PF00089:Trypsin	Trypsin	0.681337	0.144208	0.233767	0	0.0910329	0.0302913
gene26576	3783.72	3187.28	2100.97	182.222	647.051	176.469	3.17343	1.57e-06	1.63e-05	LOC397725	chr8L	52167201	52192973	+	3258	-	- && Q864W1.1 RecName: Full=Complement factor B; AltName: Full=C3/C5 convertase; Contains: RecName: Full=Complement factor B Ba fragment; Contains: RecName: Full=Complement factor B Bb fragment; Flags: Precursor && PF00089:Trypsin|PF00092:von Willebrand factor type A domain|PF00084:Sushi repeat (SCR repeat)	Trypsin	69.8756	59.0498	38.9938	3.37081	11.9747	3.27831
gene30550	2065.05	1711.78	1591.39	176.728	227.225	193.685	3.16873	2.35e-97	5.74e-95	LOC108701226	chr9_10L	44400486	44441471	-	5314	-	- && A4IIE8.1 RecName: Full=Rab11 family-interacting protein 4; Short=FIP4-Rab11; Short=Rab11-FIP4 && -	-	23.3813	19.4436	18.1085	2.00432	2.57818	2.20601
gene7738	428.283	368.553	437.969	50.3629	48.6911	38.7371	3.16244	4.42e-53	5.38e-51	LOC108708928	chr2S	68041253	68048256	+	1786	-	- && Q02084.2 RecName: Full=Zinc-binding protein A33 && PF00643:B-box zinc finger|PF00097:Zinc finger, C3HC4 type (RING finger)|PF00622:SPRY domain|PF13765:SPRY-associated domain	SPRY	14.428	12.4557	14.8282	1.69947	1.64379	1.31274
gene33480	18.8134	23.1148	12.7874	1.83138	1.08203	3.22809	3.14263	0.000205052	0.00128719	LOC108702446	chr9_10S	103109241	103111783	+	1626	-	- && - && -	-	0.696155	0.858063	0.475541	0.0678799	0.0401232	0.120159
gene32327	851.032	770.494	812.001	80.5806	81.1519	115.135	3.1402	5.84e-76	1.07e-73	LOC108702730	chr9_10S	26127412	26148337	-	4036	-	- && P27512.3 RecName: Full=Tumor necrosis factor receptor superfamily member 5; AltName: Full=B-cell surface antigen CD40; AltName: Full=Bp50; AltName: Full=CD40L receptor; AltName: CD_antigen=CD40; Flags: Precursor && -	-	12.6868	11.5231	12.1655	1.20327	1.21234	1.72659
gene21724	153.828	130.984	127.874	12.8196	8.6562	25.8247	3.13115	7.03e-20	2.82e-18	LOC108719815	chr6S	7385905	7401154	+	2325	-	- && Q96S65.2 RecName: Full=Cysteine/serine-rich nuclear protein 1; Short=CSRNP-1; AltName: Full=Axin-1 up-regulated gene 1 protein; AltName: Full=Protein URAX1; AltName: Full=TGF-beta-induced apoptosis protein 3; Short=TAIP-3 && PF16019:Cysteine/serine-rich nuclear protein N-terminus	-	3.98079	3.40051	3.32572	0.332305	0.224483	0.672272
gene32801	24.3468	10.2733	1.27874	1.83138	2.16405	0	3.12802	0.0088264	0.0317257	LOC108702262	chr9_10S	53047927	53051495	+	708	-	- && Q460N3.2 RecName: Full=Poly [ADP-ribose] polymerase 15; Short=PARP-15; AltName: Full=ADP-ribosyltransferase diphtheria toxin-like 7; Short=ARTD7; AltName: Full=B-aggressive lymphoma protein 3 && PF00644:Poly(ADP-ribose) polymerase catalytic domain	-	2.06903	0.875839	0.109213	0.155894	0.184294	0
gene21910	168.214	132.268	88.8725	10.0726	12.9843	22.5966	3.09754	7.06e-17	2.33e-15	LOC108719918	chr6S	30993460	31074278	+	4136	-	- && P26012.1 RecName: Full=Integrin beta-8; Flags: Precursor && -	-	2.44704	1.9303	1.29931	0.146772	0.189285	0.330671
gene31129	5702.69	4833.57	4927.63	574.137	631.903	614.413	3.08711	9.31e-155	4.38e-152	stat1.L	chr9_10L	83726543	83773889	-	4321	-	- && Q764M5.1 RecName: Full=Signal transducer and activator of transcription 1 && PF00017:SH2 domain|PF01017:STAT protein, all-alpha domain|PF02865:STAT protein, protein interaction domain|PF02864:STAT protein, DNA binding domain|PF12162:STAT1 TAZ2 binding domain	STAT_bind	79.406	67.5201	68.9573	8.00784	8.81747	8.60615
gene15635	27.6668	38.5247	27.4929	6.40982	2.16405	2.15206	3.07806	2.21e-06	2.23e-05	LOC108714950	chr4S	22459143	22485455	+	3159	-	- && - && -	-	0.526948	0.736104	0.526257	0.122287	0.0413044	0.0412323
gene29189	3982.92	3358.07	4393.75	488.062	415.498	494.974	3.06903	1.4e-114	4.21e-112	thbs2.L	chr8S	87736056	87747938	+	3679	-	- && P35448.1 RecName: Full=Thrombospondin-1; Flags: Precursor && PF00093:von Willebrand factor type C domain|PF00090:Thrombospondin type 1 domain|PF12947:EGF domain|PF02412:Thrombospondin type 3 repeat	TSP_1	65.1373	55.0946	72.2158	7.9952	6.80953	8.14301
gene1439	195.881	130.984	127.874	27.4707	12.9843	12.9124	3.06599	2.3e-19	8.94e-18	cdkn2b.L	chr1L	118716788	118722514	-	990	-	- && P42771.2 RecName: Full=Cyclin-dependent kinase inhibitor 2A; AltName: Full=Cyclin-dependent kinase 4 inhibitor A; Short=CDK4I; AltName: Full=Multiple tumor suppressor 1; Short=MTS-1; AltName: Full=p16-INK4a; Short=p16-INK4; Short=p16INK4A && PF12796:Ankyrin repeats (3 copies)	-	11.9046	7.98606	7.81041	1.67231	0.790791	0.789411
gene30584	1538.28	1746.45	1411.09	203.283	173.124	188.305	3.05208	7.85e-102	2.01e-99	LOC108701243	chr9_10L	45545620	45585292	+	6758	-	- && Q460N5.3 RecName: Full=Poly [ADP-ribose] polymerase 14; Short=PARP-14; AltName: Full=ADP-ribosyltransferase diphtheria toxin-like 8; Short=ARTD8; AltName: Full=B aggressive lymphoma protein 2 && PF00644:Poly(ADP-ribose) polymerase catalytic domain|PF01661:Macro domain	A1pp	13.6954	15.5987	12.6259	1.81287	1.5446	1.68646
gene7535	44.2669	61.6395	21.7386	5.49413	8.6562	1.07603	3.04582	8.67e-07	9.48e-06	rnpep-b	chr2S	58175467	58188016	-	2047	-	- && O09175.2 RecName: Full=Aminopeptidase B; Short=AP-B; AltName: Full=Arginine aminopeptidase; AltName: Full=Arginyl aminopeptidase; AltName: Full=Cytosol aminopeptidase IV && PF01433:Peptidase family M1|PF09127:Leukotriene A4 hydrolase, C-terminal	-	1.30113	1.81757	0.642155	0.161758	0.254969	0.0318155
gene11302	953.952	690.876	673.897	108.967	83.316	89.3105	3.03592	1.05e-57	1.42e-55	LOC108711768	chr3L	138187738	138193889	-	1636	-	- && Q7Z3E1.1 RecName: Full=TCDD-inducible poly [ADP-ribose] polymerase; AltName: Full=ADP-ribosyltransferase diphtheria toxin-like 14; Short=ARTD14; AltName: Full=Poly [ADP-ribose] polymerase 7; Short=PARP-7 && PF00644:Poly(ADP-ribose) polymerase catalytic domain|PF02825:WWE domain	WWE	35.0834	25.4898	24.9078	4.01417	3.0706	3.30409
gene22177	445.989	339.017	349.736	44.8687	47.6091	47.3453	3.02119	2.9e-45	3.01e-43	LOC108720077	chr6S	65283949	65306537	-	3119	-	- && Q60855.1 RecName: Full=Receptor-interacting serine/threonine-protein kinase 1; AltName: Full=Cell death protein RIP; AltName: Full=Receptor-interacting protein 1; Short=RIP-1; AltName: Full=Serine/threonine-protein kinase RIP && PF12721:RIP homotypic interaction motif|PF00069:Protein kinase domain|PF00531:Death domain	Pkinase	8.60334	6.56079	6.78033	0.866987	0.92035	0.918744
gene362	49.8003	44.9455	52.4284	7.32551	5.41013	5.38015	3.01541	1.67e-09	2.75e-08	kit.L	chr1L	32681053	32712511	+	3875	-	- && Q91909.1 RecName: Full=Mast/stem cell growth factor receptor-related protein Kit; AltName: Full=Kit-related kinase 1; Short=xKrk1; AltName: Full=Tyrosine-protein kinase kit; Flags: Precursor && PF13927:Immunoglobulin domain|PF07714:Protein tyrosine kinase	Pkinase_Tyr	0.773247	0.700106	0.818128	0.113933	0.084181	0.0840341
gene30174	1438.68	1496.04	1270.43	162.077	177.452	181.849	3.01193	1.99e-103	5.21e-101	LOC108701029	chr9_10L	29173066	29196605	+	1731	-	- && P80217.5 RecName: Full=Interferon-induced 35 kDa protein; Short=IFP 35; Short=Ifi-35 && PF07292:Nmi/IFP 35 domain (NID)	-	50.0062	52.1671	44.3792	5.64297	6.18105	6.35838
gene30041	683.924	503.389	488.479	71.4237	58.4294	78.5502	3.00471	3.18e-50	3.66e-48	LOC108700967	chr9_10L	18609694	18617228	+	3027	-	- && Q64287.1 RecName: Full=Interferon regulatory factor 4; Short=IRF-4; AltName: Full=Lymphocyte-specific interferon regulatory factor; Short=LSIRF; AltName: Full=NF-EM5; AltName: Full=PU.1 interaction partner; AltName: Full=Transcriptional activator PIP && PF10401:Interferon-regulatory factor 3|PF00605:Interferon regulatory factor transcription factor	IRF	13.5942	10.0379	9.75798	1.42205	1.16385	1.57061
gene16816	9.96006	7.70494	14.0662	1.83138	0	2.15206	2.99144	0.00530728	0.0208972	LOC108716086	chr5L	7448098	7529110	-	5098	-	- && Q8IVE3.2 RecName: Full=Pleckstrin homology domain-containing family H member 2 && PF00784:MyTH4 domain|PF00169:PH domain	PH	0.117549	0.091226	0.166841	0.0216502	0	0.0255498
gene25851	381.802	267.105	171.991	43.0374	33.5428	26.9008	2.97473	3.76e-23	1.82e-21	LOC108698170	chr8L	3039559	3042876	+	2562	-	- && - && PF01697:Glycosyltransferase family 92	-	8.96639	6.29291	4.05931	1.0124	0.789402	0.635503
gene28106	350.815	414.783	243.6	37.5432	34.6248	55.9536	2.9746	5.67e-31	3.81e-29	MGC84484	chr8S	11830279	11832572	-	2145	-	- && P49899.2 RecName: Full=Thyroxine 5-deiodinase; AltName: Full=5DIII; AltName: Full=DIOIII; AltName: Full=Type 3 DI; AltName: Full=Type III iodothyronine deiodinase; AltName: Full=XL-15 && -	-	9.84033	11.6719	6.86715	1.05484	0.973281	1.57882
gene25526	814.512	982.38	820.952	114.461	111.449	106.527	2.97421	1.05e-78	2.01e-76	LOC108697827	chr7S	83374984	83385567	-	5968	-	- && - && -	-	8.21158	9.93574	8.31793	1.15588	1.12596	1.08035
gene31713	44.2669	21.8307	18.5417	8.2412	2.16405	0	2.95972	8.05e-05	0.000566075	LOC108701739	chr9_10L	116545742	116550611	+	4870	-	- && Q80SU7.1 RecName: Full=Interferon-induced very large GTPase 1; AltName: Full=Very large-inducible GTPase-1; Short=VLIG-1 && -	-	0.546901	0.270575	0.230223	0.101987	0.0267927	0
gene30693	1926.72	1339.38	1376.56	185.885	167.714	253.943	2.93461	2.1e-58	2.88e-56	dnajb2.L	chr9_10L	51393575	51406676	+	2883	-	- && Q9QYI5.2 RecName: Full=DnaJ homolog subfamily B member 2; AltName: Full=DnaJ homolog subfamily B member 10; AltName: Full=mDj8 && PF00226:DnaJ domain	DnaJ	40.2098	28.0419	28.8721	3.88583	3.50754	5.33119
gene25850	9.96006	16.694	5.11496	0.915688	3.24608	0	2.92202	0.00848368	0.0306748	LOC108699505	chr8L	3027630	3030097	+	2468	-	- && - && PF01697:Glycosyltransferase family 92	-	0.242815	0.408287	0.125321	0.0223608	0.0793034	0
gene1629	1811.62	1936.51	1793.43	242.657	241.292	249.639	2.91679	2.47e-125	8.68e-123	irf9.L	chr1L	137644416	137664176	-	3813	-	- && P23611.1 RecName: Full=Interferon regulatory factor 8; Short=IRF-8; AltName: Full=Interferon consensus sequence-binding protein; Short=ICSBP && PF10401:Interferon-regulatory factor 3|PF00605:Interferon regulatory factor transcription factor	IRF	28.5864	30.655	28.441	3.8354	3.81552	3.96258
gene7534	1492.9	2066.21	728.243	118.124	307.295	143.112	2.915	1e-06	1.08e-05	LOC108709471	chr2S	58129004	58137028	-	2486	-	- && P78545.1 RecName: Full=ETS-related transcription factor Elf-3; AltName: Full=E74-like factor 3; AltName: Full=Epithelial-restricted with serine box; AltName: Full=Epithelium-restricted Ets protein ESX; AltName: Full=Epithelium-specific Ets transcription factor 1; Short=ESE-1 && PF00178:Ets-domain|PF02198:Sterile alpha motif (SAM)/Pointed domain	Ets	36.1317	50.1675	17.7134	2.86365	7.45303	3.48424
gene22953	77.4671	65.492	66.4945	5.49413	5.41013	17.2165	2.91393	7.91e-11	1.52e-09	LOC108696081	chr7L	11622283	11649035	-	1988	-	- && Q6ZUK4.1 RecName: Full=Transmembrane protein 26 && PF09772:Transmembrane protein 26	-	2.34455	1.98848	2.02253	0.166558	0.164085	0.524156
gene33479	64.1871	48.7979	40.9197	7.32551	8.6562	4.30412	2.91229	4.62e-09	7.18e-08	LOC108703275	chr9_10S	102800657	102805445	+	4789	-	- && Q80SU7.1 RecName: Full=Interferon-induced very large GTPase 1; AltName: Full=Very large-inducible GTPase-1; Short=VLIG-1 && -	-	0.806419	0.615044	0.516671	0.0921886	0.108984	0.0543967
gene25754	4556.17	3202.69	4419.33	687.682	424.154	515.418	2.90251	1.28e-61	1.85e-59	MGC82209	chr8L	1306249	1316507	+	2182	-	- && A5A6L1.1 RecName: Full=Protein CYR61; AltName: Full=Cysteine-rich angiogenic inducer 61; Flags: Precursor && PF00007:Cystine-knot domain|PF00093:von Willebrand factor type C domain|PF00219:Insulin-like growth factor binding protein	VWC	125.633	88.595	122.469	18.994	11.7205	14.2968
gene22799	647.404	409.646	367.638	68.6766	49.7732	72.094	2.89772	1.11e-33	8.27e-32	pnliprp2.L	chr7L	4146417	4158808	-	2737	-	- && P54317.1 RecName: Full=Pancreatic lipase-related protein 2; Short=PL-RP2; AltName: Full=Galactolipase; Flags: Precursor && PF00151:Lipase	Lipase	14.2318	9.03407	8.12217	1.51223	1.09647	1.59425
gene21540	375.162	484.127	384.901	68.6766	59.5114	37.6611	2.89674	3.86e-39	3.4e-37	LOC108719502	chr6L	154781863	154861989	+	12045	-	- && D3YWJ0.1 RecName: Full=Nuclear GTPase SLIP-GC; AltName: Full=Speckled-like pattern in the germinal center && PF00350:Dynamin family	-	1.874	2.42606	1.93227	0.343626	0.297901	0.189242
gene21535	21.0268	3.85247	12.148	2.74707	0	2.15206	2.89384	0.00551609	0.0215676	LOC108718626	chr6L	154645813	154658518	+	3144	-	- && Q6GMG6.1 RecName: Full=Solute carrier family 52, riboflavin transporter, member 3-B; AltName: Full=Riboflavin transporter 2-B; Short=RFT2-B && PF06237:Protein of unknown function (DUF1011)	-	0.402391	0.0739616	0.233641	0.0526588	0	0.041429
gene30578	533.417	538.062	416.87	65.9296	73.5777	60.2577	2.89348	2.55e-50	2.95e-48	parp9.L	chr9_10L	45385547	45405500	-	3610	-	- && Q8CAS9.2 RecName: Full=Poly [ADP-ribose] polymerase 9; Short=PARP-9; AltName: Full=ADP-ribosyltransferase diphtheria toxin-like 9; Short=ARTD9; AltName: Full=B aggressive lymphoma protein homolog && PF00644:Poly(ADP-ribose) polymerase catalytic domain|PF01661:Macro domain	A1pp	8.89032	8.99651	6.98263	1.10067	1.2289	1.01027
gene14759	237.935	141.257	365.081	32.9648	18.3944	49.4974	2.89155	4.59e-17	1.54e-15	LOC108713559	chr4L	112121738	112122830	-	1093	-	- && - && -	-	13.0977	7.80081	20.1974	1.81767	1.01472	2.74091
gene25281	514.603	478.99	354.851	71.4237	56.2653	52.7255	2.89108	1.37e-41	1.3e-39	LOC108697690	chr7S	67567480	67706116	-	5118	-	- && Q6RFZ7.1 RecName: Full=Pleckstrin homology domain-containing family G member 5; Short=PH domain-containing family G member 5; AltName: Full=Neuronal RhoA GEF protein; AltName: Full=Transcript highly enriched in cortex and hippocampus && PF00621:RhoGEF domain	RhoGEF	6.04965	5.64906	4.19249	0.841058	0.662855	0.623523
gene31698	266.708	211.886	205.877	36.6275	35.7068	19.3685	2.89036	1.73e-27	1.02e-25	LOC108701737	chr9_10L	116011081	116017021	+	1443	-	- && - && -	-	11.1206	8.86309	8.62717	1.52977	1.49198	0.812387
gene6403	1035.85	1068.42	723.768	134.606	147.155	100.071	2.8847	8.8e-52	1.04e-49	LOC108708632	chr2L	147530186	147533366	+	1777	-	- && Q8CIM5.1 RecName: Full=G-protein coupled receptor 84 && PF00001:7 transmembrane receptor (rhodopsin family)	7tm_1	35.0724	36.2914	24.6285	4.56522	4.99306	3.40842
gene10911	908.579	640.794	671.339	138.269	86.562	75.3221	2.8788	4.67e-41	4.32e-39	LOC108711697	chr3L	130611679	130651152	+	2969	-	- && Q9UMF0.3 RecName: Full=Intercellular adhesion molecule 5; Short=ICAM-5; AltName: Full=Telencephalin; Flags: Precursor && PF13895:Immunoglobulin domain	-	18.4124	13.0274	13.6728	2.80672	1.75791	1.53548
gene6630	2618.39	4443.18	1090.13	375.432	552.915	194.761	2.8594	2.61e-05	0.000207787	LOC108708732	chr2L	163002145	163013220	-	1818	-	- && O13065.1 RecName: Full=Matrix metalloproteinase-18; Short=MMP-18; AltName: Full=Collagenase-4; Short=xCol4; Flags: Precursor && PF00045:Hemopexin|PF01471:Putative peptidoglycan binding domain|PF00413:Matrixin	Hemopexin	86.656	147.52	36.2585	12.4458	18.3376	6.48398
gene29253	291.055	240.137	307.537	39.3746	37.8709	38.7371	2.8582	7.93e-36	6.37e-34	LOC108700351	chr8S	91675112	91698887	-	3206	-	- && A4FU01.2 RecName: Full=Myotubularin-related protein 11; AltName: Full=Cisplatin resistance-associated protein; Short=hCRA && -	-	5.46223	4.52111	5.80043	0.740179	0.71223	0.731301
gene25653	2486.7	1867.16	1789.6	337.889	230.471	277.616	2.85723	4.56e-65	7.05e-63	LOC108697894	chr7S	88499945	88517113	-	2412	-	- && - && -	-	62.0302	46.7256	44.8647	8.44269	5.76127	6.96626
gene22669	594.284	514.947	522.366	79.6649	63.8395	83.9303	2.84024	3.29e-56	4.39e-54	LOC108695473	chr6S	126852041	126855944	+	3904	-	- && Q9C029.2 RecName: Full=Tripartite motif-containing protein 7; AltName: Full=Glycogenin-interacting protein; AltName: Full=RING finger protein 90 && PF15227:zinc finger of C3HC4-type, RING|PF13765:SPRY-associated domain	-	9.15887	7.96163	8.09079	1.22982	0.985957	1.30119
gene9063	4202.04	3481.35	3163.61	640.066	455.533	430.412	2.82703	5.04e-69	8.29e-67	tnip1	chr3L	14191436	14247387	-	5303	-	- && Q15025.2 RecName: Full=TNFAIP3-interacting protein 1; AltName: Full=A20-binding inhibitor of NF-kappa-B activation 1; Short=ABIN-1; AltName: Full=HIV-1 Nef-interacting protein; AltName: Full=Nef-associated factor 1; Short=Naf1; AltName: Full=Nip40-1; AltName: Full=Virion-associated nuclear shuttling protein; Short=VAN; Short=hVAN && -	-	47.6757	39.6256	36.0734	7.27424	5.17936	4.91242
gene14548	65.2937	32.1039	35.8048	0.915688	9.73823	8.60824	2.82236	1.34e-06	1.42e-05	LOC108714398	chr4L	96893953	97050284	+	2551	-	- && - && -	-	1.53999	0.759621	0.848704	0.0216332	0.230169	0.204238
gene18825	12.1734	10.2733	20.4599	0.915688	5.41013	0	2.80915	0.0030711	0.0131716	LOC108717757	chr5S	26081450	26095130	-	3852	-	- && Q8WUT4.3 RecName: Full=Leucine-rich repeat neuronal protein 4; AltName: Full=Neuronal leucine-rich repeat protein 4; Short=NLRR-4; Flags: Precursor && PF13855:Leucine rich repeat|PF00041:Fibronectin type III domain	fn3	0.190145	0.16098	0.321176	0.0143267	0.0846836	0
gene5810	66.4004	50.0821	61.3796	7.32551	10.8203	7.53221	2.80336	2.96e-10	5.38e-09	LOC108707519	chr2L	95767132	95787864	-	2234	-	- && Q5ZJP7.1 RecName: Full=BTB/POZ domain-containing protein KCTD7 && PF02214:BTB/POZ domain	K_tetra	1.78832	1.35316	1.66137	0.197624	0.292033	0.204067
gene2665	120.627	93.7434	84.3969	9.15688	12.9843	21.5206	2.78576	5.87e-14	1.52e-12	LOC108718999	chr1L	217195329	217197041	+	1713	-	- && Q61510.2 RecName: Full=E3 ubiquitin/ISG15 ligase TRIM25; AltName: Full=Estrogen-responsive finger protein; AltName: Full=RING-type E3 ubiquitin transferase; AltName: Full=Tripartite motif-containing protein 25; AltName: Full=Ubiquitin/ISG15-conjugating enzyme TRIM25; AltName: Full=Zinc finger protein 147 && PF15227:zinc finger of C3HC4-type, RING|PF13765:SPRY-associated domain|PF00622:SPRY d…	SPRY	4.23689	3.30319	2.97917	0.322162	0.457025	0.760378
gene29393	169.321	199.044	141.94	20.1451	30.2967	23.6727	2.78412	2.68e-22	1.23e-20	LOC108700412	chr8S	97120317	97141671	-	3119	-	- && Q61510.2 RecName: Full=E3 ubiquitin/ISG15 ligase TRIM25; AltName: Full=Estrogen-responsive finger protein; AltName: Full=RING-type E3 ubiquitin transferase; AltName: Full=Tripartite motif-containing protein 25; AltName: Full=Ubiquitin/ISG15-conjugating enzyme TRIM25; AltName: Full=Zinc finger protein 147 && PF00643:B-box zinc finger|PF15227:zinc finger of C3HC4-type, RING	zf-B_box	3.26628	3.85198	2.7518	0.389259	0.585677	0.459372
gene16829	6.64004	17.9782	11.5087	0	3.24608	2.15206	2.78252	0.00569352	0.022128	LOC108716435	chr5L	9216456	9259250	-	1795	-	- && Q504Y2.2 RecName: Full=Extracellular tyrosine-protein kinase PKDCC; AltName: Full=Protein kinase domain-containing protein, cytoplasmic; AltName: Full=Protein kinase-like protein SgK493; AltName: Full=Sugen kinase 493; AltName: Full=Vertebrate lonesome kinase; Flags: Precursor && PF12260:Protein-kinase domain of FAM69	-	0.222569	0.604548	0.387692	0	0.109037	0.0725642
gene25508	438.243	367.269	235.288	50.3629	47.6091	52.7255	2.78156	1.05e-28	6.54e-27	gprc5c	chr7S	81521668	81526815	+	1235	-	- && Q9NQ84.2 RecName: Full=G-protein coupled receptor family C group 5 member C; AltName: Full=Retinoic acid-induced gene 3 protein; Short=RAIG-3; Flags: Precursor && PF00003:7 transmembrane sweet-taste receptor of 3 GCPR	7tm_3	21.3504	17.9501	11.5202	2.45769	2.32435	2.58396
gene4661	595.39	531.641	587.582	92.4845	76.8238	81.7783	2.76911	4.73e-59	6.58e-57	LOC108707803	chr2L	2093203	2104999	+	2887	-	- && Q5XIV0.1 RecName: Full=Protein FAM46C && PF07984:Nucleotidyltransferase	-	12.4083	11.1153	12.3069	1.93066	1.60445	1.71445
gene31711	29.8802	6.42078	5.11496	2.74707	3.24608	0	2.76086	0.0073431	0.0272419	LOC108701964	chr9_10L	116529931	116536376	+	2419	-	- && Q9EQW7.1 RecName: Full=Kinesin-like protein KIF13A && PF00619:Caspase recruitment domain|PF16183:Kinesin-associated|PF00225:Kinesin motor domain|PF00498:FHA domain	Kinesin	0.7432	0.160214	0.12786	0.0684411	0.0809098	0
gene2521	151.614	95.0276	92.7087	16.4824	21.6405	11.8363	2.76085	1.04e-14	2.87e-13	LOC108718402	chr1L	200369444	200386526	-	5014	-	- && Q28691.1 RecName: Full=Prostaglandin E2 receptor EP4 subtype; Short=PGE receptor EP4 subtype; Short=PGE2 receptor EP4 subtype; AltName: Full=Prostanoid EP4 receptor && PF00001:7 transmembrane receptor (rhodopsin family)	7tm_1	1.81934	1.14397	1.11805	0.198116	0.260232	0.142878
gene8386	523.457	368.553	281.323	94.3159	51.9372	27.9768	2.74701	4.01e-07	4.63e-06	gpr84.S	chr2S	128022614	128025452	+	1700	-	- && Q8CIM5.1 RecName: Full=G-protein coupled receptor 84 && PF00001:7 transmembrane receptor (rhodopsin family)	7tm_1	18.5264	13.0858	10.0065	3.34364	1.84208	0.996051
gene26496	1044.7	983.664	753.179	139.185	178.534	100.071	2.73312	2.27e-44	2.32e-42	lgals9b.L	chr8L	49983268	50002911	+	2174	-	- && P56470.1 RecName: Full=Galectin-4; Short=Gal-4; AltName: Full=Antigen NY-CO-27; AltName: Full=L-36 lactose-binding protein; Short=L36LBP; AltName: Full=Lactose-binding lectin 4 && PF00337:Galactoside-binding lectin	-	28.9128	27.3109	20.9491	3.85848	4.95154	2.786
gene16564	1127.7	907.899	636.813	166.655	117.941	116.211	2.73044	3.19e-38	2.75e-36	LOC108715845	chr4S	102280950	102318523	-	2451	-	- && Q00941.2 RecName: Full=Granulocyte-macrophage colony-stimulating factor receptor subunit alpha; Short=GM-CSF-R-alpha; Short=GMCSFR-alpha; Short=GMR-alpha; AltName: CD_antigen=CD116; Flags: Precursor && PF09240:Interleukin-6 receptor alpha chain, binding	-	27.6827	22.3585	15.7107	4.09789	2.90134	2.86971
gene24478	64.1871	30.8198	36.4441	12.8196	3.24608	3.22809	2.72707	2.15e-06	2.17e-05	LOC108696921	chr7L	125036952	125041135	+	739	-	- && - && PF01826:Trypsin Inhibitor like cysteine rich domain	TIL	5.2259	2.5173	2.98201	1.04548	0.264845	0.264383
gene2589	22.1335	25.6831	0	2.74707	3.24608	1.07603	2.7269	0.0133325	0.0442657	LOC398210.L	chr1L	208023972	208039439	-	3128	-	- && - && PF00190:Cupin|PF15675:CLLAC-motif containing domain	-	0.425737	0.495599	0	0.0529281	0.0625706	0.0208205
gene14754	673.964	805.166	546.662	127.281	110.367	66.7139	2.72646	8.02e-37	6.67e-35	LOC108714508	chr4L	111930031	111938349	+	3918	-	- && P27607.1 RecName: Full=Prostaglandin G/H synthase 2; AltName: Full=Cyclooxygenase-2; Short=COX-2; AltName: Full=Mitogen-inducible PGHS; AltName: Full=PHS II; AltName: Full=Prostaglandin H2 synthase 2; Short=PGH synthase 2; Short=PGHS-2; AltName: Full=Prostaglandin-endoperoxide synthase 2; Flags: Precursor && -	-	10.3498	12.4043	8.43686	1.95786	1.69844	1.03059
gene770	86.3205	57.787	54.3465	17.3981	5.41013	6.45618	2.72549	3.73e-09	5.9e-08	LOC108711085	chr1L	74383877	74394603	-	1351	-	- && P09340.1 RecName: Full=Growth-regulated alpha protein; AltName: Full=C-X-C motif chemokine 1; Flags: Precursor && PF00048:Small cytokines (intecrine/chemokine), interleukin-8 like	-	3.8443	2.58181	2.43244	0.776122	0.241452	0.289236
gene30585	26.5602	21.8307	12.148	4.57844	1.08203	3.22809	2.7237	0.000385437	0.00221806	LOC108701824	chr9_10L	45590805	45624862	+	5990	-	- && Q460N5.3 RecName: Full=Poly [ADP-ribose] polymerase 14; Short=PARP-14; AltName: Full=ADP-ribosyltransferase diphtheria toxin-like 8; Short=ARTD8; AltName: Full=B aggressive lymphoma protein 2 && PF01661:Macro domain|PF00644:Poly(ADP-ribose) polymerase catalytic domain	A1pp	0.266785	0.219983	0.122633	0.0460654	0.0108915	0.0326176
gene15023	170.428	125.847	119.562	41.206	7.57418	12.9124	2.72363	1.72e-11	3.54e-10	LOC108714646	chr4L	126178354	126267790	-	7578	-	- && Q9Y4D7.3 RecName: Full=Plexin-D1; Flags: Precursor && PF01833:IPT/TIG domain|PF01403:Sema domain|PF01437:Plexin repeat|PF08337:Plexin cytoplasmic RasGAP domain	Sema	1.35314	1.0024	0.954039	0.32771	0.0602642	0.10313
gene19668	14.3868	6.42078	18.5417	1.83138	1.08203	3.22809	2.70894	0.00353554	0.0148445	ppp2r3a.L	chr5S	113270448	113272495	-	2048	-	- && Q06190.1 RecName: Full=Serine/threonine-protein phosphatase 2A regulatory subunit B'' subunit alpha; AltName: Full=PP2A subunit B isoform PR72/PR130; AltName: Full=PP2A subunit B isoform R3 isoform; AltName: Full=PP2A subunit B isoforms B''-PR72/PR130; AltName: Full=PP2A subunit B isoforms B72/B130; AltName: Full=Serine/threonine-protein phosphatase 2A 72/130 kDa regulatory subunit B && -	-	0.42266	0.189238	0.547453	0.0538929	0.0318556	0.0954
gene31303	174.854	177.214	159.203	30.2177	21.6405	25.8247	2.70777	1.13e-23	5.62e-22	zfand2a.L	chr9_10L	96473217	96485589	+	1047	-	- && Q4KLG9.1 RecName: Full=AN1-type zinc finger protein 2B; AltName: Full=Arsenite-inducible RNA-associated protein-like protein; Short=AIRAP-like protein && PF01428:AN1-like Zinc finger	zf-AN1	10.0482	10.2164	9.19457	1.7394	1.24623	1.49287
gene5108	3233.7	2158.67	2725.64	447.772	366.807	431.488	2.70333	1.46e-67	2.35e-65	sat1.L	chr2L	42211128	42214989	+	1001	-	- && Q28999.1 RecName: Full=Diamine acetyltransferase 1; AltName: Full=Polyamine N-acetyltransferase 1; AltName: Full=Putrescine acetyltransferase; AltName: Full=Spermidine/spermine N(1)-acetyltransferase 1; Short=SSAT; Short=SSAT-1 && PF00583:Acetyltransferase (GNAT) family	Acetyltransf_1	194.368	130.167	164.649	26.9592	22.0944	26.0896
gene24250	2581.87	1651.43	2136.78	339.72	370.053	271.16	2.6992	3.36e-56	4.46e-54	LOC100492168.L	chr7L	113873306	113882852	+	1621	-	- && - && PF06462:Propeller	-	95.8317	61.493	79.7081	12.6306	13.7644	10.1245
gene11156	8718.37	8321.33	6326.57	1480.67	1129.63	1007.16	2.69023	1.01e-64	1.55e-62	LOC108711757	chr3L	136648882	136651162	+	874	-	- && - && PF13639:Ring finger domain	-	600.181	574.687	437.707	102.101	77.93	69.7463
gene3494	2108.21	1539.7	1313.27	563.148	124.433	83.9303	2.68414	0.00123496	0.0060538	LOC100158379	chr1S	84284612	84315428	-	4670	-	- && Q8TBH0.2 RecName: Full=Arrestin domain-containing protein 2 && PF00339:Arrestin (or S-antigen), N-terminal domain|PF02752:Arrestin (or S-antigen), C-terminal domain	-	27.1616	19.9008	17.0044	7.26758	1.60656	1.08776
gene16266	4881.54	4168.37	4280.59	642.813	703.316	772.59	2.65429	2.47e-107	6.72e-105	slc25a24.S	chr4S	83844551	83864483	-	2479	-	- && Q7T0U6.1 RecName: Full=Calcium-binding mitochondrial carrier protein SCaMC-1-B; AltName: Full=Small calcium-binding mitochondrial carrier protein 1-B; AltName: Full=Solute carrier family 25 member 24-B && -	-	118.478	101.494	104.413	15.6276	17.1062	18.8627
gene23166	9.96006	19.2623	10.2299	0.915688	3.24608	2.15206	2.65396	0.00369875	0.0153948	LOC108695769	chr7L	30861548	30864535	+	1695	-	- && Q13325.1 RecName: Full=Interferon-induced protein with tetratricopeptide repeats 5; Short=IFIT-5; AltName: Full=Interferon-induced 58 kDa protein; AltName: Full=Retinoic acid- and interferon-inducible 58 kDa protein; Short=P58 && PF13414:TPR repeat|PF00515:Tetratricopeptide repeat	TPR_1	0.35355	0.685945	0.364946	0.0325583	0.115469	0.0768453
gene16085	67.5071	41.093	146.416	5.49413	7.57418	27.9768	2.64603	0.00209169	0.0094753	LOC108715588	chr4S	68134194	68300953	-	3862	-	- && P0DJQ9.1 RecName: Full=Metalloprotease TIKI2; AltName: Full=TRAB domain-containing protein 2B; Flags: Precursor && PF01963:TraB family	-	1.05171	0.642252	2.29246	0.0857375	0.11825	0.438448
gene18520	400.616	276.094	331.833	72.3394	41.117	47.3453	2.63932	1.3e-28	8.06e-27	LOC446244	chr5L	158387900	158416963	+	2283	-	- && Q0VC00.1 RecName: Full=Phospholipase ABHD3; AltName: Full=Abhydrolase domain-containing protein 3 && PF00561:alpha/beta hydrolase fold	Abhydrolase_1	10.558	7.29962	8.78902	1.90965	1.08591	1.25517
gene27577	149.401	134.836	142.58	9.15688	31.3787	29.0528	2.63897	2.54e-15	7.34e-14	LOC108699375	chr8L	106532537	106545269	+	1578	-	- && - && -	-	5.69645	5.15762	5.46357	0.349724	1.19897	1.11433
gene22911	375.162	399.373	316.488	77.8335	45.4451	50.5734	2.63505	1.93e-32	1.37e-30	LOC108696054	chr7L	7477225	7485537	-	2434	-	- && Q5T0D9.1 RecName: Full=Tumor protein p63-regulated gene 1-like protein; AltName: Full=Mossy fiber terminal-associated vertebrate-specific presynaptic protein; AltName: Full=Protein FAM79A && -	-	9.27378	9.90392	7.86255	1.92722	1.12576	1.25758
gene13218	91.8539	57.787	94.6268	10.9883	14.0663	15.0644	2.62362	1.24e-11	2.58e-10	c11orf96.L	chr4L	7055681	7058423	-	2743	-	- && Q7Z7L8.3 RecName: Full=Uncharacterized protein C11orf96; AltName: Full=Protein Ag2 homolog && PF15766:Domain of unknown function (DUF4695)	-	2.01479	1.27161	2.086	0.241428	0.309195	0.332399
gene31028	834.432	725.548	573.515	109.883	119.023	118.363	2.61706	2.44e-48	2.73e-46	LOC108701437	chr9_10L	77688599	77715821	+	1986	-	- && O15519.1 RecName: Full=CASP8 and FADD-like apoptosis regulator; AltName: Full=Caspase homolog; Short=CASH; AltName: Full=Caspase-eight-related protein; Short=Casper; AltName: Full=Caspase-like apoptosis regulatory protein; Short=CLARP; AltName: Full=Cellular FLICE-like inhibitory protein; Short=c-FLIP; AltName: Full=FADD-like antiapoptotic molecule 1; Short=FLAME-1; AltName: Full=Inhibitor o…	Peptidase_C14	25.2796	22.0514	17.4619	3.33452	3.61351	3.6072
gene261	481.403	425.056	449.478	76.0021	60.5934	85.0064	2.61244	9.25e-45	9.53e-43	LOC108698045	chr1L	21422818	21466515	+	3354	-	- && - && -	-	8.63583	7.64949	8.10347	1.36567	1.08928	1.53398
gene15233	1964.35	1620.61	1721.19	276.538	268.342	330.341	2.60085	1.73e-79	3.38e-77	LOC108715132	chr4S	1292744	1306609	-	2188	-	- && P10158.1 RecName: Full=Fos-related antigen 1; Short=FRA-1 && PF00170:bZIP transcription factor	bZIP_1	54.0168	44.7074	47.5671	7.61713	7.39469	9.13794
gene4623	7.74671	10.2733	12.7874	0.915688	3.24608	1.07603	2.592	0.00996219	0.0349232	LOC108707786	chr2L	866224	868261	+	2038	-	- && Q91431.1 RecName: Full=Nuclear factor 7, ovary; Short=xNF7-O && PF15227:zinc finger of C3HC4-type, RING|PF00643:B-box zinc finger|PF13765:SPRY-associated domain|PF00622:SPRY domain	SPRY	0.228703	0.304266	0.379406	0.0270787	0.0960357	0.031956
gene3916	2202.28	2221.59	1541.52	391.915	288.901	309.897	2.58639	1.62e-53	2.01e-51	khnyn.S	chr1S	116510234	116524537	+	3038	-	- && Q1LVK9.3 RecName: Full=NEDD4-binding protein 1; Short=N4BP1 && PF11977:Zc3h12a-like Ribonuclease NYN domain	-	43.6157	44.1393	30.6823	7.77478	5.73375	6.17393
gene14648	112.881	57.787	98.4631	11.904	16.2304	17.2165	2.58496	1.49e-11	3.08e-10	LOC494704	chr4L	105346519	105350829	+	1939	-	- && O43825.1 RecName: Full=Beta-1,3-galactosyltransferase 2; Short=Beta-1,3-GalTase 2; Short=Beta3Gal-T2; Short=Beta3GalT2; AltName: Full=UDP-galactose:2-acetamido-2-deoxy-D-glucose 3beta-galactosyltransferase 2 && PF01762:Galactosyltransferase	Galactosyl_T	3.50268	1.79888	3.07059	0.369996	0.504695	0.537402
gene27011	482.51	499.537	360.605	92.4845	70.3316	59.1817	2.58486	2.13e-34	1.62e-32	LOC108698786	chr8L	74161177	74233723	+	4123	-	- && Q60803.2 RecName: Full=TNF receptor-associated factor 3; AltName: Full=CD40 receptor-associated factor 1; Short=CRAF1; AltName: Full=TRAFAMN && PF02176:TRAF-type zinc finger	-	7.04127	7.31314	5.28865	1.35189	1.02853	0.868773
gene31723	327.575	273.525	262.142	35.7119	45.4451	63.4858	2.58414	3.72e-28	2.28e-26	LOC108701742	chr9_10L	117152032	117171250	-	3366	-	- && - && -	-	5.85538	4.90493	4.70922	0.639414	0.814049	1.14155
gene14758	126.161	34.6722	148.973	30.2177	8.6562	12.9124	2.57347	1.48e-07	1.84e-06	LOC108713558	chr4L	112115470	112119287	-	792	-	- && Q9JM99.2 RecName: Full=Proteoglycan 4; AltName: Full=Lubricin; AltName: Full=Megakaryocyte-stimulating factor; AltName: Full=Superficial zone proteoglycan; Contains: RecName: Full=Proteoglycan 4 C-terminal part; Flags: Precursor && PF00045:Hemopexin	Hemopexin	9.58423	2.64245	11.3739	2.29943	0.658992	0.986763
gene20145	381.802	324.892	304.34	55.857	51.9372	62.4097	2.56843	1.16e-35	9.19e-34	csrnp1.L	chr6L	9229905	9244878	+	2236	-	- && Q96S65.2 RecName: Full=Cysteine/serine-rich nuclear protein 1; Short=CSRNP-1; AltName: Full=Axin-1 up-regulated gene 1 protein; AltName: Full=Protein URAX1; AltName: Full=TGF-beta-induced apoptosis protein 3; Short=TAIP-3 && PF16019:Cysteine/serine-rich nuclear protein N-terminus	-	10.2737	8.77033	8.23027	1.50553	1.40051	1.68932
gene14870	1637.88	1526.86	1356.11	188.632	298.639	276.54	2.56825	1.61e-54	2.06e-52	LOC100137672	chr4L	117056100	117069382	+	1178	-	- && - && -	-	83.6554	78.2355	69.6104	9.65059	15.2855	14.2084
gene23670	19.9201	5.13663	16.6236	2.74707	4.3281	0	2.56811	0.0060474	0.0231726	LOC108696488	chr7L	77559189	77565675	-	1104	-	- && Q91312.1 RecName: Full=Alpha-crystallin B chain; AltName: Full=Alpha(B)-crystallin && PF00011:Hsp20/alpha crystallin family|PF00525:Alpha crystallin A chain, N terminal	-	1.08563	0.28084	0.910507	0.149963	0.236378	0
gene13121	544.483	513.663	448.199	85.159	82.2339	86.0824	2.56776	5.34e-48	5.91e-46	LOC108713706	chr4L	691139	706114	+	3406	-	- && - && -	-	9.6183	9.10296	7.95705	1.50685	1.45574	1.52969
gene31763	21.0268	5.13663	14.0662	5.49413	0	1.07603	2.56371	0.00911788	0.0325306	LOC108702357	chr9_10S	558208	559963	+	1756	-	- && A5JV83.2 RecName: Full=Heat shock protein beta-11 && PF00011:Hsp20/alpha crystallin family	-	0.720455	0.176564	0.48437	0.188564	0	0.0370879
gene21783	24.3468	37.2405	66.4945	11.904	1.08203	8.60824	2.56132	1.74e-05	0.000145136	LOC108719848	chr6S	16877642	16923625	-	4714	-	- && Q9P266.3 RecName: Full=Junctional protein associated with coronary artery disease; Short=JCAD && PF15351:Junctional protein associated with coronary artery disease	-	0.31075	0.476843	0.852948	0.15219	0.0138397	0.110524
gene25908	520.136	475.138	366.359	93.4002	59.5114	76.3981	2.55966	4.76e-34	3.57e-32	LOC108698200	chr8L	5693731	5721456	-	2259	-	- && Q5T6S3.1 RecName: Full=PHD finger protein 19; AltName: Full=Polycomb-like protein 3; Short=hPCL3 && PF00628:PHD-finger|PF14061:Polycomb-like MTF2 factor 2	PHD	13.8535	12.6956	9.80657	2.49181	1.58841	2.04691
gene15010	913.006	642.078	538.989	136.438	137.417	80.7023	2.55779	4.41e-30	2.85e-28	irak2.L	chr4L	125949230	125964064	+	2630	-	- && Q0P5I2.1 RecName: Full=Interleukin-1 receptor-associated kinase-like 2; Short=IRAK-2 && PF00531:Death domain|PF00069:Protein kinase domain	Pkinase	20.887	14.7361	12.3923	3.12653	3.15038	1.85722
gene1236	2940.43	2578.59	2760.16	383.673	449.041	577.828	2.55519	3.69e-67	5.87e-65	LOC108713372	chr1L	104604647	104643675	-	4936	-	- && Q2EMV9.3 RecName: Full=Poly [ADP-ribose] polymerase 14; Short=PARP-14; AltName: Full=ADP-ribosyltransferase diphtheria toxin-like 8; Short=ARTD8; AltName: Full=Collaborator of STAT6; Short=CoaSt6 && PF00644:Poly(ADP-ribose) polymerase catalytic domain|PF01661:Macro domain	A1pp	35.8422	31.5323	33.8132	4.68458	5.48515	7.08527
gene4830	147.188	125.847	67.1339	14.651	29.2147	13.9884	2.55311	3.11e-11	6.22e-10	LOC108707873	chr2L	13810171	13849846	+	2140	-	- && - && PF01108:Tissue factor|PF09294:Interferon-alpha/beta receptor, fibronectin type III	-	4.13824	3.5496	1.89694	0.412608	0.823125	0.395628
gene3289	1205.17	1217.38	1008.93	207.861	167.714	207.674	2.55298	1.74e-65	2.72e-63	LOC108706736	chr1S	61872472	61938559	-	4095	-	- && Q04861.2 RecName: Full=Nuclear factor NF-kappa-B p105 subunit; AltName: Full=Nuclear factor of kappa light polypeptide gene enhancer in B-cells 1; Contains: RecName: Full=Nuclear factor NF-kappa-B p50 subunit && PF16179:Rel homology dimerisation domain|PF00554:Rel homology DNA-binding domain|PF00531:Death domain|PF12796:Ankyrin repeats (3 copies)	RHD	17.7073	17.9441	14.8981	3.05917	2.46941	3.06945
gene9326	29.8802	39.8089	58.8221	10.0726	3.24608	8.60824	2.54953	1.65e-06	1.71e-05	LOC108710953	chr3L	36767291	36804676	+	6334	-	- && Q96AA8.1 RecName: Full=Janus kinase and microtubule-interacting protein 2; AltName: Full=CTCL tumor antigen HD-CL-04; AltName: Full=Neuroendocrine long coiled-coil protein 1 && PF16034:JAKMIP CC3 domain	-	0.283833	0.37936	0.56155	0.0958399	0.0309	0.0822563
gene32313	24.3468	14.1257	22.378	0	4.3281	6.45618	2.5464	0.000943423	0.00480316	LOC108702723	chr9_10S	25380195	25387671	+	2663	-	- && O70423.3 RecName: Full=Membrane primary amine oxidase; AltName: Full=Copper amine oxidase; AltName: Full=Semicarbazide-sensitive amine oxidase; Short=SSAO; AltName: Full=Vascular adhesion protein 1; Short=VAP-1 && PF02727:Copper amine oxidase, N2 domain|PF01179:Copper amine oxidase, enzyme domain|PF02728:Copper amine oxidase, N3 domain	-	0.550084	0.320176	0.508131	0	0.0979951	0.146736
gene6703	346.389	317.187	378.507	74.1708	58.4294	45.1933	2.54595	4.28e-33	3.15e-31	LOC108707766	chr2L	171891880	171893579	+	1700	-	- && Q9C029.2 RecName: Full=Tripartite motif-containing protein 7; AltName: Full=Glycogenin-interacting protein; AltName: Full=RING finger protein 90 && PF13765:SPRY-associated domain|PF00643:B-box zinc finger|PF00622:SPRY domain|PF15227:zinc finger of C3HC4-type, RING	SPRY	12.2595	11.262	13.4633	2.62947	2.07234	1.609
gene7879	15.4934	12.8416	7.67245	1.83138	3.24608	1.07603	2.53627	0.00648068	0.0245602	LOC108709641	chr2S	80536034	80552234	-	3860	-	- && Q5ZJP7.1 RecName: Full=BTB/POZ domain-containing protein KCTD7 && PF02214:BTB/POZ domain	K_tetra	0.241501	0.200808	0.120191	0.028594	0.0507049	0.0168721
gene26650	357.456	270.957	180.303	49.4472	49.7732	39.8131	2.53182	6.03e-21	2.56e-19	LOC108698597	chr8L	55231104	55242032	+	3037	-	- && - && PF15826:Bcl-2-binding component 3, p53 upregulated modulator of apoptosis	-	7.08167	5.38524	3.58991	0.981253	0.988163	0.79344
gene32070	983.833	832.133	812.001	138.269	103.874	216.282	2.51995	3.59e-34	2.72e-32	LOC108702592	chr9_10S	9415340	9419478	-	1927	-	- && P19382.1 RecName: Full=Protein snail homolog Sna; Short=Protein Xsnail; Short=Protein xSna && PF00096:Zinc finger, C2H2 type	zf-C2H2	30.7183	26.0652	25.4801	4.32441	3.25016	6.79315
gene8802	1627.92	1678.39	1742.92	282.032	300.803	304.517	2.51007	1.65e-95	3.92e-93	LOC108710093	chr2S	158887666	158890172	-	2507	-	- && Q61510.2 RecName: Full=E3 ubiquitin/ISG15 ligase TRIM25; AltName: Full=Estrogen-responsive finger protein; AltName: Full=RING-type E3 ubiquitin transferase; AltName: Full=Tripartite motif-containing protein 25; AltName: Full=Ubiquitin/ISG15-conjugating enzyme TRIM25; AltName: Full=Zinc finger protein 147 && PF00622:SPRY domain|PF00643:B-box zinc finger|PF15227:zinc finger of C3HC4-type, RING	SPRY	39.0693	40.41	42.0388	6.77998	7.23446	7.35172
gene29383	3015.69	2764.79	2736.51	528.352	437.138	529.407	2.50921	1.16e-93	2.7e-91	adar.S	chr8S	96825914	96847067	-	5170	-	- && P55265.4 RecName: Full=Double-stranded RNA-specific adenosine deaminase; Short=DRADA; AltName: Full=136 kDa double-stranded RNA-binding protein; Short=p136; AltName: Full=Interferon-inducible protein 4; Short=IFI-4; AltName: Full=K88DSRBP && PF02295:Adenosine deaminase z-alpha domain|PF00035:Double-stranded RNA binding motif|PF02137:Adenosine-deaminase (editase) domain	z-alpha	35.0957	32.2791	32.0061	6.1591	5.09808	6.19771
gene31710	13.2801	11.5574	8.95119	4.57844	0	1.07603	2.50757	0.011607	0.0395481	LOC108701963	chr9_10L	116481261	116506257	+	2562	-	- && Q5NCI0.1 RecName: Full=Up-regulator of cell proliferation; AltName: Full=HBV X protein up-regulated gene 4 protein homolog; AltName: Full=HBxAg up-regulated gene 4 protein homolog && -	-	0.311874	0.272289	0.211265	0.107702	0	0.0254201
gene22705	2785.5	2859.82	2707.73	488.062	496.65	486.366	2.50512	1.63e-117	5.05e-115	LOC108695495	chr6S	128243148	128259000	+	5068	-	- && Q53GL7.2 RecName: Full=Poly [ADP-ribose] polymerase 10; Short=PARP-10; AltName: Full=ADP-ribosyltransferase diphtheria toxin-like 10; Short=ARTD10 && PF00644:Poly(ADP-ribose) polymerase catalytic domain	-	33.0692	34.0605	32.3069	5.80393	5.9087	5.80843
gene20133	208.055	173.361	218.025	39.3746	23.8046	43.0412	2.49634	9.68e-22	4.32e-20	map3k3.L	chr6L	8562432	8662025	-	3530	-	- && Q61084.1 RecName: Full=Mitogen-activated protein kinase kinase kinase 3; AltName: Full=MAPK/ERK kinase kinase 3; Short=MEK kinase 3; Short=MEKK 3 && -	-	3.54618	2.96433	3.73472	0.672242	0.406596	0.737976
gene27457	96.2806	74.4811	76.0851	15.5667	14.0663	13.9884	2.49545	5.74e-12	1.23e-10	LOC108699327	chr8L	101711248	101743061	-	2122	-	- && P57078.1 RecName: Full=Receptor-interacting serine/threonine-protein kinase 4; AltName: Full=Ankyrin repeat domain-containing protein 3; AltName: Full=PKC-delta-interacting protein kinase && PF00069:Protein kinase domain	Pkinase	2.72993	2.11861	2.16811	0.442115	0.399681	0.398984
gene32253	1568.16	1548.69	1491.65	299.43	258.604	260.399	2.4907	2.4e-86	5.08e-84	LOC108702692	chr9_10S	19754331	19770329	-	1521	-	- && - && -	-	62.0324	61.459	59.3013	11.8645	10.2514	10.362
gene2693	38.7336	28.2514	19.1811	5.49413	3.24608	6.45618	2.4849	5.57e-05	0.000408058	LOC108719124	chr1L	218489444	218494088	-	4645	-	- && Q9C029.2 RecName: Full=Tripartite motif-containing protein 7; AltName: Full=Glycogenin-interacting protein; AltName: Full=RING finger protein 90 && -	-	0.501718	0.367117	0.249698	0.0712849	0.0421358	0.0841245
gene17672	13.2801	11.5574	9.59056	1.83138	3.24608	1.07603	2.48171	0.00750564	0.0277093	LOC108716881	chr5L	88035949	88043099	+	1490	-	- && Q6PEY0.1 RecName: Full=Gap junction beta-7 protein; AltName: Full=Connexin-25; Short=Cx25 && PF00029:Connexin	Connexin	0.536257	0.468192	0.38921	0.0740757	0.131356	0.043709
gene2403	8.85339	21.8307	9.59056	2.74707	2.16405	2.15206	2.4807	0.00504944	0.0200535	LOC108717944	chr1L	188415307	188447652	+	4118	-	- && O95263.2 RecName: Full=High affinity cAMP-specific and IBMX-insensitive 3',5'-cyclic phosphodiesterase 8B; Short=HsPDE8B; AltName: Full=Cell proliferation-inducing gene 22 protein && PF00989:PAS fold|PF00233:3'5'-cyclic nucleotide phosphodiesterase	PAS	0.129354	0.319985	0.140826	0.0402038	0.0316854	0.0316301
gene32183	189.241	164.372	171.351	36.6275	28.1327	29.0528	2.47719	8.21e-22	3.7e-20	LOC108702375	chr9_10S	16099920	16101559	+	1640	-	- && Q9C030.1 RecName: Full=Tripartite motif-containing protein 6; AltName: Full=RING finger protein 89 && PF00643:B-box zinc finger|PF00622:SPRY domain|PF15227:zinc finger of C3HC4-type, RING	SPRY	6.94272	6.0497	6.31786	1.34601	1.0343	1.0722
gene85	982.726	1063.28	986.549	81.4963	177.452	286.224	2.47702	4.64e-07	5.3e-06	LOC108697441	chr1L	7253329	7266732	+	4090	-	- && - && -	-	14.4566	15.6919	14.5855	1.20088	2.61599	4.2356
gene25157	191.454	236.285	143.858	31.1334	51.9372	19.3685	2.47616	1.34e-15	3.98e-14	LOC108697967	chr7S	57234123	57245645	+	1288	-	- && - && -	-	8.94351	11.0731	6.75376	1.45678	2.43131	0.910151
gene18015	61.9737	42.3772	101.021	14.651	9.73823	12.9124	2.4734	1.76e-08	2.54e-07	LOC108717073	chr5L	118597518	118680196	-	3757	-	- && O00469.2 RecName: Full=Procollagen-lysine,2-oxoglutarate 5-dioxygenase 2; AltName: Full=Lysyl hydroxylase 2; Short=LH2; Flags: Precursor && -	-	0.992486	0.680832	1.6259	0.235023	0.156285	0.208016
gene21193	39.8402	28.2514	23.6567	3.66275	6.49215	6.45618	2.47186	2.57e-05	0.000205324	LOC108719302	chr6L	122162881	122185784	+	1645	-	- && Q14541.3 RecName: Full=Hepatocyte nuclear factor 4-gamma; Short=HNF-4-gamma; AltName: Full=Nuclear receptor subfamily 2 group A member 2 && PF00105:Zinc finger, C4 type (two domains)|PF00104:Ligand-binding domain of nuclear hormone receptor	Hormone_recep	1.45718	1.03663	0.86959	0.134192	0.237958	0.237543
gene6619	46.4803	52.6504	58.1827	10.0726	8.6562	9.68427	2.47107	2.08e-08	2.97e-07	LOC108708730	chr2L	162534525	162561379	-	1632	-	- && Q86XS5.3 RecName: Full=Angiopoietin-related protein 5; AltName: Full=Angiopoietin-like protein 5; Flags: Precursor && PF00147:Fibrinogen beta and gamma chains, C-terminal globular domain	Fibrinogen_C	1.71359	1.94729	2.15576	0.371967	0.319805	0.359153
gene22599	719.338	868.09	533.235	113.545	135.253	134.504	2.46576	3.91e-37	3.28e-35	has2.L	chr6S	116626511	116635108	+	2599	-	- && O57427.2 RecName: Full=Hyaluronan synthase 2; AltName: Full=Hyaluronate synthase 2; AltName: Full=Hyaluronic acid synthase 2; Short=HA synthase 2; Short=xHAS2 [Xenopus laevis] && -	-	16.6527	20.1608	12.4062	2.63298	3.13776	3.13228
gene27817	33.2002	16.694	18.5417	1.83138	7.57418	3.22809	2.45868	0.000457567	0.0025689	LOC108699597	chr8L	117412393	117415753	-	1261	-	- && Q61510.2 RecName: Full=E3 ubiquitin/ISG15 ligase TRIM25; AltName: Full=Estrogen-responsive finger protein; AltName: Full=RING-type E3 ubiquitin transferase; AltName: Full=Tripartite motif-containing protein 25; AltName: Full=Ubiquitin/ISG15-conjugating enzyme TRIM25; AltName: Full=Zinc finger protein 147 && PF15227:zinc finger of C3HC4-type, RING|PF00643:B-box zinc finger	zf-B_box	1.5841	0.79909	0.889123	0.0875279	0.362158	0.15494
gene32799	38.7336	38.5247	35.8048	4.57844	8.6562	7.53221	2.45796	2.08e-06	2.11e-05	LOC108702954	chr9_10S	53001731	53030167	-	3747	-	- && O35309.1 RecName: Full=N-myc-interactor; Short=Nmi; AltName: Full=N-myc and STAT interactor && PF07292:Nmi/IFP 35 domain (NID)|PF07334:Interferon-induced 35 kDa protein (IFP 35) N-terminus	-	0.621959	0.62059	0.577808	0.0736407	0.139291	0.121667
gene6836	44.2669	43.6613	35.1654	8.2412	7.57418	6.45618	2.45358	7.53e-07	8.33e-06	LOC108707649	chr2L	179606457	179619768	+	3654	-	- && Q5XHI4.1 RecName: Full=TRPM8 channel-associated factor homolog; AltName: Full=TRPM8 channel-associated factor 1 && -	-	0.728902	0.721237	0.581933	0.135927	0.124981	0.10694
gene20529	35.4135	37.2405	33.2473	6.40982	8.6562	4.30412	2.44801	4.55e-06	4.29e-05	ackr4.L	chr6L	51195705	51202065	-	2610	-	- && Q9NPB9.1 RecName: Full=Atypical chemokine receptor 4; AltName: Full=C-C chemokine receptor type 11; Short=C-C CKR-11; Short=CC-CKR-11; Short=CCR-11; AltName: Full=CC chemokine receptor-like 1; Short=CCRL1; AltName: Full=CCX CKR && PF00001:7 transmembrane receptor (rhodopsin family)	7tm_1	0.81637	0.861241	0.770268	0.148009	0.19997	0.0998106
gene29276	65.2937	82.186	55.6252	8.2412	7.57418	21.5206	2.44726	1.57e-08	2.28e-07	dnaja4.2.L	chr8S	92732204	92744980	-	1910	-	- && P63036.1 RecName: Full=DnaJ homolog subfamily A member 1; AltName: Full=DnaJ-like protein 1; AltName: Full=Heat shock protein J2; Short=HSJ-2; Flags: Precursor >P63037.1 RecName: Full=DnaJ homolog subfamily A member 1; AltName: Full=DnaJ protein homolog 2; AltName: Full=Heat shock 40 kDa protein 4; AltName: Full=Heat shock protein J2; Short=HSJ-2; Flags: Precursor && PF00226:DnaJ domain|PF01…	DnaJ_C	2.05682	2.59725	1.76102	0.26004	0.2391	0.681952
gene6704	75.2538	93.7434	118.284	27.4707	15.1484	9.68427	2.44454	1.03e-10	1.94e-09	LOC108708765	chr2L	171914674	171916676	+	2003	-	- && Q9C029.2 RecName: Full=Tripartite motif-containing protein 7; AltName: Full=Glycogenin-interacting protein; AltName: Full=RING finger protein 90 && PF00643:B-box zinc finger|PF15227:zinc finger of C3HC4-type, RING|PF00622:SPRY domain	SPRY	2.26051	2.82494	3.57083	0.826556	0.455998	0.29263
gene29666	17261.9	17025.3	12478.6	3167.37	2803.53	2623.36	2.44356	3.15e-69	5.26e-67	sdc4.L	chr9_10L	3866116	3883784	-	618	-	- && Q1AGV6.1 RecName: Full=Syndecan 4-B; AltName: Full=Syndecan-4.2; Short=xSyn4.2; Flags: Precursor && PF01034:Syndecan domain	-	1680.58	1662.86	1220.97	308.883	273.523	256.923
gene2667	47.587	32.1039	37.7229	3.66275	9.73823	8.60824	2.43866	3.22e-06	3.14e-05	LOC108719013	chr1L	217283755	217285101	-	1347	-	- && Q9C029.2 RecName: Full=Tripartite motif-containing protein 7; AltName: Full=Glycogenin-interacting protein; AltName: Full=RING finger protein 90 && PF15227:zinc finger of C3HC4-type, RING|PF00643:B-box zinc finger	zf-B_box	2.12559	1.4386	1.69341	0.163879	0.435904	0.386794
gene23432	29.8802	3.85247	21.7386	1.83138	1.08203	7.53221	2.43766	0.00505702	0.0200797	LOC108696342	chr7L	56870804	56901940	+	7571	-	- && Q711Q0.2 RecName: Full=Uncharacterized protein C10orf71 && -	-	0.237459	0.0307139	0.173622	0.0145784	0.00861712	0.0602146
gene551	408.362	396.804	372.114	86.0747	61.6754	68.8659	2.43397	3.67e-37	3.09e-35	LOC108699484	chr1L	52178457	52207357	-	4698	-	- && Q01804.4 RecName: Full=OTU domain-containing protein 4; AltName: Full=HIV-1-induced protein HIN-1 && PF02338:OTU-like cysteine protease	OTU	5.22987	5.09815	4.78949	1.1042	0.791548	0.887205
gene10312	17.7068	15.4099	7.03308	0	3.24608	4.30412	2.43185	0.00845116	0.0305946	LOC108711495	chr3L	107652022	107711874	-	6406	-	- && Q8TDY8.1 RecName: Full=Immunoglobulin superfamily DCC subclass member 4; AltName: Full=Neighbor of punc e11; AltName: Full=Protein DDM36; Short=hDDM36; Flags: Precursor && PF07679:Immunoglobulin I-set domain|PF00041:Fibronectin type III domain	I-set	0.166307	0.145198	0.0663872	0	0.0305527	0.0406659
gene19595	78.5738	82.186	63.9371	17.3981	14.0663	9.68427	2.43009	1.82e-10	3.39e-09	LOC108718186	chr5S	108611021	108615880	+	2551	-	- && Q9HC97.4 RecName: Full=G-protein coupled receptor 35; AltName: Full=Kynurenic acid receptor; Short=KYNA receptor && PF00001:7 transmembrane receptor (rhodopsin family)	7tm_1	1.85321	1.94463	1.51554	0.411031	0.332467	0.229768
gene4071	27.6668	44.9455	16.6236	4.57844	8.6562	3.22809	2.42227	0.000125928	0.000844314	LOC108707113	chr1S	125633957	125642059	+	2241	-	- && P53790.1 RecName: Full=Sodium/glucose cotransporter 1; Short=Na(+)/glucose cotransporter 1; AltName: Full=High affinity sodium-glucose cotransporter; AltName: Full=Solute carrier family 5 member 1 && PF00474:Sodium:solute symporter family	-	0.742807	1.21058	0.44855	0.123129	0.232897	0.0871839
gene19402	1992.01	1711.78	1363.14	292.105	412.252	242.107	2.42018	3.04e-38	2.63e-36	LOC108718085	chr5S	88263623	88288418	+	1550	-	- && - && PF01299:Lysosome-associated membrane glycoprotein (Lamp)	-	77.3247	66.6601	53.1783	11.3577	16.0365	9.45383
gene30453	253.428	305.629	244.24	31.1334	38.9529	80.7023	2.42	4.49e-18	1.64e-16	hs3st3a1.S	chr9_10L	41282245	41300689	+	4539	-	- && Q9Y662.1 RecName: Full=Heparan sulfate glucosamine 3-O-sulfotransferase 3B1; AltName: Full=Heparan sulfate D-glucosaminyl 3-O-sulfotransferase 3B1; Short=3-OST-3B; Short=Heparan sulfate 3-O-sulfotransferase 3B1; Short=h3-OST-3B && -	-	3.35933	4.06429	3.25373	0.413381	0.517438	1.07611
gene26770	8938.6	6303.92	5090.67	1498.98	1270.3	1046.98	2.41285	8.01e-40	7.18e-38	zfp36.L	chr8L	59192493	59197310	+	2829	-	- && P22893.1 RecName: Full=mRNA decay activator protein ZFP36; AltName: Full=Growth factor-inducible nuclear protein NUP475; AltName: Full=TPA-induced sequence 11; AltName: Full=Tristetraprolin; AltName: Full=Zinc finger protein 36; Short=Zfp-36 && PF00642:Zinc finger C-x8-C-x5-C-x3-H type (and similar)	zf-CCCH	190.106	134.502	108.81	31.9336	27.0739	22.3994
gene698	613.097	513.663	481.446	93.4002	101.71	107.603	2.40956	7.29e-43	7.19e-41	nfkb1.L	chr1L	67242491	67308276	-	4945	-	- && P19838.2 RecName: Full=Nuclear factor NF-kappa-B p105 subunit; AltName: Full=DNA-binding factor KBF1; AltName: Full=EBP-1; AltName: Full=Nuclear factor of kappa light polypeptide gene enhancer in B-cells 1; Contains: RecName: Full=Nuclear factor NF-kappa-B p50 subunit && PF12796:Ankyrin repeats (3 copies)|PF00531:Death domain|PF00554:Rel homology DNA-binding domain|PF16179:Rel homology dimer…	RHD	7.4597	6.26991	5.88718	1.13832	1.24016	1.31701
gene792	1406.58	1520.44	1416.85	248.152	282.409	289.452	2.40666	1.72e-78	3.26e-76	scarb2.L	chr1L	75990643	76014462	+	3898	-	- && P27615.2 RecName: Full=Lysosome membrane protein 2; AltName: Full=85 kDa lysosomal membrane sialoglycoprotein; Short=LGP85; AltName: Full=CD36 antigen-like 2; AltName: Full=Lysosome membrane protein II; Short=LIMP II; AltName: Full=Scavenger receptor class B member 2; AltName: CD_antigen=CD36 && PF01130:CD36 family	-	21.7111	23.5438	21.9789	3.83671	4.36832	4.49436
gene26590	19.9201	6.42078	6.39371	1.83138	3.24608	1.07603	2.40479	0.0151415	0.0489536	rgs3.L	chr8L	52485718	52507261	-	2169	-	- && Q9DC04.2 RecName: Full=Regulator of G-protein signaling 3; Short=RGS3; AltName: Full=C2PA && PF00615:Regulator of G protein signaling domain	RGS	0.552574	0.178681	0.178246	0.0508865	0.0902355	0.030026
gene7029	1751.86	1422.85	1369.53	334.226	284.573	238.879	2.40241	9.62e-54	1.21e-51	LOC100101283	chr2S	19882710	19904264	-	4242	-	- && V5JFY4.1 RecName: Full=Interferon alpha/beta receptor 2; AltName: Full=Type I interferon receptor 2; Flags: Precursor && PF01108:Tissue factor|PF09294:Interferon-alpha/beta receptor, fibronectin type III	-	24.8478	20.2459	19.5222	4.74847	4.04483	3.40831
gene1488	285.522	164.372	141.301	37.5432	21.6405	52.7255	2.39679	1.81e-13	4.51e-12	LOC108714232	chr1L	125087145	125114137	-	1810	-	- && Q9WUL5.1 RecName: Full=Programmed cell death 1 ligand 2; Short=PD-1 ligand 2; Short=PD-L2; Short=PDCD1 ligand 2; Short=Programmed death ligand 2; AltName: Full=Butyrophilin B7-DC; Short=B7-DC; AltName: CD_antigen=CD273; Flags: Precursor && PF07686:Immunoglobulin V-set domain	V-set	9.49115	5.48149	4.72055	1.25008	0.720887	1.76309
gene4637	1634.56	1483.2	1397.66	277.454	309.459	271.16	2.39542	1.42e-74	2.55e-72	LOC495478	chr2L	1154343	1169491	+	1057	-	- && A4QPC6.1 RecName: Full=Butyrophilin subfamily 2 member A2; Flags: Precursor && PF07686:Immunoglobulin V-set domain	V-set	93.0429	84.6983	79.9566	15.8197	17.6525	15.5268
gene11022	1840.4	1526.86	1326.05	366.275	236.964	287.3	2.39403	3.58e-44	3.62e-42	LOC108711734	chr3L	134491104	134499659	+	1887	-	- && - && -	-	58.6811	48.8402	42.4928	11.6982	7.5716	9.21502
gene31566	42.0536	35.9564	29.411	7.32551	4.3281	8.60824	2.3938	7.04e-06	6.38e-05	LOC108701691	chr9_10L	112588964	112591190	+	2227	-	- && Q9QUS6.2 RecName: Full=Probable E3 ubiquitin-protein ligase MID2; AltName: Full=Midline defect 2; AltName: Full=Midline-2; AltName: Full=Tripartite motif-containing protein 1 && PF15227:zinc finger of C3HC4-type, RING|PF00643:B-box zinc finger	zf-B_box	1.13616	0.974553	0.798577	0.198245	0.117181	0.233952
gene27898	21.0268	25.6831	12.148	5.49413	3.24608	2.15206	2.38966	0.00105787	0.00529986	LOC108699599	chr8L	119490701	119492524	-	1824	-	- && Q5NCC9.1 RecName: Full=E3 ubiquitin-protein ligase TRIM58; AltName: Full=Tripartite motif-containing protein 58 && PF15227:zinc finger of C3HC4-type, RING|PF00622:SPRY domain|PF00643:B-box zinc finger|PF13765:SPRY-associated domain	SPRY	0.693596	0.849909	0.402724	0.181534	0.107303	0.0714105
gene2683	136.121	145.11	121.48	33.8805	21.6405	20.4446	2.38832	6.09e-16	1.86e-14	LOC108719098	chr1L	218105349	218107228	+	1880	-	- && Q61510.2 RecName: Full=E3 ubiquitin/ISG15 ligase TRIM25; AltName: Full=Estrogen-responsive finger protein; AltName: Full=RING-type E3 ubiquitin transferase; AltName: Full=Tripartite motif-containing protein 25; AltName: Full=Ubiquitin/ISG15-conjugating enzyme TRIM25; AltName: Full=Zinc finger protein 147 && PF00643:B-box zinc finger|PF13765:SPRY-associated domain|PF15227:zinc finger of C3HC4…	SPRY	4.35637	4.65895	3.90728	1.08611	0.694045	0.658192
gene30542	1149.83	943.855	979.516	179.475	190.436	218.434	2.38662	5.01e-58	6.83e-56	LOC108701220	chr9_10L	44268472	44274547	-	3089	-	- && Q8BFW4.1 RecName: Full=Tripartite motif-containing protein 65 && -	-	22.3962	18.4432	19.1743	3.50163	3.71715	4.27991
gene24537	690.564	493.116	552.416	180.391	87.6441	64.5618	2.38113	1.58e-07	1.95e-06	dusp5.S	chr7S	1328706	1335826	+	2507	-	- && Q16690.2 RecName: Full=Dual specificity protein phosphatase 5; AltName: Full=Dual specificity protein phosphatase hVH3 && PF00782:Dual specificity phosphatase, catalytic domain	DSPc	16.5733	11.8726	13.3241	4.33654	2.10788	1.55867
gene11803	6028.05	5180.29	4807.43	1014.58	1035.5	1054.51	2.36677	9.7e-90	2.12e-87	tnip1.S	chr3S	14784902	14850993	+	4819	-	- && Q15025.2 RecName: Full=TNFAIP3-interacting protein 1; AltName: Full=A20-binding inhibitor of NF-kappa-B activation 1; Short=ABIN-1; AltName: Full=HIV-1 Nef-interacting protein; AltName: Full=Nef-associated factor 1; Short=Naf1; AltName: Full=Nip40-1; AltName: Full=Virion-associated nuclear shuttling protein; Short=VAN; Short=hVAN && PF16516:Leucine zipper of domain CC2 of NEMO, NF-kappa-B es…	-	75.2624	64.8853	60.3229	12.6886	12.956	13.2442
gene5413	282.202	242.706	219.304	51.2786	48.6911	44.1172	2.36264	7.77e-26	4.27e-24	ikbke.L	chr2L	63206771	63243539	-	5090	-	- && Q14164.1 RecName: Full=Inhibitor of nuclear factor kappa-B kinase subunit epsilon; Short=I-kappa-B kinase epsilon; Short=IKK-E; Short=IKK-epsilon; Short=IkBKE; AltName: Full=Inducible I kappa-B kinase; Short=IKK-i && PF00069:Protein kinase domain	Pkinase	3.3358	2.87814	2.60529	0.607159	0.57678	0.524594
gene3141	906.366	811.587	623.386	173.065	135.253	147.416	2.35505	6.51e-40	5.86e-38	LOC108706657	chr1S	44027349	44074106	-	5060	-	- && Q3ULZ2.3 RecName: Full=FH2 domain-containing protein 1 && PF02181:Formin Homology 2 Domain	FH2	10.7773	9.68131	7.4496	2.06131	1.61167	1.7633
gene26080	76.3605	52.6504	90.1513	20.1451	7.57418	15.0644	2.35254	9.08e-09	1.36e-07	arl13a.L	chr8L	16723908	16748326	+	1781	-	- && Q8JHI3.1 RecName: Full=ADP-ribosylation factor-like protein 13B; AltName: Full=ADP-ribosylation factor-like protein 2-like 1; Short=ARL2-like protein 1; AltName: Full=Protein scorpion && PF00025:ADP-ribosylation factor family	Arf	2.57966	1.78438	3.06079	0.681696	0.256419	0.511942
gene11320	109.561	121.995	114.447	25.6393	23.8046	18.2925	2.34604	7.79e-15	2.18e-13	LOC108711778	chr3L	138793956	138808024	+	3770	-	- && O43508.1 RecName: Full=Tumor necrosis factor ligand superfamily member 12; AltName: Full=APO3 ligand; AltName: Full=TNF-related weak inducer of apoptosis; Short=TWEAK; Contains: RecName: Full=Tumor necrosis factor ligand superfamily member 12, membrane form; Contains: RecName: Full=Tumor necrosis factor ligand superfamily member 12, secreted form && PF00229:TNF(Tumour Necrosis Factor) family	-	1.74852	1.95321	1.83565	0.409872	0.380712	0.293673
gene30795	152.721	114.29	133.628	20.1451	16.2304	43.0412	2.34342	1.13e-12	2.64e-11	LOC108701336	chr9_10L	60074179	60085938	+	1356	-	- && O95045.1 RecName: Full=Uridine phosphorylase 2; Short=UPase 2; Short=UrdPase 2 && PF01048:Phosphorylase superfamily	-	6.77637	5.08742	5.95889	0.895354	0.721684	1.92113
gene22591	450.416	509.81	838.854	79.6649	111.449	165.709	2.34211	7.16e-20	2.87e-18	LOC108695426	chr6S	115487772	115496542	+	3443	-	- && P51609.1 RecName: Full=Protein NOV homolog; Short=Xnov; AltName: Full=CCN family member 3; Flags: Precursor && PF00007:Cystine-knot domain|PF00219:Insulin-like growth factor binding protein|PF00093:von Willebrand factor type C domain	VWC	7.87109	8.9376	14.7325	1.39449	1.95171	2.913
gene8581	48.6936	38.5247	29.411	13.7353	4.3281	4.30412	2.34082	1.89e-05	0.000155987	mmp1.S	chr2S	142037556	142043684	-	1585	-	- && O13065.1 RecName: Full=Matrix metalloproteinase-18; Short=MMP-18; AltName: Full=Collagenase-4; Short=xCol4; Flags: Precursor && PF00045:Hemopexin|PF00413:Matrixin|PF01471:Putative peptidoglycan binding domain	Hemopexin	1.84842	1.4671	1.12204	0.522269	0.164644	0.164357
gene22196	33.2002	25.6831	30.0504	1.83138	10.8203	5.38015	2.33401	0.000115834	0.000785796	LOC108720089	chr6S	67139208	67178738	-	4222	-	- && Q9Y6Q6.1 RecName: Full=Tumor necrosis factor receptor superfamily member 11A; AltName: Full=Osteoclast differentiation factor receptor; Short=ODFR; AltName: Full=Receptor activator of NF-KB; AltName: CD_antigen=CD265; Flags: Precursor && -	-	0.47313	0.36718	0.430386	0.0261423	0.154525	0.0771274
gene5211	1273.78	1517.87	1152.15	237.163	302.967	242.107	2.33343	8.18e-52	9.74e-50	LOC108708051	chr2L	50418173	50473167	+	4753	-	- && Q5ZKD7.1 RecName: Full=Putative helicase MOV-10 && PF13086:AAA domain|PF13087:AAA domain	-	16.1245	19.276	14.6577	3.00721	3.84331	3.08299
gene4833	187.028	215.738	118.284	36.6275	32.4608	33.3569	2.33286	6.95e-16	2.1e-14	LOC108707876	chr2L	13914326	13927838	-	1596	-	- && Q61190.1 RecName: Full=Interleukin-10 receptor subunit beta; Short=IL-10 receptor subunit beta; Short=IL-10R subunit beta; Short=IL-10RB; AltName: Full=Cytokine receptor class-II member 4; AltName: Full=Cytokine receptor family 2 member 4; Short=CRF2-4; AltName: Full=Interleukin-10 receptor subunit 2; Short=IL-10R subunit 2; Short=IL-10R2; AltName: CD_antigen=CDw210b; Flags: Precursor && PF0…	-	7.05069	8.15913	4.48144	1.38312	1.22632	1.26499
gene32249	23.2401	17.9782	14.7055	5.49413	3.24608	2.15206	2.32796	0.00130138	0.00633293	LOC108702690	chr9_10S	18551695	18572186	-	1360	-	- && - && -	-	1.02815	0.797915	0.653835	0.243469	0.143912	0.0957741
gene15484	44.2669	26.9673	39.641	9.15688	5.41013	7.53221	2.32354	8.3e-06	7.39e-05	lmo2.S	chr4S	12249770	12255893	+	1338	-	- && Q90XH3.1 RecName: Full=Rhombotin-2; AltName: Full=LIM domain only protein 2; Short=LMO-2; Short=Lmo2-A; Short=xLMO-2 && PF00412:LIM domain	LIM	1.99059	1.21655	1.79149	0.412454	0.243798	0.340721
gene1159	52.0136	48.7979	28.1323	8.2412	10.8203	6.45618	2.32235	3.52e-06	3.39e-05	LOC108713086	chr1L	102062343	102071346	-	1644	-	- && O00341.2 RecName: Full=Excitatory amino acid transporter 5; AltName: Full=Retinal glutamate transporter; AltName: Full=Solute carrier family 1 member 7 && PF00375:Sodium:dicarboxylate symporter family	SDF	1.90359	1.79163	1.03474	0.302115	0.396838	0.237688
gene30972	22.1335	23.1148	7.67245	0.915688	5.41013	4.30412	2.31925	0.00386122	0.0159652	trpm8.L	chr9_10L	73043253	73074456	+	4668	-	- && Q7Z2W7.2 RecName: Full=Transient receptor potential cation channel subfamily M member 8; AltName: Full=Long transient receptor potential channel 6; Short=LTrpC-6; Short=LTrpC6; AltName: Full=Transient receptor potential p8; Short=Trp-p8 && PF00520:Ion transport protein	Ion_trans	0.285284	0.298888	0.0993869	0.0118223	0.0698803	0.0558067
gene17805	113.987	118.142	74.8064	20.1451	27.0506	13.9884	2.31644	2.68e-11	5.38e-10	LOC108716350	chr5L	98924289	98926824	+	1287	-	- && - && PF13695:Zinc-binding domain	-	5.32888	5.54085	3.51468	0.943357	1.26729	0.657842
gene14466	652.937	508.526	849.724	206.03	87.6441	115.135	2.29721	3.52e-08	4.87e-07	LOC108714355	chr4L	90392316	90419122	-	4454	-	- && Q8HZI9.1 RecName: Full=Laminin subunit gamma-2; AltName: Full=Epiligrin subunit gamma; AltName: Full=Kalinin subunit gamma; AltName: Full=Laminin-5 subunit gamma; AltName: Full=Nicein subunit gamma; Flags: Precursor && PF00053:Laminin EGF domain|PF00052:Laminin B (Domain IV)	Laminin_EGF	8.82022	6.89148	11.536	2.78782	1.18645	1.56455
gene25539	156.041	166.94	136.825	38.4589	22.7225	32.2809	2.28441	1.07e-16	3.48e-15	LOC108697834	chr7S	83974983	83995379	-	1965	-	- && O09112.1 RecName: Full=Dual specificity protein phosphatase 8; AltName: Full=Neuronal tyrosine threonine phosphatase 1 && PF00581:Rhodanese-like domain|PF00782:Dual specificity phosphatase, catalytic domain	DSPc	4.77787	5.128	4.21047	1.17956	0.697224	0.994296
gene7043	1406.58	951.56	1081.82	261.887	241.292	202.294	2.28414	2.92e-41	2.72e-39	dscr1	chr2S	20431905	20510487	-	2420	-	- && P53805.4 RecName: Full=Calcipressin-1; AltName: Full=Adapt78; AltName: Full=Down syndrome critical region protein 1; AltName: Full=Myocyte-enriched calcineurin-interacting protein 1; Short=MCIP1; AltName: Full=Regulator of calcineurin 1 && -	-	34.971	23.734	27.0311	6.52203	6.01181	5.05941
gene26557	48.6936	23.1148	25.5748	10.0726	8.6562	1.07603	2.27592	0.000221315	0.00137689	psmb7.2.L	chr8L	51737261	51752407	+	2076	-	- && Q99436.1 RecName: Full=Proteasome subunit beta type-7; AltName: Full=Macropain chain Z; AltName: Full=Multicatalytic endopeptidase complex chain Z; AltName: Full=Proteasome subunit Z; Flags: Precursor && PF00227:Proteasome subunit|PF12465:Proteasome beta subunits C terminal	Proteasome	1.41125	0.672067	0.744923	0.292413	0.251408	0.0313711
gene7257	196.988	151.53	124.677	24.7236	41.117	32.2809	2.27217	5.13e-15	1.45e-13	rilp.S	chr2S	33858264	33883762	+	1687	-	- && Q5ND29.1 RecName: Full=Rab-interacting lysosomal protein && PF09744:JNK_SAPK-associated protein-1|PF11461:Rab interacting lysosomal protein	-	7.02559	5.42169	4.46888	0.883244	1.46955	1.15815
gene26028	524.563	547.051	342.063	86.0747	143.909	62.4097	2.27181	7.61e-19	2.87e-17	tnfsf10l.L	chr8L	14406176	14411982	-	975	-	- && P50591.1 RecName: Full=Tumor necrosis factor ligand superfamily member 10; AltName: Full=Apo-2 ligand; Short=Apo-2L; AltName: Full=TNF-related apoptosis-inducing ligand; Short=Protein TRAIL; AltName: CD_antigen=CD253 && PF00229:TNF(Tumour Necrosis Factor) family	-	32.3706	33.8667	21.2143	5.32053	8.89944	3.87419
gene28520	698.311	629.237	732.719	98.8944	113.613	217.358	2.26594	1.84e-23	8.99e-22	LOC108699985	chr8S	35741939	35782136	-	4432	-	- && P28570.1 RecName: Full=Sodium- and chloride-dependent creatine transporter 1; Short=CHOT1; Short=CT1; Short=Creatine transporter 1; AltName: Full=Solute carrier family 6 member 8 && PF00209:Sodium:neurotransmitter symporter family	SNF	9.47998	8.56966	9.99686	1.34479	1.54563	2.96831
gene30426	162.681	141.257	117.005	32.9648	32.4608	21.5206	2.26444	4.81e-15	1.36e-13	LOC108701161	chr9_10L	39473403	39481180	+	1929	-	- && A7YY53.2 RecName: Full=Manganese-dependent ADP-ribose/CDP-alcohol diphosphatase; AltName: Full=ADPRibase-Mn; AltName: Full=CDP-choline phosphohydrolase && PF00149:Calcineurin-like phosphoesterase	Metallophos	5.07414	4.42006	3.66773	1.02992	1.01462	0.675235
gene25007	70.8271	35.9564	40.2803	10.0726	10.8203	9.68427	2.26291	1.44e-06	1.51e-05	LOC108697535	chr7S	37848046	37906145	-	3981	-	- && Q13277.3 RecName: Full=Syntaxin-3 && PF05739:SNARE domain|PF00804:Syntaxin	SNARE	1.07045	0.545172	0.611825	0.152487	0.163879	0.147234
gene29122	10067.4	8377.84	7049.06	1919.28	1759.37	1640.95	2.2602	1.31e-60	1.86e-58	LOC443666	chr8S	84640164	84644753	+	2818	-	- && P22893.1 RecName: Full=mRNA decay activator protein ZFP36; AltName: Full=Growth factor-inducible nuclear protein NUP475; AltName: Full=TPA-induced sequence 11; AltName: Full=Tristetraprolin; AltName: Full=Zinc finger protein 36; Short=Zfp-36 && PF00642:Zinc finger C-x8-C-x5-C-x3-H type (and similar)	zf-CCCH	214.949	179.449	151.257	41.0471	37.6439	35.2441
gene16172	2657.12	2627.38	2429.61	519.195	510.716	583.208	2.25747	2.51e-84	5.05e-82	LOC108715648	chr4S	74635533	74644133	+	2948	-	- && Q6P752.1 RecName: Full=Torsin-1A-interacting protein 2 && PF05609:Lamina-associated polypeptide 1C (LAP1C)	-	54.2303	53.7955	49.8351	10.6142	10.4455	11.9737
gene10510	2016.36	1448.53	2480.76	419.385	331.1	496.05	2.25542	6.66e-33	4.88e-31	stc1	chr3L	120013251	120028646	-	2617	-	- && Q9N0T1.2 RecName: Full=Stanniocalcin-1; Short=STC-1; Flags: Precursor && -	-	46.3577	33.4097	57.3201	9.65814	7.6284	11.4724
gene8339	737.044	638.226	707.144	136.438	148.237	153.872	2.25045	1.41e-49	1.59e-47	LOC108709871	chr2S	124492564	124504437	-	2250	-	- && O15528.1 RecName: Full=25-hydroxyvitamin D-1 alpha hydroxylase, mitochondrial; AltName: Full=25-OHD-1 alpha-hydroxylase; AltName: Full=25-hydroxyvitamin D(3) 1-alpha-hydroxylase; Short=VD3 1A hydroxylase; AltName: Full=Calcidiol 1-monooxygenase; AltName: Full=Cytochrome P450 subfamily XXVIIB polypeptide 1; AltName: Full=Cytochrome P450C1 alpha; AltName: Full=Cytochrome P450VD1-alpha; AltName…	p450	19.7092	17.1215	19.0043	3.65456	3.97241	4.13914
gene27662	49.8003	8.9891	28.7717	4.57844	1.08203	12.9124	2.2495	0.00196604	0.00897527	LOC108699418	chr8L	110768604	110777101	-	2508	-	- && Q9XS72.1 RecName: Full=T-cell surface glycoprotein CD1a; AltName: CD_antigen=CD1a; Flags: Precursor && PF00129:Class I Histocompatibility antigen, domains alpha 1 and 2|PF07654:Immunoglobulin C1-set domain	MHC_I	1.19471	0.216341	0.693688	0.110021	0.0260129	0.31161
gene32565	167.108	118.142	184.139	27.4707	28.1327	44.1172	2.24832	9.26e-15	2.57e-13	pmp22	chr9_10S	37908214	37920944	-	2969	-	- && Q6WL85.1 RecName: Full=Peripheral myelin protein 22; Short=PMP-22 && PF00822:PMP-22/EMP/MP20/Claudin family	-	3.38645	2.40185	3.75026	0.557626	0.571319	0.899354
gene24069	46.4803	16.694	28.1323	6.40982	9.73823	3.22809	2.24034	0.000230669	0.00142993	LOC108696712	chr7L	103105869	103108014	-	951	-	- && - && -	-	2.94067	1.05957	1.78876	0.406209	0.617416	0.205446
gene32213	4040.46	1565.39	3483.93	697.755	381.955	844.684	2.23991	1.12e-05	9.72e-05	LOC108702672	chr9_10S	16794572	16798634	-	2410	-	- && O95407.1 RecName: Full=Tumor necrosis factor receptor superfamily member 6B; AltName: Full=Decoy receptor 3; Short=DcR3; AltName: Full=Decoy receptor for Fas ligand; AltName: Full=M68; Flags: Precursor && -	-	100.872	39.2061	87.4135	17.449	9.55594	21.2134
gene7314	1544.92	1104.37	2110.56	353.456	300.803	357.242	2.23643	1.01e-30	6.69e-29	LOC108709379	chr2S	39383345	39455517	+	4973	-	- && Q13751.1 RecName: Full=Laminin subunit beta-3; AltName: Full=Epiligrin subunit bata; AltName: Full=Kalinin B1 chain; AltName: Full=Kalinin subunit beta; AltName: Full=Laminin B1k chain; AltName: Full=Laminin-5 subunit beta; AltName: Full=Nicein subunit beta; Flags: Precursor && PF00055:Laminin N-terminal (Domain VI)|PF00053:Laminin EGF domain	Laminin_EGF	18.6915	13.4044	25.6629	4.28352	3.64705	4.34787
gene11900	63.0804	51.3663	33.2473	15.5667	7.57418	7.53221	2.23483	3.04e-06	2.98e-05	LOC108712694	chr3S	22577837	22589248	+	2208	-	- && P43301.1 RecName: Full=Early growth response protein 3; Short=EGR-3 && PF11928:Domain of unknown function (DUF3446)	-	1.71891	1.4042	0.910507	0.424895	0.206831	0.20647
gene19574	719.338	358.28	567.761	147.426	96.3003	105.451	2.23408	6.01e-21	2.55e-19	LOC108718173	chr5S	107255706	107330115	-	3064	-	- && Q5RDX5.1 RecName: Full=Ephexin-1; AltName: Full=Eph-interacting exchange protein; AltName: Full=Neuronal guanine nucleotide exchange factor && -	-	14.1254	7.05802	11.2048	2.89981	1.89503	2.08302
gene25779	130.587	87.3226	106.136	12.8196	22.7225	34.433	2.22752	1.58e-10	2.95e-09	LOC108698129	chr8L	1598368	1606954	-	6612	-	- && A2AJA9.1 RecName: Full=Uncharacterized protein C9orf172 homolog && -	-	1.1883	0.797156	0.970631	0.11685	0.207206	0.315191
gene30771	2546.46	2459.16	2272.32	474.327	563.735	518.647	2.22556	1.26e-76	2.32e-74	nmi.L	chr9_10L	57832748	57844765	-	1598	-	- && Q3ZCL3.1 RecName: Full=N-myc-interactor; Short=Nmi; AltName: Full=N-myc and STAT interactor && PF07334:Interferon-induced 35 kDa protein (IFP 35) N-terminus|PF07292:Nmi/IFP 35 domain (NID)	-	95.8777	92.888	85.9844	17.8889	21.2704	19.6439
gene317	1713.13	1697.65	1033.86	235.332	345.166	372.306	2.22197	4.8e-28	2.92e-26	LOC108698075	chr1L	28469242	28553906	-	3391	-	- && A0AV96.2 RecName: Full=RNA-binding protein 47; AltName: Full=RNA-binding motif protein 47 && PF00076:RNA recognition motif. (a.k.a. RRM, RBD, or RNP domain)	RRM_1	30.3963	30.2184	18.4358	4.18251	6.13732	6.64516
gene13132	616.417	553.471	534.514	134.606	119.023	110.831	2.22104	4.84e-42	4.71e-40	LOC108713439	chr4L	835713	852286	-	3641	-	- && - && PF07686:Immunoglobulin V-set domain|PF13927:Immunoglobulin domain|PF07654:Immunoglobulin C1-set domain	C1-set	10.1862	9.17538	8.87697	2.22807	1.971	1.84236
gene27675	14.3868	7.70494	15.3449	2.74707	1.08203	4.30412	2.21799	0.0106339	0.0367942	LOC108699409	chr8L	111362375	111383233	+	1539	-	- && Q6UXG8.1 RecName: Full=Butyrophilin-like protein 9; Flags: Precursor && PF07686:Immunoglobulin V-set domain	V-set	0.562448	0.30219	0.602909	0.107576	0.0423913	0.169269
gene14508	2326.23	2311.48	1596.51	448.687	470.681	419.652	2.21719	4.81e-46	5.08e-44	LOC108714377	chr4L	94248582	94257026	+	1666	-	- && P30931.1 RecName: Full=Tissue factor; Short=TF; AltName: Full=Coagulation factor III; AltName: CD_antigen=CD142; Flags: Precursor && PF01108:Tissue factor|PF09294:Interferon-alpha/beta receptor, fibronectin type III	-	84.0108	83.7462	57.9459	16.2313	17.0345	15.2457
gene31217	46.4803	34.6722	37.0835	7.32551	3.24608	15.0644	2.20931	2.54e-05	0.000202849	LOC108701884	chr9_10L	88604675	88613134	+	1976	-	- && P79621.2 RecName: Full=MHC class II transactivator; Short=CIITA && PF05729:NACHT domain	NACHT	1.41527	1.05912	1.1348	0.223427	0.099049	0.461422
gene24449	343.069	407.078	306.259	100.726	51.9372	74.2461	2.20692	3.42e-22	1.55e-20	LOC108696902	chr7L	123782665	123795342	+	949	-	- && - && -	-	21.7507	25.8917	19.5141	6.39673	3.29982	4.73522
gene33401	67.5071	51.3663	42.1985	10.9883	15.1484	8.60824	2.2067	4.42e-07	5.07e-06	MGC69169	chr9_10S	100506121	100522258	+	2029	-	- && Q91431.1 RecName: Full=Nuclear factor 7, ovary; Short=xNF7-O && PF15227:zinc finger of C3HC4-type, RING|PF00622:SPRY domain|PF00643:B-box zinc finger	SPRY	2.00182	1.52808	1.2576	0.326386	0.450155	0.256782
gene643	262.282	186.203	120.202	37.5432	42.199	43.0412	2.20551	1.16e-13	2.94e-12	LOC108710240	chr1L	61756643	61768035	-	654	-	- && Q2MHQ9.1 RecName: Full=TRAF-interacting protein with FHA domain-containing protein A; AltName: Full=TRAF6-binding protein && PF00498:FHA domain	FHA	24.1295	17.1853	11.1137	3.4597	3.89047	3.98327
gene14913	21.0268	23.1148	13.4268	2.74707	4.3281	5.38015	2.20496	0.00162772	0.00765651	tlr9.L	chr4L	119674173	119678110	+	3938	-	- && P58681.1 RecName: Full=Toll-like receptor 7; Flags: Precursor && PF01582:TIR domain|PF13855:Leucine rich repeat	TIR	0.321259	0.354294	0.206169	0.0420414	0.0662674	0.0826897
gene7028	30.9869	23.1148	38.3622	7.32551	4.3281	8.60824	2.20115	8e-05	0.00056281	il10rb.S	chr2S	19868950	19880393	+	2192	-	- && Q61190.1 RecName: Full=Interleukin-10 receptor subunit beta; Short=IL-10 receptor subunit beta; Short=IL-10R subunit beta; Short=IL-10RB; AltName: Full=Cytokine receptor class-II member 4; AltName: Full=Cytokine receptor family 2 member 4; Short=CRF2-4; AltName: Full=Interleukin-10 receptor subunit 2; Short=IL-10R subunit 2; Short=IL-10R2; AltName: CD_antigen=CDw210b; Flags: Precursor && PF0…	-	0.850541	0.636501	1.05825	0.20141	0.119052	0.237688
gene1216	617.524	649.783	893.201	92.4845	136.335	243.183	2.19665	3.11e-07	3.65e-06	fstl3.S	chr1L	103229808	103261154	+	4534	-	- && O95633.1 RecName: Full=Follistatin-related protein 3; AltName: Full=Follistatin-like protein 3; AltName: Full=Follistatin-related gene protein; Flags: Precursor && PF07648:Kazal-type serine protease inhibitor domain	-	8.19465	8.65041	11.9123	1.22934	1.81303	3.24626
gene30553	2070.59	2213.89	2211.58	466.085	414.416	539.091	2.19435	2.41e-66	3.81e-64	LOC108701227	chr9_10L	44482096	44512887	+	3966	-	- && Q14258.2 RecName: Full=E3 ubiquitin/ISG15 ligase TRIM25; AltName: Full=Estrogen-responsive finger protein; AltName: Full=RING finger protein 147; AltName: Full=RING-type E3 ubiquitin transferase; AltName: Full=Tripartite motif-containing protein 25; AltName: Full=Ubiquitin/ISG15-conjugating enzyme TRIM25; AltName: Full=Zinc finger protein 147 && PF00622:SPRY domain|PF13765:SPRY-associated do…	SPRY	31.4122	33.694	33.7192	7.08267	6.30031	8.22701
gene19111	554.443	593.28	523.645	121.787	133.089	109.755	2.19435	8.89e-42	8.48e-40	zufsp.S	chr5S	57107260	57125258	+	3281	-	- && Q4R4A2.1 RecName: Full=Zinc finger with UFM1-specific peptidase domain protein [Macaca fascicularis] && PF07910:Peptidase family C78	DUF1671	10.1674	10.9145	9.65065	2.23706	2.44576	2.02465
gene9543	2491.12	2478.42	1809.42	475.242	552.915	451.933	2.19423	3.22e-48	3.59e-46	tbk1.L	chr3L	50457136	50488606	-	2740	-	- && Q6DFJ6.1 RecName: Full=Serine/threonine-protein kinase TBK1 && PF00069:Protein kinase domain	Pkinase	54.7019	54.5977	39.9314	10.4532	12.1671	9.98288
gene3368	3840.16	3817.8	3616.92	834.192	827.749	805.947	2.19124	1.49e-99	3.76e-97	LOC495077	chr1S	70295162	70331858	+	3100	-	- && P27615.2 RecName: Full=Lysosome membrane protein 2; AltName: Full=85 kDa lysosomal membrane sialoglycoprotein; Short=LGP85; AltName: Full=CD36 antigen-like 2; AltName: Full=Lysosome membrane protein II; Short=LIMP II; AltName: Full=Scavenger receptor class B member 2; AltName: CD_antigen=CD36 && PF01130:CD36 family	-	74.5325	74.3363	70.551	16.2177	16.0996	15.7354
gene2656	77.4671	53.9346	44.7559	16.4824	12.9843	8.60824	2.19036	3.25e-07	3.81e-06	LOC108718871	chr1L	216748386	216769624	+	4341	-	- && Q61510.2 RecName: Full=E3 ubiquitin/ISG15 ligase TRIM25; AltName: Full=Estrogen-responsive finger protein; AltName: Full=RING-type E3 ubiquitin transferase; AltName: Full=Tripartite motif-containing protein 25; AltName: Full=Ubiquitin/ISG15-conjugating enzyme TRIM25; AltName: Full=Zinc finger protein 147 && PF15227:zinc finger of C3HC4-type, RING|PF00622:SPRY domain|PF00643:B-box zinc finger…	SPRY	1.07371	0.749941	0.623429	0.228831	0.180346	0.120021
gene16321	293.268	157.951	272.372	57.6884	32.4608	68.8659	2.1884	2.45e-14	6.58e-13	MGC68771	chr4S	88162026	88169309	+	2363	-	- && P14791.2 RecName: Full=Heme oxygenase 1; Short=HO-1 && PF01126:Heme oxygenase	-	7.46723	4.03468	6.96987	1.47133	0.828272	1.7639
gene1760	1507.29	1099.24	910.464	245.405	288.901	237.803	2.18632	2.17e-33	1.6e-31	LOC108715050	chr1L	141620419	141631144	+	3035	-	- && Q5RED8.1 RecName: Full=Ubiquitin carboxyl-terminal hydrolase CYLD; AltName: Full=Deubiquitinating enzyme CYLD; AltName: Full=Ubiquitin thioesterase CYLD; AltName: Full=Ubiquitin-specific-processing protease CYLD && PF00443:Ubiquitin carboxyl-terminal hydrolase|PF01302:CAP-Gly domain	UCH	29.8811	21.8616	18.1397	4.87313	5.73942	4.74232
gene13217	30.9869	23.1148	31.3292	10.0726	1.08203	7.53221	2.17519	0.000370857	0.00214608	LOC108713598	chr4L	7050540	7051679	-	1140	-	- && A8IHN8.1 RecName: Full=Uncharacterized protein C11orf96 homolog; AltName: Full=Protein Ag2 && PF15766:Domain of unknown function (DUF4695)	-	1.63543	1.22387	1.66177	0.5325	0.0572283	0.399899
gene12979	187.028	129.7	248.715	41.206	37.8709	48.4214	2.1607	1.28e-14	3.52e-13	LOC108712410	chr3S	111930424	112374479	-	5326	-	- && Q9WVB4.2 RecName: Full=Slit homolog 3 protein; Short=Slit-3; Short=Slit3; Flags: Precursor && PF01462:Leucine rich repeat N-terminal domain|PF13855:Leucine rich repeat|PF00008:EGF-like domain|PF02210:Laminin G domain	Laminin_G_2	2.11282	1.4699	2.82376	0.466276	0.428729	0.550261
gene28613	191.454	155.383	421.345	65.0139	63.8395	44.1172	2.15909	2.26e-11	4.58e-10	LOC108700035	chr8S	43337477	43412750	-	7377	-	- && P10039.2 RecName: Full=Tenascin; Short=TN; AltName: Full=Cytotactin; AltName: Full=GMEM; AltName: Full=GP 150-225; AltName: Full=Glioma-associated-extracellular matrix antigen; AltName: Full=Hexabrachion; AltName: Full=JI; AltName: Full=Myotendinous antigen; AltName: Full=Neuronectin; AltName: Full=Tenascin-C; Short=TN-C; Flags: Precursor && PF00041:Fibronectin type III domain|PF00147:Fibrin…	Fibrinogen_C	1.56151	1.27137	3.4537	0.531142	0.52178	0.36196
gene3855	2865.18	2993.37	2840.72	673.947	629.739	647.77	2.15551	6.48e-90	1.43e-87	LOC108707009	chr1S	114618030	114639816	-	2504	-	- && P23611.1 RecName: Full=Interferon regulatory factor 8; Short=IRF-8; AltName: Full=Interferon consensus sequence-binding protein; Short=ICSBP && PF00605:Interferon regulatory factor transcription factor|PF10401:Interferon-regulatory factor 3	IRF	68.8455	72.1565	68.5995	16.2209	15.1637	15.6574
gene84	14.3868	23.1148	9.59056	0.915688	5.41013	4.30412	2.15345	0.00732035	0.0271803	pced1a.L	chr1L	7201901	7230042	+	2694	-	- && Q9H1Q7.1 RecName: Full=PC-esterase domain-containing protein 1A; AltName: Full=Protein FAM113A; AltName: Full=Sarcoma antigen NY-SAR-23 && -	-	0.321309	0.517896	0.215265	0.0204849	0.121084	0.0966984
gene19677	857.672	823.144	621.468	193.21	165.55	157.1	2.1521	1.76e-36	1.43e-34	LOC108718223	chr5S	114418397	114421497	-	3101	-	- && Q1W6H9.2 RecName: Full=Protein FAM110C && PF14160:Centrosome-associated C terminus|PF14161:Centrosome-associated N terminus	-	16.6409	16.0223	12.1183	3.75502	3.21888	3.06625
gene9801	1579.22	1286.72	1237.18	390.999	292.147	238.879	2.15026	3.83e-35	2.97e-33	optn.L	chr3L	72468275	72486203	-	2607	-	- && Q5M7B7.1 RecName: Full=Optineurin && PF16516:Leucine zipper of domain CC2 of NEMO, NF-kappa-B essential modulator|PF11577:NF-kappa-B essential modulator NEMO	-	36.4469	29.7916	28.6958	9.03896	6.75676	5.54586
gene18680	1417.65	969.538	1317.1	312.25	234.8	288.376	2.14841	2.61e-37	2.21e-35	LOC108717680	chr5S	11485790	11520113	+	2325	-	- && Q9NZN3.2 RecName: Full=EH domain-containing protein 3; AltName: Full=PAST homolog 3 && PF16880:N-terminal EH-domain containing protein|PF00350:Dynamin family|PF12763:Cytoskeletal-regulatory complex EF hand	-	36.6863	25.1705	34.2549	8.094	6.08909	7.50704
gene20779	53.1203	50.0821	55.6252	8.2412	11.9023	16.1405	2.14625	4.05e-07	4.67e-06	LOC108718725	chr6L	83861314	83881720	+	1271	-	- && Q6GLQ1.1 RecName: Full=Serpin B5 [Xenopus laevis] && PF00079:Serpin (serine protease inhibitor)	Serpin	2.51463	2.37841	2.64638	0.390777	0.564628	0.768604
gene20626	328.682	247.842	255.748	45.7844	81.1519	62.4097	2.1428	5.95e-20	2.39e-18	LOC108719012	chr6L	62044644	62075314	-	2406	-	- && Q9DCI3.2 RecName: Full=MLN64 N-terminal domain homolog; AltName: Full=STARD3 N-terminal-like protein && PF10457:Cholesterol-capturing domain	-	8.21937	6.21769	6.42752	1.14685	2.03367	1.56996
gene21665	256.748	223.443	209.074	51.2786	43.281	61.3337	2.14197	3.99e-21	1.72e-19	LOC108719790	chr6S	2517579	2524340	+	2950	-	- && Q6ZSC3.1 RecName: Full=RNA-binding protein 43; AltName: Full=RNA-binding motif protein 43 && PF07292:Nmi/IFP 35 domain (NID)	-	5.23653	4.57188	4.28553	1.04761	0.884614	1.25837
gene24220	2087.19	2242.14	1950.08	494.472	505.306	425.032	2.13833	3.83e-66	6.01e-64	LOC108696783	chr7L	112398642	112409850	-	6661	-	- && - && PF12872:OST-HTH/LOTUS domain	-	18.853	20.3176	17.7027	4.4739	4.57397	3.86202
gene16474	119.521	98.88	113.169	13.7353	32.4608	30.1288	2.13717	5.94e-11	1.15e-09	LOC108715807	chr4S	96833457	96852833	+	956	-	- && - && -	-	7.52218	6.2431	7.15804	0.865895	2.04729	1.90747
gene22954	43.1603	47.5138	60.7402	10.9883	4.3281	19.3685	2.1352	6.33e-06	5.79e-05	LOC108696964	chr7L	11727712	11728270	+	497	-	- && - && -	-	5.22499	5.77049	7.39003	1.33247	0.525072	2.3587
gene27749	15.4934	15.4099	13.4268	4.57844	1.08203	4.30412	2.13128	0.00646612	0.024523	LOC108699453	chr8L	115487085	115489315	+	627	-	- && - && -	-	1.48675	1.48348	1.29488	0.440083	0.104051	0.415479
gene33145	344.175	403.225	365.72	68.6766	86.562	100.071	2.12873	3.53e-28	2.17e-26	litaf.S	chr9_10S	79980538	80001785	-	1073	-	- && Q6P828.1 RecName: Full=Lipopolysaccharide-induced tumor necrosis factor-alpha factor homolog; Short=LPS-induced TNF-alpha factor homolog && PF10601:LITAF-like zinc ribbon domain	-	19.2992	22.6828	20.6099	3.85739	4.86414	5.64469
gene26205	149.401	124.563	225.698	63.1825	21.6405	29.0528	2.12719	6.85e-10	1.2e-08	LOC108698372	chr8L	24579662	24706522	+	5455	-	- && Q8AXB3.1 RecName: Full=Vascular endothelial growth factor receptor kdr-like; AltName: Full=Fetal liver kinase 1; Short=FLK-1; AltName: Full=Kinase insert domain receptor-A; AltName: Full=Kinase insert domain receptor-like; AltName: Full=Protein-tyrosine kinase receptor flk-1; AltName: Full=Vascular endothelial growth factor receptor 4; Short=VEGFR-4; Flags: Precursor && PF07679:Immunoglobuli…	Pkinase_Tyr	1.64785	1.3783	2.50184	0.698049	0.239194	0.322349
gene28237	662.897	595.849	418.148	101.641	205.585	77.4742	2.12413	3.37e-06	3.27e-05	fos.S	chr8S	25642237	25645073	+	2129	-	- && Q9Z2Q8.1 RecName: Full=Proto-oncogene c-Fos; AltName: Full=Cellular oncogene fos && PF00170:bZIP transcription factor	bZIP_1	18.7339	16.8931	11.8763	2.87726	5.82229	2.20249
gene520	288.842	274.809	185.417	74.1708	54.1013	41.9652	2.12301	1.25e-16	4.08e-15	LOC108699353	chr1L	48304007	48340342	-	6178	-	- && Q3ULZ2.3 RecName: Full=FH2 domain-containing protein 1 && PF02181:Formin Homology 2 Domain	FH2	2.813	2.68493	1.8148	0.723551	0.528005	0.411125
gene16277	997.113	1128.77	1031.94	255.477	254.276	217.358	2.11674	1.28e-53	1.6e-51	clcc1.S	chr4S	84837940	84869744	+	2985	-	- && Q91892.1 RecName: Full=Chloride channel CLIC-like protein 1; AltName: Full=Mid-1-related chloride channel protein 1; Short=MCLC; Flags: Precursor && PF05934:Mid-1-related chloride channel (MCLC)	-	20.0982	22.8251	20.9044	5.15812	5.13617	4.40721
gene10638	710.484	398.089	556.252	116.292	113.613	156.024	2.11193	9.34e-23	4.4e-21	plekha2.L	chr3L	125161487	125194139	-	2300	-	- && Q9HB19.2 RecName: Full=Pleckstrin homology domain-containing family A member 2; Short=PH domain-containing family A member 2; AltName: Full=Tandem PH domain-containing protein 2; Short=TAPP-2 && -	-	18.586	10.4472	14.6241	3.04725	2.97836	4.10579
gene33496	76.3605	78.3335	74.8064	13.7353	15.1484	24.7487	2.10483	4.13e-09	6.48e-08	LOC108702348	chr9_10S	103732981	103797237	-	3620	-	- && Q9BQR3.1 RecName: Full=Serine protease 27; AltName: Full=Marapsin; AltName: Full=Pancreasin; Flags: Precursor && PF00089:Trypsin	Trypsin	1.26917	1.30614	1.24956	0.228673	0.25231	0.413786
gene24550	136.121	100.164	193.729	40.2903	23.8046	36.585	2.10097	2.28e-11	4.63e-10	ablim1.S	chr7S	2153639	2197258	-	2947	-	- && O14639.3 RecName: Full=Actin-binding LIM protein 1; Short=abLIM-1; AltName: Full=Actin-binding LIM protein family member 1; AltName: Full=Actin-binding double zinc finger protein; AltName: Full=LIMAB1; AltName: Full=Limatin && PF00412:LIM domain|PF02209:Villin headpiece domain|PF16182:Putative adherens-junction anchoring region of AbLIM	LIM	2.77909	2.05155	3.97504	0.823957	0.487033	0.751373
gene6158	56.4403	51.3663	46.0347	10.0726	10.8203	15.0644	2.09854	7.13e-07	7.92e-06	LOC108708515	chr2L	132824867	132835336	+	835	-	- && Q9DBX1.1 RecName: Full=Regulator of cell cycle RGCC; AltName: Full=Response gene to complement 32 protein; Short=RGC-32 && PF15151:Response gene to complement 32 protein family	-	4.06688	3.71314	3.33369	0.727006	0.78132	1.09194
gene9874	74.1471	61.6395	83.1182	31.1334	9.73823	9.68427	2.09445	8.37e-07	9.19e-06	LOC108711253	chr3L	78210036	78217129	+	1314	-	- && Q9XSW9.1 RecName: Full=Leptin; AltName: Full=Obesity factor; Flags: Precursor && PF02024:Leptin	-	3.39514	2.83148	3.82496	1.42796	0.446851	0.446071
gene8511	2711.35	3510.88	2887.4	545.75	652.461	940.45	2.09142	1.32e-32	9.58e-31	hsph1.S	chr2S	137012798	137037617	+	3408	-	- && Q5R606.1 RecName: Full=Heat shock protein 105 kDa; AltName: Full=Heat shock 110 kDa protein && PF00012:Hsp70 protein	HSP70	47.8679	62.1822	51.2311	9.65114	11.5434	16.702
gene24115	32.0935	28.2514	5.75434	4.57844	7.57418	3.22809	2.07917	0.00517796	0.0204775	LOC108695903	chr7L	105999437	106010742	-	1642	-	- && Q4JF28.1 RecName: Full=Interferon regulatory factor 3; Short=IRF-3 && PF10401:Interferon-regulatory factor 3|PF00605:Interferon regulatory factor transcription factor	IRF	1.17599	1.03853	0.211908	0.168046	0.278125	0.118989
gene18894	106.241	83.4702	171.351	21.9765	23.8046	40.8891	2.07866	2.33e-09	3.79e-08	slc8a1.S	chr5S	32676047	32878048	+	4403	-	- && P48766.1 RecName: Full=Sodium/calcium exchanger 1; AltName: Full=Na(+)/Ca(2+)-exchange protein 1; AltName: Full=Solute carrier family 8 member 1; Flags: Precursor && -	-	1.45178	1.14428	2.35323	0.300811	0.325979	0.562072
gene10695	405.042	350.575	436.69	92.4845	80.0699	112.983	2.06633	1.9e-27	1.12e-25	LOC108711680	chr3L	127631550	127683432	+	3824	-	- && Q8SQA4.1 RecName: Full=CD97 antigen; AltName: CD_antigen=CD97; Flags: Precursor && PF01825:GPCR proteolysis site, GPS, motif|PF00002:7 transmembrane receptor (Secretin family)|PF07645:Calcium-binding EGF domain	7tm_2	6.37296	5.53366	6.90529	1.45759	1.26249	1.78825
gene30454	14522.9	11384	14262.4	2942.11	2970.16	3692.94	2.06452	3.43e-54	4.35e-52	pmp22.L	chr9_10L	41445967	41458484	-	3184	-	- && Q6WL85.1 RecName: Full=Peripheral myelin protein 22; Short=PMP-22 && PF00822:PMP-22/EMP/MP20/Claudin family	-	274.434	215.811	270.861	55.689	56.2451	70.199
gene32719	252.322	130.984	255.109	54.0256	41.117	58.1056	2.06447	1.73e-13	4.31e-12	LOC108702915	chr9_10S	45925217	45981216	+	7915	-	- && F8VQB6.1 RecName: Full=Unconventional myosin-X; AltName: Full=Unconventional myosin-10 && PF00373:FERM central domain|PF00784:MyTH4 domain|PF00169:PH domain|PF16735:Unconventional myosin-X coiled coil domain|PF00063:Myosin head (motor domain)	Myosin_head	1.91806	0.998888	1.94895	0.41137	0.313219	0.444324
gene13794	1191.89	1379.18	1246.13	284.779	295.393	334.645	2.06135	3.47e-54	4.38e-52	papd5.L	chr4L	36737761	36802520	+	5304	-	- && Q68ED3.2 RecName: Full=Non-canonical poly(A) RNA polymerase PAPD5; AltName: Full=PAP-associated domain-containing protein 5; AltName: Full=Terminal uridylyltransferase 3; Short=TUTase 3; AltName: Full=Topoisomerase-related function protein 4-2; Short=TRF4-2 && PF03828:Cid1 family poly A polymerase|PF01909:Nucleotidyltransferase domain	NTP_transf_2	13.5204	15.6952	14.2065	3.23585	3.35795	3.81869
gene28096	391.762	378.826	257.666	72.3394	76.8238	96.8427	2.0598	7.74e-21	3.27e-19	LOC108699773	chr8S	11337985	11436783	-	4297	-	- && Q60803.2 RecName: Full=TNF receptor-associated factor 3; AltName: Full=CD40 receptor-associated factor 1; Short=CRAF1; AltName: Full=TRAFAMN && -	-	5.48549	5.32138	3.62592	1.0146	1.07797	1.36406
gene32630	175.961	114.29	131.71	39.3746	35.7068	25.8247	2.05864	9.32e-13	2.18e-11	LOC108702867	chr9_10S	40429708	40474923	-	5121	-	- && A4IIE8.1 RecName: Full=Rab11 family-interacting protein 4; Short=FIP4-Rab11; Short=Rab11-FIP4 && -	-	2.06738	1.34711	1.55522	0.463389	0.420412	0.30522
gene12525	52.0136	35.9564	49.2315	5.49413	18.3944	9.68427	2.05582	1.8e-05	0.000149576	MGC82022	chr3S	67607057	67726089	+	1892	-	- && Q8IU85.1 RecName: Full=Calcium/calmodulin-dependent protein kinase type 1D; AltName: Full=CaM kinase I delta; Short=CaM kinase ID; Short=CaM-KI delta; Short=CaMKI delta; Short=CaMKID; AltName: Full=CaMKI-like protein kinase; Short=CKLiK && PF00069:Protein kinase domain	Pkinase	1.65407	1.14711	1.57343	0.17501	0.586197	0.309798
gene27046	260.068	232.432	189.254	59.5198	51.9372	51.6494	2.0544	2.6e-19	1.01e-17	znf238.2.L	chr8L	76346027	76351041	+	4339	-	- && Q7ZWZ4.2 RecName: Full=Zinc finger and BTB domain-containing protein 18.2; AltName: Full=Zinc finger protein 238.2 && PF00651:BTB/POZ domain	BTB	3.60625	3.23338	2.63743	0.826714	0.721717	0.720458
gene2268	2877.35	2764.79	2478.2	613.511	694.66	653.15	2.04961	6.06e-68	9.81e-66	LOC108717346	chr1L	174297843	174349219	-	7166	-	- && B2RR83.1 RecName: Full=Probable ATP-dependent RNA helicase YTHDC2 && PF04146:YT521-B-like domain|PF00271:Helicase conserved C-terminal domain|PF07717:Oligonucleotide/oligosaccharide-binding (OB)-fold|PF00270:DEAD/DEAH box helicase|PF04408:Helicase associated domain (HA2)	YTH	24.1587	23.2881	20.9115	5.15976	5.84486	5.51657
gene31724	127.267	119.427	70.3308	26.555	30.2967	19.3685	2.04254	1.65e-09	2.74e-08	LOC108701741	chr9_10L	117192777	117203101	-	3557	-	- && - && -	-	2.15274	2.02659	1.19561	0.449931	0.513558	0.329568
gene25161	55.3337	66.7761	17.9024	11.904	9.73823	11.8363	2.03837	0.000108537	0.000739933	LOC108697618	chr7S	57608955	57611153	+	1226	-	- && Q3UV31.2 RecName: Full=RING finger protein 223 && PF14634:zinc-RING finger domain	-	2.71555	3.28761	0.882971	0.585174	0.478925	0.584331
gene18329	2646.06	1557.68	2064.53	542.088	458.779	526.179	2.03729	1.84e-32	1.31e-30	LOC108717219	chr5L	147602607	147632889	+	1767	-	- && Q90678.1 RecName: Full=Platelet-activating factor acetylhydrolase; Short=PAF acetylhydrolase; AltName: Full=1-alkyl-2-acetylglycerophosphocholine esterase; AltName: Full=2-acetyl-1-alkylglycerophosphocholine esterase; AltName: Full=LDL-associated phospholipase A2; Short=LDL-PLA(2); AltName: Full=PAF 2-acylhydrolase; Flags: Precursor && PF03403:Platelet-activating factor acetylhydrolase, isof…	PAF-AH_p_II	90.0991	53.2098	70.6497	18.4892	15.6547	18.0231
gene23634	25.4535	11.5574	42.8378	2.74707	2.16405	15.0644	2.03698	0.0044524	0.0180563	LOC108696464	chr7L	74608063	74644464	+	1397	-	- && Q9H0Q3.1 RecName: Full=FXYD domain-containing ion transport regulator 6; AltName: Full=Phosphohippolin; Flags: Precursor && -	-	1.09625	0.49936	1.8542	0.11851	0.0934005	0.652662
gene1365	109.561	87.3226	112.529	21.0608	27.0506	27.9768	2.03638	3.61e-11	7.15e-10	LOC108713443	chr1L	111488477	111608600	-	4160	-	- && Q6PD21.2 RecName: Full=SH2 domain-containing adapter protein B && PF00017:SH2 domain	SH2	1.5846	1.26702	1.63568	0.305117	0.392069	0.40704
gene3856	2288.6	2130.42	1802.39	456.013	511.798	550.927	2.03422	2.49e-51	2.92e-49	rnf31.S	chr1S	114643728	114678642	-	3868	-	- && Q96EP0.1 RecName: Full=E3 ubiquitin-protein ligase RNF31; AltName: Full=HOIL-1-interacting protein; Short=HOIP; AltName: Full=RING finger protein 31; AltName: Full=Zinc in-between-RING-finger ubiquitin-associated domain protein && PF01485:IBR domain, a half RING-finger domain|PF16678:UB-associated-like domain of HOIP or E3 ubiquitin-protein ligase|PF09409:PUB domain	IBR	35.5993	33.2451	28.1765	7.10517	7.97793	8.62066
gene24166	305.442	217.022	187.336	87.9061	45.4451	38.7371	2.0302	2.4e-12	5.36e-11	LOC108695908	chr7L	108482823	108504204	-	1844	-	- && Q5SWA1.1 RecName: Full=Protein phosphatase 1 regulatory subunit 15B && PF10488:Phosphatase-1 catalytic subunit binding region	-	9.96611	7.10384	6.14307	2.87304	1.48595	1.27145
gene1574	34.3069	21.8307	37.7229	0.915688	15.1484	7.53221	2.02992	0.00123973	0.00606998	ntrk2.S	chr1L	132539590	132651397	+	3428	-	- && Q91987.1 RecName: Full=BDNF/NT-3 growth factors receptor; AltName: Full=Neurotrophic tyrosine kinase receptor type 2; AltName: Full=TrkB tyrosine kinase; Short=Trk-B; Flags: Precursor && PF16920:Tyrosine-protein kinase receptor C2 Ig-like domain|PF07714:Protein tyrosine kinase|PF13855:Leucine rich repeat|PF07679:Immunoglobulin I-set domain	Pkinase_Tyr	0.602141	0.384393	0.665411	0.0160987	0.266442	0.132989
gene28404	403.936	446.886	219.304	98.8944	85.48	77.4742	2.02106	8.52e-16	2.57e-14	stom	chr8S	31220538	31235721	+	1484	-	- && P27105.3 RecName: Full=Erythrocyte band 7 integral membrane protein; AltName: Full=Protein 7.2b; AltName: Full=Stomatin && PF01145:SPFH domain / Band 7 family	-	16.3771	18.1766	8.93592	4.01626	3.47303	3.15977
gene28667	26.5602	15.4099	20.4599	2.74707	3.24608	9.68427	2.0142	0.00294416	0.0127087	LOC108700064	chr8S	50127581	50149824	-	1233	-	- && Q9NRW1.1 RecName: Full=Ras-related protein Rab-6B >P61294.1 RecName: Full=Ras-related protein Rab-6B >A6QR46.1 RecName: Full=Ras-related protein Rab-6B && PF00071:Ras family	Ras	1.29606	0.754372	1.00338	0.134273	0.158735	0.475375
gene1892	4227.49	3210.39	3996.71	1026.49	810.437	1001.78	2.01006	3.71e-47	4.05e-45	LOC494858	chr1L	146356366	146358505	+	2140	-	- && Q61168.1 RecName: Full=Lysosomal-associated transmembrane protein 5; AltName: Full=Lysosomal-associated multitransmembrane protein 5; AltName: Full=Retinoic acid-inducible E3 protein && -	-	118.858	90.5511	112.931	28.9084	22.8341	28.333

## Sheet: 12h_DEG_UP
gene_id	IC_12h_1	IC_12h_2	IC_12h_3	Mock_1	Mock_2	Mock_3	log2FoldChange	pvalue	padj	gene_name	gene_chr	gene_start	gene_end	gene_strand	gene_length	gene_biotype	gene_description	tf_family	IC_12h_1_fpkm	IC_12h_2_fpkm	IC_12h_3_fpkm	Mock_1_fpkm	Mock_2_fpkm	Mock_3_fpkm
gene5807	4396.76	3701.22	1607.97	0	0	0	14.2133	1.51e-26	6.67e-25	LOC108708328	chr2L	95719743	95722478	-	672	-	- && Q64H35.1 RecName: Full=C-C motif chemokine 26; AltName: Full=Eotaxin-3; AltName: Full=Small-inducible cytokine A26; Flags: Precursor && -	-	433.632	363.805	158.43	0	0	0
gene26170	648.932	3172.47	317.453	0	0	0	12.9837	1.1e-11	1.86e-10	LOC108698352	chr8L	23304862	23307719	+	1088	-	- && - && PF05721:Phytanoyl-CoA dioxygenase (PhyH)	PhyH	39.5301	192.603	19.3187	0	0	0
gene23176	18863.3	17608.4	18084.9	1.65104	4.90639	2.94011	12.5281	6.81e-157	2.76e-154	LOC108696188	chr7L	31069907	31072104	+	1686	-	- && Q13325.1 RecName: Full=Interferon-induced protein with tetratricopeptide repeats 5; Short=IFIT-5; AltName: Full=Interferon-induced 58 kDa protein; AltName: Full=Retinoic acid- and interferon-inducible 58 kDa protein; Short=P58 && -	-	741.511	689.851	710.213	0.0654643	0.193476	0.115883
gene23956	11892.4	14609.5	6036.53	7.42966	0	0	12.0677	6.32e-14	1.3e-12	LOC108696644	chr7L	97579510	97600049	+	3275	-	- && P86810.2 RecName: Full=L-amino-acid oxidase; AltName: Full=Antiparasitic protein; Short=APP; AltName: Full=Serum L-amino-acid oxidase; Short=SR-LAAO; Flags: Precursor && PF01593:Flavin containing amine oxidoreductase	Amino_oxidase	240.667	294.657	122.041	0.151657	0	0
gene26167	493.448	1468.99	122.249	0	0	0	11.9942	2.08e-10	3.06e-09	LOC108698345	chr8L	23240544	23246950	-	2065	-	- && P54987.2 RecName: Full=Cis-aconitate decarboxylase; Short=CAD; AltName: Full=Aconitate decarboxylase; AltName: Full=Aconitate decarboxylase 1; AltName: Full=Cis-aconitic acid decarboxylase; AltName: Full=Immune-responsive gene 1 protein && PF03972:MmgE/PrpD family	-	15.8372	46.9887	3.91971	0	0	0
gene19355	19324.4	18449.8	12121.4	6.60414	1.96256	3.92015	11.9199	1.36e-172	6.23e-170	LOC108718054	chr5S	85583246	85589663	-	2241	-	- && - && PF13695:Zinc-binding domain	-	571.506	543.804	358.128	0.197006	0.0582242	0.116245
gene23174	10970.3	9820.88	9784.84	5.77862	1.96256	1.96007	11.5589	1.28e-144	4.5e-142	LOC108695773	chr7L	31050344	31051398	+	1055	-	- && Q5T764.1 RecName: Full=Interferon-induced protein with tetratricopeptide repeats 1B; AltName: Full=Interferon-induced protein with tetratricopeptide repeats 1-like protein && -	-	689.166	614.881	614.087	0.366166	0.123678	0.123462
gene7319	525.84	514.952	381.535	0	0	0	11.4419	9.2e-22	3.15e-20	LOC108708890	chr2S	39538271	39639931	+	3117	-	- && Q5ZKD7.1 RecName: Full=Putative helicase MOV-10 && PF13087:AAA domain|PF13086:AAA domain	-	11.1808	10.9125	8.1045	0	0	0
gene26556	1082.99	1129.91	514.628	0	0	0.980036	11.4197	2.77e-21	9.21e-20	c4a.L	chr8L	51688509	51733381	+	5212	-	- && P08649.3 RecName: Full=Complement C4; Contains: RecName: Full=Complement C4 beta chain; Contains: RecName: Full=Complement C4 alpha chain; Contains: RecName: Full=C4a anaphylatoxin; Contains: RecName: Full=Complement C4 gamma chain; Flags: Precursor && PF10569:Alpha-macro-globulin thiol-ester bond-forming region|PF01835:MG2 domain|PF07703:Alpha-2-macroglobulin family N-terminal region|PF0175…	A2M_comp	13.7714	14.3196	6.5376	0	0	0.0124955
gene32056	507.485	544.838	326.325	0	0	0	11.3966	2e-21	6.66e-20	LOC108702184	chr9_10S	7985273	8003337	+	771	-	- && - && PF00143:Interferon alpha/beta domain	-	43.624	46.6774	28.0237	0	0	0
gene31808	1058.16	1395.43	210.978	0	0.981278	0	11.3861	8.42e-20	2.59e-18	LOC108702485	chr9_10S	1705747	1709934	-	1485	-	- && - && PF16647:Granulocyte colony-stimulating factor	-	47.2261	62.069	9.40674	0	0.0439328	0
gene26169	4296.34	12961.2	1847.53	2.47655	4.90639	0	11.3375	1.91e-20	6.11e-19	LOC108698350	chr8L	23293752	23296605	+	1349	-	- && - && PF05721:Phytanoyl-CoA dioxygenase (PhyH)	PhyH	211.079	634.637	90.6796	0.122727	0.24181	0
gene25254	468.613	572.425	138.023	0	0	0	11.1719	3.38e-14	7.1e-13	LOC108697673	chr7S	65108705	65122166	+	2235	-	- && - && PF00020:TNFR/NGFR cysteine-rich region	-	13.8962	16.9174	4.08886	0	0	0
gene23679	461.055	371.271	328.297	0	0	0	11.1489	1.06e-20	3.41e-19	LOC108696493	chr7L	77921967	77926298	+	1061	-	- && - && PF13873:Myb/SANT-like DNA-binding domain	-	28.8002	23.1137	20.4871	0	0	0
gene28396	488.049	488.515	179.43	0	0	0	11.1434	1.71e-16	4.28e-15	LOC108699917	chr8S	30460618	30469447	-	2194	-	- && P39429.1 RecName: Full=TNF receptor-associated factor 2; AltName: Full=E3 ubiquitin-protein ligase TRAF2 && PF16673:TNF receptor-associated factor BIRC3 binding domain|PF02176:TRAF-type zinc finger	-	14.7429	14.7074	5.41485	0	0	0
gene25358	36094	38153.6	32214.5	21.4635	3.92511	24.5009	11.0537	1.75e-93	3.38e-91	LOC108697739	chr7S	72543758	72578404	+	13836	-	- && Q9NZJ4.2 RecName: Full=Sacsin; AltName: Full=DnaJ homolog subfamily C member 29; Short=DNAJC29 && PF05168:HEPN domain	-	172.895	182.146	154.16	0.103704	0.018861	0.117676
gene26173	390.871	1350.6	143.938	0	0.981278	0	10.8874	6.43e-11	9.99e-10	LOC108698346	chr8L	23381502	23387455	-	1964	-	- && P54987.2 RecName: Full=Cis-aconitate decarboxylase; Short=CAD; AltName: Full=Aconitate decarboxylase; AltName: Full=Aconitate decarboxylase 1; AltName: Full=Cis-aconitic acid decarboxylase; AltName: Full=Immune-responsive gene 1 protein && PF03972:MmgE/PrpD family	-	13.1901	45.4233	4.85248	0	0.033218	0
gene27580	2907.78	3159.83	2652.01	0	2.94384	1.96007	10.8819	1.96e-61	2.27e-59	LOC108699378	chr8L	106657069	106681495	+	2098	-	- && - && -	-	91.8572	99.4837	83.6949	0	0.0932892	0.0620843
gene17809	7718.08	8830.05	7607.03	7.42966	2.94384	1.96007	10.8719	4.1e-158	1.69e-155	LOC108716966	chr5L	98954610	98961647	+	1030	-	- && - && PF13695:Zinc-binding domain	-	496.626	566.265	488.998	0.482211	0.19002	0.126459
gene33485	1185.57	1536.81	728.564	0	1.96256	0	10.86	1.56e-22	5.65e-21	gbp7.S	chr9_10S	103451533	103468839	-	2197	-	- && Q6ZN66.1 RecName: Full=Guanylate-binding protein 6; AltName: Full=GTP-binding protein 6; Short=GBP-6; AltName: Full=Guanine nucleotide-binding protein 6 && PF02263:Guanylate-binding protein, N-terminal domain|PF02841:Guanylate-binding protein, C-terminal domain	-	35.7647	46.2045	21.9567	0	0.0593903	0
gene19695	20547.7	20328	13271.9	12.3828	6.86895	10.7804	10.8	1.47e-272	1.63e-269	LOC108718230	chr5S	117417269	117427739	+	1967	-	- && Q9MZU4.1 RecName: Full=Radical S-adenosyl methionine domain-containing protein 2; AltName: Full=Inflammatory response gene 6 protein; AltName: Full=Viperin; AltName: Full=Virus inhibitory protein, endoplasmic reticulum-associated, interferon-inducible && PF04055:Radical SAM superfamily|PF13353:4Fe-4S single cluster domain	Radical_SAM	692.336	682.627	446.742	0.420842	0.232172	0.364205
gene18204	282.896	483.917	94.6443	0	0	0	10.7191	2.91e-12	5.23e-11	LOC108717157	chr5L	132042553	132052050	-	1072	-	- && - && PF00048:Small cytokines (intecrine/chemokine), interleukin-8 like	-	17.49	29.8174	5.84559	0	0	0
gene18235	40252.2	39178.9	31431.8	18.9869	20.6068	28.4211	10.6809	0	0	LOC108717169	chr5L	136322761	136332381	+	2201	-	- && O70600.1 RecName: Full=Radical S-adenosyl methionine domain-containing protein 2; AltName: Full=Bone-expressed sequence tag 5 protein; AltName: Full=Viperin; AltName: Full=Virus inhibitory protein, endoplasmic reticulum-associated, interferon-inducible && -	-	1212.07	1175.78	945.535	0.576686	0.622465	0.858094
gene10441	6750.62	5451.83	3500.85	2.47655	3.92511	3.92015	10.5925	2.59e-107	5.74e-105	LOC108711564	chr3L	117465096	117473003	-	1616	-	- && Q8CJC5.1 RecName: Full=E3 ubiquitin-protein ligase NEURL3; AltName: Full=Lung-inducible neuralized-related C3CH4 RING domain protein; AltName: Full=Neuralized-like protein 3 && PF13920:Zinc finger, C3HC4 type (RING finger)|PF07177:Neuralized	-	276.86	222.841	143.437	0.10245	0.161486	0.161204
gene19694	10906.6	8107.05	8162.08	1.65104	7.85023	8.82033	10.5912	2.77e-185	1.39e-182	LOC108718229	chr5S	117403125	117414343	-	2108	-	- && Q5EBM0.3 RecName: Full=UMP-CMP kinase 2, mitochondrial; AltName: Full=Nucleoside-diphosphate kinase; Flags: Precursor && PF02223:Thymidylate kinase	-	342.907	254.03	256.365	0.052359	0.247591	0.278054
gene24858	6145.96	6697.83	6281.03	9.08069	0.981278	2.94011	10.4365	2.33e-156	9.26e-154	LOC108697459	chr7S	24834673	24840197	-	2651	-	- && Q4R5F5.1 RecName: Full=Interferon-induced protein with tetratricopeptide repeats 1; Short=IFIT-1 && PF13414:TPR repeat	-	153.652	166.885	156.874	0.228989	0.0246097	0.0737002
gene4776	10510.3	12701.4	9949.48	7.42966	12.7566	3.92015	10.4318	4.74e-240	3.99e-237	mx1	chr2L	9956005	9980918	-	2299	-	- && Q9WVP9.2 RecName: Full=Interferon-induced GTP-binding protein Mx2; AltName: Full=Myxovirus resistance protein 2 && PF01031:Dynamin central region|PF02212:Dynamin GTPase effector domain|PF00350:Dynamin family	-	302.994	364.927	286.543	0.216041	0.36891	0.113313
gene24863	15803.3	15631.3	12933.7	17.3359	5.88767	7.84029	10.4316	4.16e-303	5.47e-300	LOC108697460	chr7S	24901033	24914561	-	2236	-	- && Q13325.1 RecName: Full=Interferon-induced protein with tetratricopeptide repeats 5; Short=IFIT-5; AltName: Full=Interferon-induced 58 kDa protein; AltName: Full=Retinoic acid- and interferon-inducible 58 kDa protein; Short=P58 && PF13424:Tetratricopeptide repeat|PF00515:Tetratricopeptide repeat	TPR_1	468.417	461.761	382.984	0.518298	0.175063	0.23301
gene5489	3064.34	3370.18	2414.41	1.65104	0	4.90018	10.4187	2.64e-75	3.81e-73	LOC108708175	chr2L	71844161	71867630	-	3519	-	- && Q5ZKD7.1 RecName: Full=Putative helicase MOV-10 && PF13087:AAA domain|PF13086:AAA domain	-	57.7132	63.2597	45.4278	0.0313648	0	0.0925354
gene26592	344.442	296.557	53.2374	0	0	0	10.4078	3.08e-10	4.45e-09	tnf.L	chr8L	52571706	52573574	-	965	-	- && O77764.1 RecName: Full=Tumor necrosis factor; AltName: Full=Cachectin; AltName: Full=TNF-alpha; AltName: Full=Tumor necrosis factor ligand superfamily member 2; Short=TNF-a; Contains: RecName: Full=Tumor necrosis factor, membrane form; AltName: Full=N-terminal fragment; Short=NTF; Contains: RecName: Full=Intracellular domain 1; Short=ICD1; Contains: RecName: Full=Intracellular domain 2; Shor…	-	23.6562	20.299	3.65274	0	0	0
gene24039	218.11	278.166	197.176	0	0	0	10.4049	4.35e-18	1.21e-16	LOC108696692	chr7L	101271454	101273585	-	1748	-	- && Q9NZJ4.2 RecName: Full=Sacsin; AltName: Full=DnaJ homolog subfamily C member 29; Short=DNAJC29 && -	-	8.26975	10.5113	7.46862	0	0	0
gene18206	285.055	251.729	122.249	0	0	0	10.3314	2.31e-17	6.14e-16	LOC108717158	chr5L	132108699	132122511	-	699	-	- && - && PF00048:Small cytokines (intecrine/chemokine), interleukin-8 like	-	27.0277	23.7875	11.5797	0	0	0
gene33487	234.307	288.511	135.065	0	0	0	10.3284	1.79e-17	4.78e-16	gbp4.L	chr9_10S	103564727	103575638	-	3031	-	- && Q61107.1 RecName: Full=Guanylate-binding protein 4; AltName: Full=GTP-binding protein 3; Short=GBP-3; AltName: Full=GTP-binding protein 4; Short=GBP-4; AltName: Full=Guanine nucleotide-binding protein 4; AltName: Full=Guanylate-binding protein 3 && PF02263:Guanylate-binding protein, N-terminal domain|PF02841:Guanylate-binding protein, C-terminal domain	-	5.12338	6.28739	2.95044	0	0	0
gene31707	223.509	265.522	165.627	0	0	0	10.3215	1.01e-17	2.74e-16	LOC108701960	chr9_10L	116354941	116362599	+	2133	-	- && Q9EQW7.1 RecName: Full=Kinesin-like protein KIF13A && PF00225:Kinesin motor domain	Kinesin	6.94483	8.2225	5.14127	0	0	0
gene16221	8462.03	9848.46	4264.91	6.60414	4.90639	6.86025	10.2594	2.96e-86	4.98e-84	LOC108715671	chr4S	79767874	79800871	-	3065	-	- && P54281.1 RecName: Full=Epithelial chloride channel protein; AltName: Full=Calcium-activated chloride channel && PF13519:von Willebrand factor type A domain|PF08434:Calcium-activated chloride channel	-	182.979	212.242	92.1315	0.144043	0.106428	0.148739
gene27754	234.307	243.683	145.91	0	0	0	10.2521	2.03e-17	5.41e-16	LOC108699154	chr8L	115668768	115687511	+	1815	-	- && E9Q555.2 RecName: Full=E3 ubiquitin-protein ligase RNF213; AltName: Full=Mysterin; AltName: Full=RING finger protein 213 && -	-	8.5559	8.86833	5.32276	0	0	0
gene24000	75385.2	81156.7	69872.1	63.5649	52.0078	71.5426	10.2398	0	0	LOC108696667	chr7L	98970618	98998561	+	13882	-	- && Q9NZJ4.2 RecName: Full=Sacsin; AltName: Full=DnaJ homolog subfamily C member 29; Short=DNAJC29 && PF05168:HEPN domain	-	359.908	386.159	333.258	0.306105	0.24908	0.342474
gene23175	1838.82	1906.93	1488.68	0	1.96256	2.94011	10.145	4.83e-53	4.75e-51	LOC108696187	chr7L	31063389	31091828	+	1831	-	- && Q13325.1 RecName: Full=Interferon-induced protein with tetratricopeptide repeats 5; Short=IFIT-5; AltName: Full=Interferon-induced 58 kDa protein; AltName: Full=Retinoic acid- and interferon-inducible 58 kDa protein; Short=P58 && PF13414:TPR repeat	-	66.5593	68.7924	53.832	0	0.0712619	0.106706
gene4778	7965.35	9259.95	7493.66	3.30207	7.85023	11.7604	10.1192	3.72e-215	2.53e-212	LOC108707413	chr2L	10009796	10034892	-	1858	-	- && Q9WVP9.2 RecName: Full=Interferon-induced GTP-binding protein Mx2; AltName: Full=Myxovirus resistance protein 2 && PF01031:Dynamin central region|PF00350:Dynamin family|PF02212:Dynamin GTPase effector domain	-	284.13	329.197	267.04	0.118808	0.280905	0.420623
gene22884	9487.8	8277.17	4499.55	7.42966	7.85023	4.90018	10.1028	6.19e-93	1.18e-90	ch25h.L	chr7L	7058330	7060430	-	2101	-	- && Q5PRC0.1 RecName: Full=Cholesterol 25-hydroxylase-like protein && PF04116:Fatty acid hydroxylase superfamily	-	299.293	260.225	141.798	0.2364	0.248416	0.154989
gene30581	2665.91	2572.46	1820.92	2.47655	2.94384	0.980036	10.0942	7.19e-70	9.52e-68	LOC108701823	chr9_10L	45440813	45480157	+	6083	-	- && Q460N5.3 RecName: Full=Poly [ADP-ribose] polymerase 14; Short=PARP-14; AltName: Full=ADP-ribosyltransferase diphtheria toxin-like 8; Short=ARTD8; AltName: Full=B aggressive lymphoma protein 2 && -	-	29.046	27.9335	19.8199	0.0272167	0.032175	0.0107063
gene24860	190.037	167.819	181.401	0	0	0	10.0439	5.74e-17	1.49e-15	LOC108697198	chr7S	24861392	24868067	-	1725	-	- && Q13325.1 RecName: Full=Interferon-induced protein with tetratricopeptide repeats 5; Short=IFIT-5; AltName: Full=Interferon-induced 58 kDa protein; AltName: Full=Retinoic acid- and interferon-inducible 58 kDa protein; Short=P58 && -	-	7.3014	6.42608	6.96275	0	0	0
gene19575	490.208	332.19	215.907	0	0	0.980036	10.0262	1.23e-16	3.11e-15	LOC108718174	chr5S	107347801	107413835	+	3729	-	- && Q6P4S2.1 RecName: Full=Phosphatidylinositol 3,4,5-trisphosphate 5-phosphatase 1; AltName: Full=SH2 domain-containing inositol 5'-phosphatase 1; Short=SH2 domain-containing inositol phosphatase 1; Short=SHIP-1 && PF00017:SH2 domain|PF03372:Endonuclease/Exonuclease/phosphatase family	Exo_endo_phos	8.71256	5.88421	3.83357	0	0	0.0174648
gene27739	170.601	208.05	151.825	0	0	0	10.0184	8.36e-17	2.14e-15	LOC108699150	chr8L	115007697	115029995	-	994	-	- && - && PF13895:Immunoglobulin domain	-	11.375	13.8253	10.1131	0	0	0
gene11667	822.773	1159.79	850.812	0	0.981278	1.96007	9.99656	7.63e-32	4.15e-30	LOC108712254	chr3S	5084485	5103472	+	1761	-	- && - && PF00443:Ubiquitin carboxyl-terminal hydrolase	UCH	30.9655	43.5025	31.9892	0	0.0370473	0.0739652
gene26168	530.159	1129.91	139.009	1.65104	0	0	9.98766	7.16e-11	1.11e-09	LOC108698349	chr8L	23284392	23287484	-	974	-	- && P45831.1 RecName: Full=Putative threonylcarbamoyl-AMP synthase; Short=TC-AMP synthase; AltName: Full=L-threonylcarbamoyladenylate synthase; AltName: Full=tRNA threonylcarbamoyladenosine biosynthesis protein ML1136 && PF01300:Telomere recombination	Sua5_yciO_yrdC	36.0749	76.6262	9.44957	0.113319	0	0
gene5809	224.589	195.406	59.1527	0	0	0	9.87259	8.93e-12	1.53e-10	LOC108708330	chr2L	95733076	95741687	-	803	-	- && P97272.1 RecName: Full=C-C motif chemokine 5; AltName: Full=SIS-delta; AltName: Full=Small-inducible cytokine A5; AltName: Full=T-cell-specific protein RANTES; Flags: Precursor && -	-	18.5366	16.0737	4.87739	0	0	0
gene7878	6773.3	7334.62	3563.95	3.30207	8.83151	7.84029	9.81092	1.01e-76	1.51e-74	LOC108709640	chr2S	80503295	80509205	-	1201	-	- && Q64H35.1 RecName: Full=C-C motif chemokine 26; AltName: Full=Eotaxin-3; AltName: Full=Small-inducible cytokine A26; Flags: Precursor && -	-	373.779	403.393	196.48	0.183801	0.488894	0.433814
gene23172	1784.83	1800.03	1358.54	2.47655	0.981278	1.96007	9.80289	3.92e-58	4.26e-56	LOC108695772	chr7L	30984066	30997856	+	1605	-	- && Q13325.1 RecName: Full=Interferon-induced protein with tetratricopeptide repeats 5; Short=IFIT-5; AltName: Full=Interferon-induced 58 kDa protein; AltName: Full=Retinoic acid- and interferon-inducible 58 kDa protein; Short=P58 && -	-	73.7022	74.0797	56.0436	0.103152	0.0406481	0.0811544
gene24859	814.135	774.727	695.044	0	0	2.94011	9.68631	2.58e-30	1.32e-28	LOC108697458	chr7S	24843615	24846324	-	2710	-	- && Q13325.1 RecName: Full=Interferon-induced protein with tetratricopeptide repeats 5; Short=IFIT-5; AltName: Full=Interferon-induced 58 kDa protein; AltName: Full=Retinoic acid- and interferon-inducible 58 kDa protein; Short=P58 && PF09295:ChAPs (Chs5p-Arf1p-binding proteins)|PF13424:Tetratricopeptide repeat	-	19.9106	18.8831	16.9813	0	0	0.0720956
gene26776	168.442	200.004	52.2515	0	0	0	9.68475	2.1e-11	3.45e-10	LOC108699539	chr8L	59426712	59429423	+	663	-	- && - && PF15177:Interleukin-28A	-	16.8381	19.9259	5.21812	0	0	0
gene26181	132.81	647.139	31.5481	0	0	0.980036	9.67112	2.69e-07	2.64e-06	LOC108698355	chr8L	23475690	23478551	+	1044	-	- && - && PF05721:Phytanoyl-CoA dioxygenase (PhyH)	PhyH	8.43115	40.944	2.00079	0	0	0.0623816
gene7560	164.123	170.118	69.0114	0	0	0	9.6219	5.74e-15	1.28e-13	LOC108709484	chr2S	59350347	59382870	+	3422	-	- && Q14164.1 RecName: Full=Inhibitor of nuclear factor kappa-B kinase subunit epsilon; Short=I-kappa-B kinase epsilon; Short=IKK-E; Short=IKK-epsilon; Short=IkBKE; AltName: Full=Inducible I kappa-B kinase; Short=IKK-i && PF00069:Protein kinase domain	Pkinase	3.17867	3.28371	1.33527	0	0	0
gene8459	682.405	928.753	535.332	0.825518	1.96256	0	9.59741	6.07e-29	2.97e-27	LOC100127287	chr2S	131930093	131954944	+	2995	-	- && Q08DR0.1 RecName: Full=PHD finger protein 6 && PF13771:PHD-like zinc-binding domain	-	15.1009	20.4832	11.8346	0.0184262	0.0435661	0
gene473	1454.43	1509.22	1307.27	2.47655	1.96256	0.980036	9.59173	1.19e-56	1.26e-54	LOC108719602	chr1L	44104442	44170019	+	5349	-	- && Q8IY21.3 RecName: Full=Probable ATP-dependent RNA helicase DDX60; AltName: Full=DEAD box protein 60 && PF00270:DEAD/DEAH box helicase|PF00271:Helicase conserved C-terminal domain	DEAD	18.0209	18.6369	16.1817	0.0309514	0.0243934	0.0121754
gene5808	154.405	175.865	47.3221	0	0	0	9.52873	3.65e-11	5.83e-10	LOC108708329	chr2L	95726095	95728257	-	543	-	- && Q90826.4 RecName: Full=C-C motif chemokine 4 homolog; AltName: Full=Macrophage inflammatory protein 1-beta homolog; Short=MIP-1-beta; AltName: Full=Small-inducible cytokine A4 homolog; Flags: Precursor && -	-	18.846	21.3931	5.77023	0	0	0
gene11393	142.528	119.543	108.447	0	0	0	9.50149	3.99e-15	8.97e-14	LOC108710507	chr3L	141268720	141270267	-	1548	-	- && Q8BFW4.1 RecName: Full=Tripartite motif-containing protein 65 && PF15227:zinc finger of C3HC4-type, RING|PF00622:SPRY domain|PF00643:B-box zinc finger	zf-B_box	6.10218	5.10088	4.63846	0	0	0
gene3331	9556.91	12112.9	9392.46	19.8124	15.7005	8.82033	9.42975	1.26e-305	1.78e-302	herc6.S	chr1S	67768837	67824541	-	5473	-	- && Q8IVU3.2 RecName: Full=Probable E3 ubiquitin-protein ligase HERC6; AltName: Full=HECT domain and RCC1-like domain-containing protein 6; AltName: Full=HECT-type E3 ubiquitin transferase HERC6 && PF00632:HECT-domain (ubiquitin-transferase)|PF00415:Regulator of chromosome condensation (RCC1) repeat	HECT	115.731	146.189	113.627	0.242001	0.190726	0.107096
gene20599	518.282	434.491	257.314	0	1.96256	0	9.3529	5.64e-19	1.65e-17	LOC108718997	chr6L	58938825	58949264	-	2931	-	- && Q8BWQ5.2 RecName: Full=Serine/threonine-protein kinase DCLK3; AltName: Full=CLICK-I and II-related; Short=CLr; AltName: Full=Doublecortin-like and CAM kinase-like 3; AltName: Full=Doublecortin-like kinase 3 && PF03607:Doublecortin|PF00069:Protein kinase domain	Pkinase	11.7195	9.79171	5.81268	0	0.0445174	0
gene11885	2831.12	3554.09	2071.33	3.30207	8.83151	0.980036	9.34529	3.37e-56	3.53e-54	LOC108712688	chr3S	21806005	21824650	-	2038	-	- && O70418.1 RecName: Full=RING finger protein 112; AltName: Full=Brain finger protein; AltName: Full=Zinc finger protein 179 && PF02263:Guanylate-binding protein, N-terminal domain	-	92.0685	115.191	67.2936	0.108315	0.288107	0.031956
gene24041	813.055	845.993	660.538	0	2.94384	0.980036	9.29252	3.19e-36	2.01e-34	LOC108695891	chr7L	101353473	101356732	+	1830	-	- && Q9NZJ4.2 RecName: Full=Sacsin; AltName: Full=DnaJ homolog subfamily C member 29; Short=DNAJC29 && -	-	29.446	30.5358	23.8988	0	0.106951	0.0355882
gene24865	117.693	80.4613	115.348	0	0	0	9.26267	2.72e-14	5.75e-13	LOC108697202	chr7S	24939067	24943681	-	1530	-	- && Q13325.1 RecName: Full=Interferon-induced protein with tetratricopeptide repeats 5; Short=IFIT-5; AltName: Full=Interferon-induced 58 kDa protein; AltName: Full=Retinoic acid- and interferon-inducible 58 kDa protein; Short=P58 && PF00515:Tetratricopeptide repeat|PF14559:Tetratricopeptide repeat	TPR_1	5.09821	3.47367	4.99168	0	0	0
gene27756	400.589	393.111	302.664	0	0	1.96007	9.21173	7.4e-19	2.15e-17	LOC108699445	chr8L	115795067	115798997	-	1089	-	- && Q63HN8.3 RecName: Full=E3 ubiquitin-protein ligase RNF213; AltName: Full=ALK lymphoma oligomerization partner on chromosome 17; AltName: Full=Mysterin; AltName: Full=RING finger protein 213 && -	-	24.3797	23.8441	18.4019	0	0	0.119608
gene26778	115.534	140.233	33.5198	0	0	0	9.14425	5.8e-10	8.12e-09	LOC108699542	chr8L	59441073	59454953	+	567	-	- && - && PF15177:Interleukin-28A	-	13.5046	16.3365	3.91424	0	0	0
gene27755	12356.7	13320.9	9045.43	13.2083	21.5881	28.4211	9.12282	7.13e-308	1.16e-304	LOC108699444	chr8L	115723631	115791798	-	13545	-	- && Q63HN8.3 RecName: Full=E3 ubiquitin-protein ligase RNF213; AltName: Full=ALK lymphoma oligomerization partner on chromosome 17; AltName: Full=Mysterin; AltName: Full=RING finger protein 213 && -	-	60.4618	64.9605	44.216	0.0651888	0.105964	0.139436
gene24749	103.656	70.1163	107.461	0	0	0	9.10632	8.94e-14	1.81e-12	LOC108697405	chr7S	16310508	16362475	-	2003	-	- && Q9YGC1.1 RecName: Full=B-cell linker protein; AltName: Full=B-cell adapter SH2 domain-containing protein; AltName: Full=Cytoplasmic adapter protein; AltName: Full=Src homology 2 domain-containing leukocyte protein of 65 kDa; Short=SLP-65 && PF00017:SH2 domain	SH2	3.42983	2.31223	3.5522	0	0	0
gene24861	602.503	397.709	494.911	0	2.94384	0	9.07472	3.03e-26	1.31e-24	LOC108697199	chr7S	24872717	24878843	-	1699	-	- && Q13325.1 RecName: Full=Interferon-induced protein with tetratricopeptide repeats 5; Short=IFIT-5; AltName: Full=Interferon-induced 58 kDa protein; AltName: Full=Retinoic acid- and interferon-inducible 58 kDa protein; Short=P58 && PF13424:Tetratricopeptide repeat|PF00515:Tetratricopeptide repeat	TPR_1	23.503	15.462	19.2869	0	0.115198	0
gene29328	98.2576	114.945	47.3221	0	0	0	8.99088	4.43e-13	8.49e-12	xfl1.10	chr8S	95287727	95302163	-	1832	-	- && Q60513.1 RecName: Full=Low affinity immunoglobulin gamma Fc region receptor II; Short=IgG Fc receptor II; AltName: Full=Fc-gamma RII; Short=FcRII; AltName: Full=Fc-gamma-1/gamma-2 receptor; AltName: CD_antigen=CD32; Flags: Precursor && PF13895:Immunoglobulin domain	-	3.55466	4.14436	1.71028	0	0	0
gene13995	49.6687	193.107	11.8305	0	0	0	8.96032	1.01e-05	7.51e-05	LOC108714101	chr4L	55676432	55679066	+	1935	-	- && Q8K4C5.1 RecName: Full=Interleukin-17C; Short=Il-17c; AltName: Full=Cytokine CX2; Flags: Precursor && PF06083:Interleukin-17	-	1.70122	6.5919	0.404811	0	0	0
gene27753	64.7853	79.3119	82.8137	0	0	0	8.79511	6.74e-13	1.28e-11	LOC108699153	chr8L	115656125	115666981	+	1674	-	- && Q63HN8.3 RecName: Full=E3 ubiquitin-protein ligase RNF213; AltName: Full=ALK lymphoma oligomerization partner on chromosome 17; AltName: Full=Mysterin; AltName: Full=RING finger protein 213 && -	-	2.56495	3.12951	3.27549	0	0	0
gene23173	26157	29251.1	22969	122.177	42.195	15.6806	8.76292	6.87e-30	3.48e-28	ifit1b.L	chr7L	31005562	31011691	+	2977	-	- && Q13325.1 RecName: Full=Interferon-induced protein with tetratricopeptide repeats 5; Short=IFIT-5; AltName: Full=Interferon-induced 58 kDa protein; AltName: Full=Retinoic acid- and interferon-inducible 58 kDa protein; Short=P58 && -	-	582.328	649.019	510.848	2.74356	0.942335	0.350024
gene26775	299.092	358.628	135.065	0.825518	0	0.980036	8.74641	2.95e-16	7.23e-15	LOC108698664	chr8L	59411864	59415925	+	2169	-	- && - && PF15177:Interleukin-28A	-	9.13908	10.9214	4.123	0.0254432	0	0.030026
gene27016	4465.86	4731.12	1279.67	14.8593	6.86895	2.94011	8.7167	1.47e-26	6.5e-25	LOC108698790	chr8L	74630688	74643606	+	3005	-	- && - && PF06046:Exocyst complex component Sec6	-	98.496	103.995	28.1957	0.330567	0.151974	0.065018
gene31700	79.9018	86.2085	47.3221	0	0	0	8.70351	1.99e-12	3.63e-11	LOC108701956	chr9_10L	116042905	116109375	+	1297	-	- && - && -	-	4.08295	4.3904	2.41576	0	0	0
gene17780	739.632	868.982	704.903	0	2.94384	2.94011	8.70295	3.09e-46	2.62e-44	LOC108716946	chr5L	97862697	97867757	+	3095	-	- && - && -	-	15.8384	18.5457	15.0799	0	0.0632377	0.0631274
gene26777	92.8589	75.8635	34.5057	0	0	0	8.63298	6.24e-12	1.08e-10	LOC108699541	chr8L	59434742	59436366	+	608	-	- && - && PF15177:Interleukin-28A	-	10.1223	8.24182	3.75765	0	0	0
gene2943	871.362	837.947	840.954	2.47655	3.92511	0	8.62534	7.03e-53	6.89e-51	LOC108704198	chr1S	19107554	19142429	+	2130	-	- && - && -	-	27.1129	25.9855	26.141	0.0777273	0.122517	0
gene24037	2282.6	2109.24	1932.32	5.77862	8.83151	1.96007	8.5727	1.74e-121	4.68e-119	LOC108695890	chr7L	101218996	101262046	-	4864	-	- && Q9NZJ4.2 RecName: Full=Sacsin; AltName: Full=DnaJ homolog subfamily C member 29; Short=DNAJC29 && -	-	31.1024	28.6434	26.3036	0.0794212	0.120716	0.0267789
gene29565	4154.89	4942.62	862.643	6.60414	8.83151	11.7604	8.52114	2.11e-27	9.62e-26	LOC108700769	chr9_10L	1989084	1993540	-	1831	-	- && - && PF16647:Granulocyte colony-stimulating factor	-	150.394	178.305	31.194	0.24112	0.320678	0.426825
gene11983	803.337	1341.4	166.613	3.30207	0.981278	1.96007	8.5114	8.06e-16	1.92e-14	il1b.S	chr3S	26276262	26281864	-	1435	-	- && Q9WVG1.1 RecName: Full=Interleukin-1 beta; Short=IL-1 beta; Flags: Precursor && PF00340:Interleukin-1 / 18|PF02394:Interleukin-1 propeptide	-	37.1025	61.745	7.68753	0.15383	0.0454636	0.0907685
gene26217	69.1043	82.7602	32.534	0	0	0	8.49178	1.46e-11	2.44e-10	LOC108698380	chr8L	25345588	25347640	-	1321	-	- && A7MBL8.1 RecName: Full=Serine/threonine-protein kinase N2; AltName: Full=PKN gamma; AltName: Full=Protein kinase C-like 2; AltName: Full=Protein-kinase C-related kinase 2 && PF00069:Protein kinase domain	Pkinase	3.46705	4.13821	1.63066	0	0	0
gene23867	1449.03	1933.37	553.077	9.08069	1.96256	0	8.4519	1.72e-12	3.16e-11	LOC108696592	chr7L	90756463	90773962	+	3336	-	- && - && PF00020:TNFR/NGFR cysteine-rich region	-	28.7878	38.2809	10.9771	0.181969	0.0391129	0
gene3099	77.7423	58.6218	41.4069	0	0	0	8.4408	1.22e-11	2.06e-10	LOC108706038	chr1S	39365149	39370967	+	298	-	- && - && -	-	17.2901	12.9938	9.19994	0	0	0
gene26599	908.073	1344.85	692.086	0.825518	6.86895	0.980036	8.44058	1.01e-27	4.73e-26	LOC108698570	chr8L	52929908	52932764	+	682	-	- && - && -	-	88.2458	130.252	67.19	0.0809184	0.669621	0.0954932
gene26780	251.583	290.81	74.9267	1.65104	0	0	8.42253	1.36e-10	2.04e-09	LOC108699544	chr8L	59469656	59472165	+	677	-	- && - && PF15177:Interleukin-28A	-	24.6292	28.3736	7.32786	0.163032	0	0
gene31708	588.466	617.253	334.213	0.825518	2.94384	0.980036	8.37874	3.71e-34	2.19e-32	LOC108701961	chr9_10L	116365905	116370567	+	4663	-	- && Q80SU7.1 RecName: Full=Interferon-induced very large GTPase 1; AltName: Full=Very large-inducible GTPase-1; Short=VLIG-1 && PF05879:Root hair defective 3 GTP-binding protein (RHD3)	-	8.36399	8.74362	4.74555	0.011835	0.0419731	0.0139666
gene32652	1903.61	2018.43	1250.09	4.95311	2.94384	7.84029	8.36391	5.93e-98	1.2e-95	LOC108702882	chr9_10S	41321158	41343057	+	5851	-	- && Q460N5.3 RecName: Full=Poly [ADP-ribose] polymerase 14; Short=PARP-14; AltName: Full=ADP-ribosyltransferase diphtheria toxin-like 8; Short=ARTD8; AltName: Full=B aggressive lymphoma protein 2 && PF01661:Macro domain|PF00644:Poly(ADP-ribose) polymerase catalytic domain	A1pp	21.5628	22.7865	14.1462	0.0565917	0.0334508	0.0890465
gene26174	1962.99	6604.72	629.976	16.5104	7.85023	3.92015	8.33827	2.41e-15	5.55e-14	LOC398207.S	chr8L	23400690	23407736	-	2968	-	- && P45831.1 RecName: Full=Putative threonylcarbamoyl-AMP synthase; Short=TC-AMP synthase; AltName: Full=L-threonylcarbamoyladenylate synthase; AltName: Full=tRNA threonylcarbamoyladenosine biosynthesis protein ML1136 && PF01300:Telomere recombination	Sua5_yciO_yrdC	43.8341	146.989	14.0536	0.371876	0.17585	0.0877714
gene19671	479.411	466.676	193.232	1.65104	0.981278	0.980036	8.27116	4.21e-26	1.81e-24	LOC108718220	chr5S	113502069	113509674	-	1149	-	- && - && PF00048:Small cytokines (intecrine/chemokine), interleukin-8 like	-	27.6532	26.828	11.1349	0.0960598	0.05678	0.0566809
gene4728	250.503	249.43	62.1103	0.825518	0	0.980036	8.25111	7.46e-14	1.52e-12	LOC108707833	chr2L	7361974	7372945	+	2203	-	- && O54901.1 RecName: Full=OX-2 membrane glycoprotein; AltName: Full=MRC OX-2 antigen; AltName: CD_antigen=CD200; Flags: Precursor && PF07686:Immunoglobulin V-set domain|PF08205:CD80-like C2-set immunoglobulin domain	V-set	7.53626	7.47873	1.86672	0.0250506	0	0.0295626
gene27737	56.1472	62.0702	36.4775	0	0	0	8.23912	4.31e-11	6.81e-10	LOC100174808	chr8L	114868394	114959171	-	4404	-	- && Q96LA5.1 RecName: Full=Fc receptor-like protein 2; Short=FcR-like protein 2; Short=FcRL2; AltName: Full=Fc receptor homolog 2; Short=FcRH2; AltName: Full=IFGP family protein 4; AltName: Full=Immunoglobulin receptor translocation-associated protein 4; AltName: Full=SH2 domain-containing phosphatase anchor protein 1; AltName: CD_antigen=CD307b; Flags: Precursor && PF13895:Immunoglobulin domain…	ig	0.844964	0.930956	0.548411	0	0	0
gene30587	429.742	533.344	163.656	0	2.94384	0.980036	8.22211	5.76e-16	1.39e-14	LOC108701244	chr9_10L	45663207	45696965	+	6868	-	- && Q460N5.3 RecName: Full=Poly [ADP-ribose] polymerase 14; Short=PARP-14; AltName: Full=ADP-ribosyltransferase diphtheria toxin-like 8; Short=ARTD8; AltName: Full=B aggressive lymphoma protein 2 && -	-	4.14701	5.12944	1.57772	0	0.0284975	0.00948258
gene21648	137.129	93.1052	57.1809	0	0.981278	0	8.1722	3.8e-11	6.06e-10	LOC100137715	chr6S	2230718	2245707	+	2272	-	- && - && PF00735:Septin	GTP_CDC	4.00016	2.70682	1.66637	0	0.0287149	0
gene26171	625.178	1893.14	338.156	4.95311	0.981278	3.92015	8.16484	3.87e-17	1.01e-15	LOC108698348	chr8L	23312409	23316338	-	925	-	- && Q9D172.1 RecName: Full=ES1 protein homolog, mitochondrial; Flags: Precursor && -	-	44.7939	135.187	24.205	0.357966	0.07053	0.281628
gene30582	2664.83	2981.67	1401.92	14.0338	1.96256	8.82033	8.13375	1.39e-32	7.82e-31	LOC108701241	chr9_10L	45484389	45509124	+	5988	-	- && Q460N5.3 RecName: Full=Poly [ADP-ribose] polymerase 14; Short=PARP-14; AltName: Full=ADP-ribosyltransferase diphtheria toxin-like 8; Short=ARTD8; AltName: Full=B aggressive lymphoma protein 2 && PF01661:Macro domain|PF00644:Poly(ADP-ribose) polymerase catalytic domain	A1pp	29.4948	32.8905	15.5014	0.156675	0.0217903	0.0978854
gene14867	2621.64	2851.78	2107.81	10.7317	5.88767	10.7804	8.09906	2.94e-156	1.14e-153	LOC108714571	chr4L	116937098	116947547	+	1997	-	- && - && -	-	87.0068	94.326	69.8846	0.35925	0.196015	0.358733
gene20691	12740	14327.9	12483.2	39.6248	44.1575	61.7423	8.09579	0	0	LOC108719046	chr6L	67959104	68025217	+	7348	-	- && Q8R151.3 RecName: Full=NFX1-type zinc finger-containing protein 1 && PF13087:AAA domain|PF13086:AAA domain	-	114.91	128.797	112.483	0.360499	0.399539	0.558378
gene26182	334.724	664.381	214.921	3.30207	0.981278	0	8.07979	9.29e-17	2.36e-15	LOC108698357	chr8L	23481708	23485168	-	958	-	- && Q9D172.1 RecName: Full=ES1 protein homolog, mitochondrial; Flags: Precursor && -	-	23.1568	45.8084	14.854	0.230423	0.0681005	0
gene17811	89.6196	118.393	58.1668	0	0.981278	0	8.06011	5.91e-11	9.22e-10	LOC108716351	chr5L	99019585	99024556	+	1056	-	- && Q5QGU6.2 RecName: Full=Receptor-transporting protein 3; AltName: Full=Transmembrane protein 7 && PF13695:Zinc-binding domain	-	5.62466	7.40552	3.64704	0	0.0617805	0
gene21649	46.4294	48.2768	35.4916	0	0	0	7.99137	1.86e-10	2.75e-09	LOC108719650	chr6S	2250574	2252092	+	1519	-	- && - && PF00735:Septin	GTP_CDC	2.02578	2.0993	1.54702	0	0	0
gene23680	32.3926	88.5074	7.88702	0	0	0	7.97642	1.81e-05	0.000127564	LOC108697003	chr7L	78028676	78032962	+	1545	-	- && - && PF13873:Myb/SANT-like DNA-binding domain	-	1.38955	3.78394	0.337998	0	0	0
gene16472	11389.2	12949.7	10570.6	52.8331	40.2324	47.0417	7.95394	0	0	LOC108715805	chr4S	96794080	96805602	+	1637	-	- && - && -	-	461.109	522.521	427.542	2.15756	1.634	1.90963
gene4724	70.184	48.2768	7.88702	0	0	0	7.94916	6.01e-06	4.68e-05	LOC108707393	chr2L	7121692	7128704	+	891	-	- && - && PF07686:Immunoglobulin V-set domain|PF08205:CD80-like C2-set immunoglobulin domain	V-set	5.22057	3.57894	0.58609	0	0	0
gene7758	9942.38	6659.9	3835.06	23.1145	13.7379	48.0218	7.91321	4.12e-36	2.58e-34	LOC398155	chr2S	70632770	70634506	+	1572	-	- && - && -	-	419.175	279.839	161.528	0.982963	0.58102	2.03002
gene26179	16.1963	101.151	2.95763	0	0	0	7.87844	0.000742028	0.00352133	LOC108698354	chr8L	23458596	23461121	-	750	-	- && P45831.1 RecName: Full=Putative threonylcarbamoyl-AMP synthase; Short=TC-AMP synthase; AltName: Full=L-threonylcarbamoyladenylate synthase; AltName: Full=tRNA threonylcarbamoyladenosine biosynthesis protein ML1136 && PF01300:Telomere recombination	Sua5_yciO_yrdC	1.43124	8.90849	0.261103	0	0	0
gene18167	60.4662	37.9318	13.8023	0	0	0	7.7757	3.6e-09	4.63e-08	LOC108717143	chr5L	128787235	128792482	+	1353	-	- && Q6B959.1 RecName: Full=Apolipoprotein L domain-containing protein 1; AltName: Full=Vascular early response gene protein && PF05461:Apolipoprotein L	-	2.96191	1.85182	0.675433	0	0	0
gene4753	23.7546	80.4613	6.90114	0	0	0	7.76337	4.53e-05	0.000291248	LOC108707847	chr2L	8863763	8870570	-	3103	-	- && Q5DID3.1 RecName: Full=Uromodulin-like 1; AltName: Full=Olfactorin; Flags: Precursor && -	-	0.507368	1.71277	0.147254	0	0	0
gene18562	89.6196	74.7141	49.2939	0	0	0.980036	7.74381	3.62e-10	5.19e-09	LOC108717286	chr5L	159281049	159350992	+	1389	-	- && - && -	-	4.2762	3.55299	2.34974	0	0	0.0468872
gene33079	11162.5	12304.8	10623.8	46.229	51.0265	64.6824	7.72514	0	0	LOC108703082	chr9_10S	75897259	75939645	-	2605	-	- && P42224.2 RecName: Full=Signal transducer and activator of transcription 1-alpha/beta; AltName: Full=Transcription factor ISGF-3 components p91/p84 && PF02865:STAT protein, protein interaction domain|PF01017:STAT protein, all-alpha domain|PF02864:STAT protein, DNA binding domain|PF00017:SH2 domain|PF12162:STAT1 TAZ2 binding domain	STAT_bind	283.995	312.005	270.024	1.18635	1.3023	1.65004
gene23168	46.4294	28.7362	31.5481	0	0	0	7.7065	1.44e-09	1.94e-08	LOC108696977	chr7L	30912903	30918095	+	1798	-	- && Q13325.1 RecName: Full=Interferon-induced protein with tetratricopeptide repeats 5; Short=IFIT-5; AltName: Full=Interferon-induced 58 kDa protein; AltName: Full=Retinoic acid- and interferon-inducible 58 kDa protein; Short=P58 && -	-	1.71144	1.05568	1.16175	0	0	0
gene21352	57.227	36.7823	12.8164	0	0	0	7.70474	5.7e-09	7.17e-08	LOC108719391	chr6L	139495433	139520214	-	2077	-	- && O00300.3 RecName: Full=Tumor necrosis factor receptor superfamily member 11B; AltName: Full=Osteoclastogenesis inhibitory factor; AltName: Full=Osteoprotegerin; Flags: Precursor && PF00020:TNFR/NGFR cysteine-rich region	-	1.82609	1.16976	0.408563	0	0	0
gene8784	39.9509	39.0812	27.6046	0	0	0	7.70314	1.33e-09	1.79e-08	LOC108709058	chr2S	158331446	158332568	+	1123	-	- && Q8VBV9.1 RecName: Full=Olfactory receptor 51E2; AltName: Full=Olfactory receptor 78 && PF13853:Olfactory receptor	-	2.35779	2.2987	1.62753	0	0	0
gene18234	16802.1	16500.3	14108.9	63.5649	95.184	77.4229	7.65698	0	0	LOC108717168	chr5L	136309242	136321548	-	2142	-	- && Q5EBM0.3 RecName: Full=UMP-CMP kinase 2, mitochondrial; AltName: Full=Nucleoside-diphosphate kinase; Flags: Precursor && PF02223:Thymidylate kinase	-	519.877	508.822	436.117	1.98382	2.95439	2.40195
gene33144	1551.61	1358.65	800.533	5.77862	5.88767	6.86025	7.64992	2.09e-85	3.5e-83	socs1.S	chr9_10S	79821964	79825981	-	1182	-	- && O15524.1 RecName: Full=Suppressor of cytokine signaling 1; Short=SOCS-1; AltName: Full=JAK-binding protein; Short=JAB; AltName: Full=STAT-induced STAT inhibitor 1; Short=SSI-1; AltName: Full=Tec-interacting protein 3; Short=TIP-3 && PF00017:SH2 domain	SH2	87.0005	75.9246	44.8426	0.326823	0.331169	0.385689
gene9544	2282.6	2781.66	1357.55	19.8124	6.86895	5.88022	7.60454	1.58e-37	1.05e-35	LOC108711082	chr3L	50490962	50508435	+	3342	-	- && Q8K4B2.2 RecName: Full=Interleukin-1 receptor-associated kinase 3; Short=IRAK-3; AltName: Full=IL-1 receptor-associated kinase M; Short=IRAK-M && PF00531:Death domain|PF07714:Protein tyrosine kinase	Pkinase_Tyr	45.2669	54.9783	26.8955	0.396311	0.136649	0.116924
gene30221	46703.7	48487.1	38636.5	306.267	194.293	195.027	7.5836	0	0	LOC108701051	chr9_10L	31087490	31111610	-	6964	-	- && Q9P2E3.2 RecName: Full=NFX1-type zinc finger-containing protein 1 && PF13087:AAA domain|PF13086:AAA domain	-	444.478	459.898	367.34	2.94	1.85491	1.86102
gene26172	25.9141	151.727	11.8305	0	0	0.980036	7.57177	2.83e-05	0.000190557	LOC108698351	chr8L	23354979	23358262	-	815	-	- && Q9D172.1 RecName: Full=ES1 protein homolog, mitochondrial; Flags: Precursor && -	-	2.10735	12.297	0.961116	0	0	0.0799097
gene19357	848.687	891.971	650.679	5.77862	4.90639	1.96007	7.53427	7.2e-71	9.59e-69	LOC108718055	chr5S	85604753	85608691	-	1949	-	- && - && PF13695:Zinc-binding domain	-	28.8598	30.2296	22.1047	0.198207	0.167369	0.0668306
gene27581	126.331	90.8063	115.348	0	1.96256	0	7.49059	1.57e-12	2.89e-11	LOC108699107	chr8L	106731056	106758240	+	828	-	- && - && PF07686:Immunoglobulin V-set domain	V-set	10.112	7.24401	9.22375	0	0.157585	0
gene8579	12.9571	67.8174	9.85878	0	0	0	7.46507	9.44e-08	9.94e-07	LOC108709141	chr2S	141967808	141972901	+	1440	-	- && O13065.1 RecName: Full=Matrix metalloproteinase-18; Short=MMP-18; AltName: Full=Collagenase-4; Short=xCol4; Flags: Precursor && PF00045:Hemopexin|PF00413:Matrixin|PF01471:Putative peptidoglycan binding domain	Hemopexin	0.59635	3.1108	0.453304	0	0	0
gene4393	38.8712	33.334	16.7599	0	0	0	7.44054	1.14e-08	1.38e-07	LOC108705359	chr1S	156600111	156631668	+	2326	-	- && Q14DN9.3 RecName: Full=Ankyrin repeat and death domain-containing protein 1B && PF13637:Ankyrin repeats (many copies)|PF12796:Ankyrin repeats (3 copies)	-	1.10758	0.946609	0.47708	0	0	0
gene3100	2495.31	2349.47	1693.74	13.2083	9.81278	14.7005	7.43373	4.7e-154	1.77e-151	LOC108704313	chr1S	39371521	39436371	+	6108	-	- && Q8IY21.3 RecName: Full=Probable ATP-dependent RNA helicase DDX60; AltName: Full=DEAD box protein 60 && PF00270:DEAD/DEAH box helicase	DEAD	27.0759	25.4076	18.3601	0.144562	0.106811	0.159937
gene2944	354.159	254.028	341.114	1.65104	2.94384	0.980036	7.42197	1.66e-32	9.22e-31	LOC108705913	chr1S	19148527	19151815	+	683	-	- && - && -	-	34.3665	24.5671	33.068	0.1616	0.28656	0.0953534
gene33477	176	248.281	202.105	0	0.981278	2.94011	7.40135	1.61e-22	5.84e-21	LOC108702444	chr9_10S	102701103	102711448	+	1251	-	- && - && -	-	9.32422	13.1093	10.6967	0	0.0521505	0.156178
gene24253	882.159	862.085	425.899	6.60414	2.94384	2.94011	7.40008	1.15e-57	1.23e-55	LOC108695919	chr7L	113967150	114009090	+	1879	-	- && Q6ZN66.1 RecName: Full=Guanylate-binding protein 6; AltName: Full=GTP-binding protein 6; Short=GBP-6; AltName: Full=Guanine nucleotide-binding protein 6 && PF02841:Guanylate-binding protein, C-terminal domain|PF02263:Guanylate-binding protein, N-terminal domain	-	31.1156	30.3052	15.0075	0.234961	0.104162	0.10398
gene31734	33.4724	37.9318	14.7882	0	0	0	7.39379	1.75e-08	2.06e-07	LOC108702077	chr9_10L	117537127	117545606	+	989	-	- && - && -	-	2.2431	2.53338	0.990027	0	0	0
gene15340	159.804	187.36	116.334	0.825518	0	1.96007	7.38477	3.71e-17	9.74e-16	LOC108715170	chr4S	3155594	3160085	+	907	-	- && Q9UL19.1 RecName: Full=Retinoic acid receptor responder protein 3; AltName: Full=HRAS-like suppressor 4; Short=HRSL4; AltName: Full=RAR-responsive protein TIG3; AltName: Full=Retinoid-inducible gene 1 protein; AltName: Full=Tazarotene-induced gene 3 protein && PF04970:Lecithin retinol acyltransferase	-	11.6771	13.6447	8.49233	0.060845	0	0.143608
gene26840	256.982	200.004	137.037	2.47655	0.981278	0	7.33529	2.87e-21	9.48e-20	LOC108698694	chr8L	61386294	61392479	-	6186	-	- && Q80SU7.1 RecName: Full=Interferon-induced very large GTPase 1; AltName: Full=Very large-inducible GTPase-1; Short=VLIG-1 && PF05879:Root hair defective 3 GTP-binding protein (RHD3)	-	2.75327	2.13561	1.46675	0.0267635	0.0105464	0
gene28993	30.2331	31.0351	19.7176	0	0	0	7.30557	1.82e-08	2.14e-07	LOC108700669	chr8S	78750550	78765105	+	1444	-	- && Q99436.1 RecName: Full=Proteasome subunit beta type-7; AltName: Full=Macropain chain Z; AltName: Full=Multicatalytic endopeptidase complex chain Z; AltName: Full=Proteasome subunit Z; Flags: Precursor && PF12465:Proteasome beta subunits C terminal|PF00227:Proteasome subunit	Proteasome	1.38763	1.41964	0.904097	0	0	0
gene6713	2822.48	2660.97	1404.88	18.1614	15.7005	9.80036	7.28847	3.22e-123	9.05e-121	LOC108708771	chr2L	172212630	172215047	+	1278	-	- && - && -	-	146.372	137.532	72.784	0.95	0.816779	0.509596
gene20289	57.227	80.4613	16.7599	0.825518	0	0	7.27364	2.14e-08	2.49e-07	MGC68508	chr6L	28048013	28060520	+	2909	-	- && Q687X5.1 RecName: Full=Metalloreductase STEAP4; AltName: Full=Six-transmembrane epithelial antigen of prostate 4; AltName: Full=SixTransMembrane protein of prostate 2; AltName: Full=Tumor necrosis factor, alpha-induced protein 9 && PF03807:NADP oxidoreductase coenzyme F420-dependent|PF01794:Ferric reductase like transmembrane component	Ferric_reduct	1.30381	1.82699	0.381467	0.0189709	0	0
gene27009	371.435	435.641	331.255	1.65104	1.96256	3.92015	7.26559	1.24e-40	9.33e-39	LOC108698785	chr8L	73999272	74004280	-	4564	-	- && Q96BM1.1 RecName: Full=Ankyrin repeat domain-containing protein 9 && -	-	5.3938	6.30487	4.80558	0.0241833	0.0285891	0.0570783
gene16239	174.92	325.294	68.0256	0.825518	2.94384	0	7.25247	1.44e-10	2.15e-09	rgs4.S	chr4S	80880255	80889517	+	1641	-	- && P49799.1 RecName: Full=Regulator of G-protein signaling 4; Short=RGP4; Short=RGS4 && PF00615:Regulator of G protein signaling domain	RGS	7.06462	13.0936	2.74469	0.0336297	0.119269	0
gene14732	26.9939	39.0812	11.8305	0	0	0	7.24707	5.58e-08	6.09e-07	LOC108713554	chr4L	111009796	111018124	+	4118	-	- && P16109.3 RecName: Full=P-selectin; AltName: Full=CD62 antigen-like family member P; AltName: Full=Granule membrane protein 140; Short=GMP-140; AltName: Full=Leukocyte-endothelial cell adhesion molecule 3; Short=LECAM3; AltName: Full=Platelet activation dependent granule-external membrane protein; Short=PADGEM; AltName: CD_antigen=CD62P; Flags: Precursor && PF00084:Sushi repeat (SCR repeat)|P…	Lectin_C	0.434446	0.626867	0.190216	0	0	0
gene12005	54877.4	54759.7	39055.5	720.677	137.379	124.465	7.24113	1.73e-16	4.32e-15	LOC108712755	chr3S	27123816	27132676	+	1551	-	- && Q8CJC5.1 RecName: Full=E3 ubiquitin-protein ligase NEURL3; AltName: Full=Lung-inducible neuralized-related C3CH4 RING domain protein; AltName: Full=Neuralized-like protein 3 && PF07177:Neuralized|PF13920:Zinc finger, C3HC4 type (RING finger)	-	2344.98	2332.07	1667.25	31.0623	5.88887	5.33272
gene26591	69.1043	54.024	26.6187	0	0.981278	0	7.23043	1.16e-08	1.4e-07	LOC108698940	chr8L	52511610	52519070	+	693	-	- && P41155.1 RecName: Full=Lymphotoxin-beta; Short=LT-beta; AltName: Full=Tumor necrosis factor C; Short=TNF-C; AltName: Full=Tumor necrosis factor ligand superfamily member 3 && PF00229:TNF(Tumour Necrosis Factor) family	-	6.6089	5.14929	2.54321	0	0.0941418	0
gene17218	794.699	818.406	738.422	5.77862	7.85023	1.96007	7.22819	1.14e-80	1.82e-78	LOC108716649	chr5L	40636913	40652216	-	1682	-	- && Q03963.2 RecName: Full=Interferon-induced, double-stranded RNA-activated protein kinase; AltName: Full=Eukaryotic translation initiation factor 2-alpha kinase 2; Short=eIF-2A protein kinase 2; AltName: Full=Interferon-inducible RNA-dependent protein kinase; AltName: Full=P1/eIF-2A protein kinase; AltName: Full=Protein kinase RNA-activated; Short=PKR; Short=Protein kinase R; AltName: Full=Ser…	Pkinase	31.3137	32.1393	29.0675	0.22967	0.310298	0.0774392
gene30583	6825.13	7639.23	5199.52	48.7055	45.1388	42.1416	7.17247	6.06e-297	7.09e-294	LOC108701242	chr9_10L	45511372	45541822	+	7206	-	- && Q460N5.3 RecName: Full=Poly [ADP-ribose] polymerase 14; Short=PARP-14; AltName: Full=ADP-ribosyltransferase diphtheria toxin-like 8; Short=ARTD8; AltName: Full=B aggressive lymphoma protein 2 && PF00644:Poly(ADP-ribose) polymerase catalytic domain|PF01661:Macro domain	A1pp	62.7731	70.0243	47.7747	0.451845	0.416466	0.388625
gene7026	18.3558	24.1384	28.5905	0	0	0	7.1216	5.57e-08	6.08e-07	LOC496105	chr2S	19806457	19824477	+	3939	-	- && - && PF01108:Tissue factor|PF09294:Interferon-alpha/beta receptor, fibronectin type III	-	0.308848	0.404777	0.480578	0	0	0
gene20600	27154.7	33984.6	21349.2	231.97	213.919	159.746	7.08752	0	0	LOC108718998	chr6L	58959682	59020934	-	11240	-	- && O15050.4 RecName: Full=TPR and ankyrin repeat-containing protein 1; AltName: Full=Lupus brain antigen 1 homolog && PF00580:UvrD/REP helicase N-terminal domain|PF13414:TPR repeat	UvrD-helicase	160.117	199.714	125.76	1.37966	1.26534	0.944449
gene31701	26.9939	29.8856	12.8164	0	0	0	7.08739	1e-07	1.05e-06	LOC108701957	chr9_10L	116110431	116141439	+	669	-	- && - && -	-	2.67421	2.95073	1.26844	0	0	0
gene17808	471.853	460.928	427.871	1.65104	5.88767	2.94011	7.06297	6.46e-52	6.15e-50	LOC108716964	chr5L	98949452	98950491	-	656	-	- && - && PF13695:Zinc-binding domain	-	47.6716	46.4112	43.1855	0.168251	0.59671	0.297834
gene29148	52.908	55.1735	22.6752	0	0.981278	0	7.03381	3.45e-08	3.9e-07	LOC108700307	chr8S	85166901	85174547	+	2017	-	- && - && PF00531:Death domain	Death	1.73849	1.80683	0.744344	0	0.0323452	0
gene26218	22.6748	36.7823	6.90114	0	0	0	7.01487	3.88e-07	3.72e-06	LOC108698899	chr8L	25347911	25350398	-	834	-	- && - && -	-	1.80192	2.91317	0.547878	0	0	0
gene747	3323.48	3857.55	3048.33	21.4635	39.2511	20.5808	6.98721	4.55e-231	3.69e-228	LOC108710995	chr1L	73369603	73409088	-	3506	-	- && Q8IVU3.2 RecName: Full=Probable E3 ubiquitin-protein ligase HERC6; AltName: Full=HECT domain and RCC1-like domain-containing protein 6; AltName: Full=HECT-type E3 ubiquitin transferase HERC6 && PF00415:Regulator of chromosome condensation (RCC1) repeat|PF00632:HECT-domain (ubiquitin-transferase)	HECT	62.8259	72.6763	57.5678	0.409254	0.744327	0.39009
gene8287	31.3129	25.2878	7.88702	0	0	0	6.97535	3.49e-07	3.37e-06	LOC108709840	chr2S	121065713	121072282	+	1778	-	- && - && PF16649:Interleukin 23 subunit alpha	-	1.16721	0.93945	0.293704	0	0	0
gene31709	144.687	141.382	59.1527	1.65104	0.981278	0	6.96613	2.41e-14	5.14e-13	LOC108701962	chr9_10L	116435376	116473355	+	6389	-	- && Q80SU7.1 RecName: Full=Interferon-induced very large GTPase 1; AltName: Full=Very large-inducible GTPase-1; Short=VLIG-1 && PF05879:Root hair defective 3 GTP-binding protein (RHD3)	-	1.50091	1.46169	0.613014	0.0172754	0.0102113	0
gene32058	24.8343	22.9889	14.7882	0	0	0	6.9344	1.85e-07	1.86e-06	LOC108702186	chr9_10S	8023322	8026448	+	546	-	- && - && PF00143:Interferon alpha/beta domain	-	3.01452	2.78112	1.79329	0	0	0
gene17812	15.1166	25.2878	21.6893	0	0	0	6.92426	1.93e-07	1.93e-06	LOC108716352	chr5L	99029189	99030913	+	742	-	- && Q96DX8.3 RecName: Full=Receptor-transporting protein 4; AltName: Full=28 kDa interferon-responsive protein; AltName: Full=3CxxC-type zinc finger protein 4 && PF13695:Zinc-binding domain	-	1.35023	2.25113	1.9354	0	0	0
gene30658	24.8343	14.9428	21.6893	0	0	0	6.91231	2.08e-07	2.07e-06	LOC108701270	chr9_10L	50073013	50079453	-	5478	-	- && - && -	-	0.300461	0.180179	0.262152	0	0	0
gene30816	39656.1	40378.9	30545.4	257.561	340.504	325.372	6.90602	0	0	LOC108701345	chr9_10L	61870541	61894620	-	4326	-	- && Q9BYX4.3 RecName: Full=Interferon-induced helicase C domain-containing protein 1; AltName: Full=Clinically amyopathic dermatomyositis autoantigen 140 kDa; Short=CADM-140 autoantigen; AltName: Full=Helicase with 2 CARD domains; Short=Helicard; AltName: Full=Interferon-induced with helicase C domain protein 1; AltName: Full=Melanoma differentiation-associated protein 5; Short=MDA-5; AltName: F…	Helicase_C	607.549	616.541	467.508	3.98015	5.23309	4.99814
gene27209	670.527	567.827	216.893	8.25518	0.981278	2.94011	6.87077	4.26e-16	1.04e-14	LOC108699218	chr8L	87068505	87084061	+	2301	-	- && P25311.2 RecName: Full=Zinc-alpha-2-glycoprotein; Short=Zn-alpha-2-GP; Short=Zn-alpha-2-glycoprotein; Flags: Precursor && PF07654:Immunoglobulin C1-set domain|PF00129:Class I Histocompatibility antigen, domains alpha 1 and 2	MHC_I	19.3133	16.3002	6.24106	0.239836	0.028353	0.0849105
gene20030	21.5951	28.7362	6.90114	0	0	0	6.80165	9.45e-07	8.53e-06	LOC108718452	chr6L	2388972	2400631	+	1991	-	- && - && PF00735:Septin	GTP_CDC	0.718855	0.953348	0.229498	0	0	0
gene29126	263.46	309.201	130.136	1.65104	0.981278	3.92015	6.76068	3.61e-27	1.63e-25	LOC108700680	chr8S	84879233	84882311	+	1858	-	- && - && -	-	9.39781	10.9923	4.63746	0.0594041	0.0351132	0.140208
gene29914	3241.42	4006.97	3167.62	42.1014	20.6068	32.3412	6.75846	4.14e-230	3.23e-227	LOC108700918	chr9_10L	13989183	13998804	-	1450	-	- && - && -	-	148.158	182.533	144.642	1.94104	0.944859	1.48219
[truncated: 704 more rows]

## Sheet: 24h_DEG_UP
gene_id	IC_24h_1	IC_24h_2	IC_24h_3	Mock_1	Mock_2	Mock_3	log2FoldChange	pvalue	padj	gene_name	gene_chr	gene_start	gene_end	gene_strand	gene_length	gene_biotype	gene_description	tf_family	IC_24h_1_fpkm	IC_24h_2_fpkm	IC_24h_3_fpkm	Mock_1_fpkm	Mock_2_fpkm	Mock_3_fpkm
[truncated: 647 more rows]

[truncated: 3 more sheets: 6h_DEG_DOWN, 12h_DEG_DOWN, 24h_DEG_DOWN]
