# Supplementary material for: Functional-genomic analysis reveals intraspecies diversification of antiviral receptor transporter proteins in Xenopus laevis
Source: PLoS Genet. 2021 May 20;17(5):e1009578. doi: 10.1371/journal.pgen.1009578 (PMC8172065; doi:10.1371/journal.pgen.1009578)
Supplement: S3 Table — (XLSX) [file pgen.1009578.s006.xlsx]

## Sheet: Sheet1
Primer Name	Primer Sequence
YFV qPCR-fwd	AATCGAGTTGCTAGGCAATAAACAC
YFV qPCR-rev	TCCCTGAGCTTTACGACCAGA
MENV-qPCR-fwd	GCCGAAAGCCACGTGTGTAA
MENV-qPCR-rev	AGATCCCAGCCAGTGGGGTA
XlaeMx_qpcr-fwd	AGAGAAGCTCACCAACGAGC
XlaeMx_qpcr-rev	GGTGCCCAGGTTTCTCAGTT
XlaeACTB_qpcr-fwd	AGACCTTTAACACTCCAGCTATG
XlaeACTB_qpcr-rev	ATCACCTGAGTCCATGACAATAC
hsACTB-qPCR-fwd	GCACAGAGCCTCGCCTTT
hsACTB-qPCR-rev	TATCATCATCCATGGTGAGCTGG
gS_dZFD_QC_f	cccataacaaggaacatGCCgaggcgtgcaagag
gS_dZFD_QC_r	CTCTTGCACGCCTCGGCATGTTCCTTGTTATGGG
aL1_dZFD_QC_f	cacgataaagaccacGCTgaaatctgccaagagg
aL1_dZFD_QC_r	CCTCTTGGCAGATTTCAGCGTGGTCTTTATCGTG
