# Supplementary material for: Functional-genomic analysis reveals intraspecies diversification of antiviral receptor transporter proteins in Xenopus laevis
Source: PLoS Genet. 2021 May 20;17(5):e1009578. doi: 10.1371/journal.pgen.1009578 (PMC8172065; doi:10.1371/journal.pgen.1009578)
Supplement: S4 Table — (XLSX) [file pgen.1009578.s007.xlsx]

## Sheet: Sheet1
RTP	Accession	Xenbase identifier (X. laevis only)
Black_flying_fox_RTP4	MT955625.1
Large_flying_fox_RTP4	XM_011381828.2
Egyptian_rousette_RTP4	MT955626.1
Brandts_bat_RTP4	XM_005876271.2
Little_brown_bat_RTP4	XM_006084790.3
Davids_myotis_RTP4	XM_006765854.2
Big_brown_bat_RTP4	XM_008151628.2
Freetail_bat_RTP4	MT955627.1
Common_vampire_bat_RTP4	XM_024565700.1
Dark-eyed_junco	ENSJHYP00000015986
Great_tit	ENSPMJP00000026855
Collared_flycatcher	ENSFALP00000007765
Eastern_spot-billed_duck	ENSAZOP00000025366
Common_mallard_duck	ENSAPLP00000021527
Medium_ground-finch	ENSGFOP00000018788
Ring-necked_pheasant	ENSPCLP00000011549
Oriental_scops-owl	ENSOSUP00000011464
Okarito_brown_kiwi	ENSARWP00000010470
White-throated_sparrow	ENSZALP00000007291
Pink-footed_goose	ENSABRP00000009310
Swainsons_thrush	ENSCUSP00005009453
Blue-crowned_manakin	ENSLCOP00000000925
Rufous-capped_babbler	ENSCRFP00000012017
Swan_goose	ENSACDP00005019802
Common_canary	ENSSCAP00000020636
Helmeted_guineafowl	ENSNMEP00000005487
Bengalese_finch	ENSLSDP00000013843
Leishan_spiny_toad-1	ENSLLET00000018342.1
Leishan_spiny_toad-2	ENSLLET00000018298.1
Leishan_spiny_toad-3	ENSLLET00000018253.1
Leishan_spiny_toad-4	ENSLLET00000018390.1
House_mouse_RTP4	NM_023386.5
Brown_rat_RTP4	NM_001108321.1
Thirteen-lined_ground_squirrel_RTP4	XM_005330987.3
Prairie_vole_RTP4	XM_005344902.3
Prairie_deer_mouse_RTP4	XM_006985074.2
Ords_kangaroo_rat_RTP4	XM_013034773.1
Alpine_marmot_RTP4	XM_015499978.1
Shrew_mouse_RTP4	XM_021209985.2
Mongolian_gerbil_RTP4	XM_021636158.1
Chinese_hamster_RTP4	XM_027412967.2
Yellow-bellied_marmot	XM_027951476.1
African_woodland_thicket_rat_RTP4	XM_028783890.1
White-footed_mouse_RTP4	XM_028875192.1
Southern_multimammate_mouse_RTP4	XM_031363526.1
Black_rat_RTP4	XM_032900036.1
African_grass_rat_RTP4	XM_034515307.1
House_mouse_RTP3	NM_153100.2
Brown_rat_RTP3	NM_001108190.1
Domestic_guinea_pig_RTP3	XM_013160360.2
Chinese_hamster_RTP3	XM_027414715.2
Naked_mole_rat_RTP3	XM_004835023.3
Golden_hamster_RTP3	XM_021230042.1
Thirteen-lined_ground_squirrel_RTP3	XM_005332917.3
Prairie_vole_RTP3	XM_005348008.2
Long-tailed_chinchilla_RTP3	XM_005383440.2
Prairie_deer_mouse_RTP3	XM_015994392.1
Upper_galilee_mountains_blind_mole_rat_RTP3	XM_008830480.3
Damara_mole-rat_RTP3	XM_010624370.3
Alpine_marmot_RTP3	XM_015489357.1
Ryukyu_mouse_RTP3	XM_021172480.2
Shrew_mouse_RTP3	XM_029543537.1
Mongolian_gerbil_RTP3	XM_021654657.1
Arctic_ground_squirrel_RTP3	XM_026390086.1
Yellow-bellied_marmot_RTP3	XM_027932390.1
White-footed_mouse_RTP3	XM_028860051.1
Southern_multimammate_mouse_RTP3	XM_031345484.1
Black_rat_RTP3	XM_032911389.1
African_grass_rat_RTP3	XM_034524989.1
House_mouse_RTP2	NM_001008230.3
Brown_rat_RTP2	NM_001107083.1
Domestic_guinea_pig_RTP2	XM_003476937.2
Chinese_hamster_RTP2	XM_007642526.3
Degu_RTP2	XM_012516827.2
Lesser_Egyptian_jerboa_RTP2	XM_004654285.1
Naked_mole-rat_RTP2	XM_021259061.1
Thirteen-lined_ground_squirrel_RTP2	XM_005330985.1
Prairie_vole_RTP2	XM_005344762.1
Long-tailed_chinchilla_RTP2	XM_005383249.2
Prairie_deer_mouse_RTP2	XM_006985076.1
Upper_Galilee_mountains_blind_mole_rat_RTP2	XM_008853164.1
Damara_mole-rat_RTP2	XM_010624556.2
Ords_kangaroo_rat_RTP2	XM_013019403.1
Alpine_marmot_RTP2	XM_015499980.1
American_beaver_RTP2	XM_020186339.1
Ryukyu_RTP2	XM_021185612.1
Shrew_mouse_RTP2	XM_021210082.1
Arctic_ground_squirrel_RTP2	XM_026389416.1
Yellow-bellied_marmot_RTP2	XM_027951425.1
African_woodland_thicket_rat_RTP2	XM_028783908.1
Southern_multimammate_mouse_RTP2	XM_031364658.1
Black_rat_RTP2	XM_032899237.1
African_grass_rat_RTP2	XM_034515830.1
House_mouse_RTP1	NM_001004151.2
Domestic_guinea_pig_RTP1	XM_003477079.2
Chinese_hamster_RTP1	XM_003495605.3
Lesser_Egyptian_jerboa_RTP1	XM_004654290.1
Naked_mole-rat_RTP1	XM_004834811.1
Golden_hamster_RTP1	XM_005071607.3
Thirteen-lined_ground_squirrel_RTP1	XM_005330991.1
Prairie_vole_RTP1	XM_005344759.1
Long-tailed_chinchilla_RTP1	XM_005383256
Prairie_deer_mouse_RTP1	XM_006985071
Uper_Galilee_mountains_blind_mole_rat_RTP1	XM_008853107
Damara_mole-rat_RTP1	XM_010624148.3
Ords_kangaroo_rat_RTP1	XM_013034770.1
Alpine_marmot_RTP1	XM_015499902.1
American_beaver_RTP1	XM_020171350.1
Ryukyu_mouse_RTP1	XM_021185513.1
Shrew_mouse_RTP1	XM_021210071.1
Mongolian_gerbil_RTP1	XM_021636127.1
Yellow-bellied_marmot_RTP1	XM_027951419.1
African_woodland_thicket_rat_RTP1	XM_028783873.1
White-footed_mouse_RTP1	XM_028875164.1
Southern_multimammate_mouse_RTP1	XM_031364656.1
African_grass_rat_RTP1	XM_034515759.1
Human_RTP4	NM_022147.3 Homo sapiens receptor transporter protein 4 (RTP4), mRNA
Rhesus_macaque_RTP4	NM_001194237.2 Macaca mulatta receptor transporter protein 4 (RTP4), mRNA
Chimpanzee_RTP4	XM_003950252.4 PREDICTED: Pan troglodytes receptor transporter protein 4 (RTP4), mRNA
Common_marmoset_RTP4	XM_002758170.6 PREDICTED: Callithrix jacchus receptor transporter protein 4 (RTP4), mRNA
Sumatran_orangutan_RTP4	XM_002814398.3 PREDICTED: Pongo abelii receptor transporter protein 4 (RTP4), mRNA
Northern_white-cheeked_gibbon_RTP4	XM_003256634.3 PREDICTED: Nomascus leucogenys receptor transporter protein 4 (RTP4), mRNA
Northern_greater_galago_RTP4	XM_012806911.2 PREDICTED: Otolemur garnettii receptor transporter protein 4 (RTP4), mRNA
Bonobo_RTP4	XM_003806639.3 PREDICTED: Pan paniscus receptor transporter protein 4 (RTP4), mRNA
Olive_baboon_RTP4	XM_003895256.5 PREDICTED: Papio anubis receptor transporter protein 4 (RTP4), mRNA
Black-capped_squirrel_monkey_RTP4	XM_003927001.3 PREDICTED: Saimiri boliviensis boliviensis receptor transporter protein 4 (RTP4), mRNA
Gorilla_RTP4	XM_004038183.2 PREDICTED: Gorilla gorilla gorilla receptor transporter protein 4 (RTP4), mRNA
Crab-eating_macaque_RTP4	XM_005545443.2 PREDICTED: Macaca fascicularis receptor (chemosensory) transporter protein 4 (RTP4), mRNA
Green_monkey_RTP4	XM_008009500.2 PREDICTED: Chlorocebus sabaeus receptor transporter protein 4 (RTP4), mRNA
Philippine_tarsier_RTP4	XM_008056377.1 PREDICTED: Carlito syrichta receptor transporter protein 4 (RTP4), mRNA
Golden_snub-nosed_monkey_RTP4	XM_010352569.2 PREDICTED: Rhinopithecus roxellana receptor transporter protein 4 (RTP4), mRNA
Southern_pig-tailed_macaque_RTP4	XM_011723176.2 PREDICTED: Macaca nemestrina receptor transporter protein 4 (RTP4), mRNA
Angola_colobus_RTP4	XM_011961597.1 PREDICTED: Colobus angolensis palliatus receptor (chemosensory) transporter protein 4 (RTP4), mRNA
Drill_RTP4	XM_011964347.1 PREDICTED: Mandrillus leucophaeus receptor (chemosensory) transporter protein 4 (RTP4), mRNA
Sooty_mangabey_RTP4	XM_012036875.1 PREDICTED: Cercocebus atys receptor (chemosensory) transporter protein 4 (RTP4), mRNA
Nancy_mas_night_monkey_RTP4	XM_012470867.1 PREDICTED: Aotus nancymaae receptor transporter protein 4 (RTP4), mRNA
Gray_mouse_lemur_RTP4	XM_012789625.2 PREDICTED: Microcebus murinus receptor transporter protein 4 (RTP4), mRNA
Panamanian_white-faced_capuchin_RTP4	XM_017549578.2 PREDICTED: Cebus imitator receptor transporter protein 4 (RTP4), mRNA
Black_snub-nosed_monkey_RTP4	XM_017873376.1 PREDICTED: Rhinopithecus bieti receptor transporter protein 4 (RTP4), mRNA
Ugandan_red_colobus_RTP4	XM_023214725.1 PREDICTED: Piliocolobus tephrosceles receptor transporter protein 4 (RTP4), transcript variant X1, mRNA
Gelada_RTP4	XM_025376744.1 PREDICTED: Theropithecus gelada receptor transporter protein 4 (RTP4), mRNA
Silvery_gibbon_RTP4	XM_032172305.1 PREDICTED: Hylobates moloch receptor transporter protein 4 (RTP4), mRNA
Tufted_capuchin_RTP4	XM_032298283.1 PREDICTED: Sapajus apella receptor transporter protein 4 (RTP4), mRNA
Francoiss_langur_RTP4	XM_033213027.1 PREDICTED: Trachypithecus francoisi receptor transporter protein 4 (RTP4), mRNA
Human_RTP3	NM_031440.2
Chimpanzee_RTP3	XM_526194.6
Rhesus_macaque_RTP3	XM_001114053.4
White-tufted-ear_marmoset_RTP3	XM_002758452.5
Sumatran_orangutan_RTP3	XM_002813824.4
Northern_white-cheeked_gibbon_RTP3	XM_012510294.2
Bonobo_RTP3	XM_003818455.3
Olive_baboon_RTP3	XM_003894526.5
Bolivian_squirrel_monkey_RTP3	XM_003926270.2
Gorilla_RTP3	XM_004034025.3
Crab-eating_macaque_RTP3	XM_005546909.2
Green_monkey_RTP3	XM_007983960.1
Philippine_tarsier_RTP3	XM_008071238.1
Golden_snub-nosed_monkey_RTP3	XM_010374785.2
Pig-tailed_macaque_RTP3	XM_011739058.2
Angoloa_colobus_RTP3	XM_011939236.1
Drill_RTP3	XM_011981058.1
Sooty_mangabey_RTP3	XM_012033372.1
Nancy_mas_night_monkey_RTP3	XM_012470797.2
Coquerels_sifaka_RTP3	XM_012665721.1
Panamanian_white-faced_capuchin_RTP3	XM_017521693.1
Black_snub-nosed_monkey_RTP3	XM_017855652.1
Ugandan_red_colobus_RTP3	XM_023231279.2
Gelada_RTP3	XM_025377253.1
Silvery_gibbon_RTP3	XM_032159125.1
Tufted_capuchin_RTP3	XM_032298006.1
Francoiss_langur_RTP3	XM_033199765.1
Human_RTP2	NM_001004312.2
Chimpanzee_RTP2	XM_526420.4
Rhesus_macaque_RTP2	XM_001103946.4
White-tufted-ear_marmoset_RTP2	XM_035274727.1
Sumatran_orangutan_RTP2	XM_002814400.1
Northern_white-cheeked_gibbon_RTP2	XM_003256637.1
Bonobo_RTP2	XM_003824956.2
Olive_baboon_RTP2	XM_009201917.3
Bolivian_squirrel_monkey_RTP2	XM_003927004.1
Gorilla_RTP2	XM_004038189.3
Crab-eating_macaque_RTP2	XM_015444939.1
Green_monkey_RTP2	XM_008009502.1
Philippine_tarsier_RTP2	XM_008058481.2
Golden_snub-nosed_monkey_RTP2	XM_010352624.2
Pig-tailed_macaque_RTP2	XM_011723156.1
Angola_colobus_RTP2	XM_011961601.1
Drill_RTP2	XM_011999880.1
Sooty_mangabey_RTP2	XM_012036873.1
Coquerels_sifaka_RTP2	XM_012641645.1
Gray_mouse_lenmur_RTP2	XM_012789595.1
Panamanian_white-faced_capuchin_RTP2	XM_017549586.1
Ugandan_red_Colobus_RTP2	XM_023214731.2
Gelada_RTP2	XM_025376069.1
Silvery_gibbon_RTP2	XM_032172312.1
Tufted_capuchin_RTP2	XM_032298281.1
Francoiss_langur_RTP2	XM_033213031.1
Human_RTP1	NM_153708.3
Rhesus_macaque_RTP1	XM_001103282.3
Chimpanzee_RTP1	XM_001158125.5
Sumatran_orangutan_RTP1	XM_002814396.3
Northern_white-cheeked_gibbon_RTP1	XM_003256627.3
Small0eared_galago_RTP1	XM_003792715.2
Bonobo_RTP1	XM_003806637.2
Olive_baboon_RTP1	XM_003895254.4
Bolivian_squirrel_monkey_RTP1	XM_003926999.2
Gorilla_RTP1	XM_004038178.2
Crab-eating_macaque_RTP1	NM_001283967.1
Green_monkey_RTP1	XM_008009495.1
Philippine_tarsier_RTP1	XM_008056371.1
Golden_snub-nosed_monkey_RTP1	XM_010352530.2
Angola_colobus_RTP1	XM_011961592.1
Drill_RTP1	XM_011964353.1
Sooty_mangabey_RTP1	XM_012036877.1
Nancy_mas_night_monkey_RTP1	XM_012470881.1
Coquerels_sifaka_RTP1	XM_012640867.1
Gray_mouse_lemur_RTP1	XM_012789597.1
Panamanian_white-faced_capuchin_RTP1	XM_017549569.1
Gelada_RTP1	XM_025377299.1
Silvery_gibbon_RTP1	XM_032172304.1
Tufted_capuchin_RTP1	XM_032298294.1
Francoiss_langur_RTP1	XM_033201438.1
Brandts_bat_RTP3	XM_005867188.1
Little_brown_bat_RTP3	XM_006106747.3
Davids_myotis_RTP3	XM_006773442.2
Black_flying_fox_RTP3	XM_006914908.1
Big_brown_bat_RTP3	XM_008157896.2
Large_flying_fox_RTP3	XM_011357466.1
Egyptian_rousette_RTP3	XM_016141365.2
Natal_long-fingered_bat_RTP3	XM_016202776.1
Great_roundleaf_bat_RTP3	XM_019630657.1
Pale_spear-nosed_bat_RTP3	XM_028518621.2
Greater_horseshoe_bat_RTP3	XM_033131499.1
Brandts_bat_RTP2	XM_005876288.2
Little_brown_bat_RTP2	XM_006084788.3
Davids_myotis_RTP2	XM_006765856.2
Black_flying_fox_RTP2	XM_006925830.1
Big_brown_bat_RTP2	XM_008151581.1
Large_flying_fox_RTP2	XM_011381805.2
Egyptian_rousette_RTP2	XM_016136240.2
Great_roundleaf_bat_RTP2	XM_019668117.1
Common_vampire_bat_RTP2	XM_024560999.1
Pale_spear-nosed_bat_RTP2	XM_028534432.2
Greater_horseshoe_bat_RTP2	XM_033091946.1
Brandts_bat_RTP1	XM_005876275.1
Little_brown_bat_RTP1	XM_006084794.2
Black_flying_fox_RTP1	XM_006925825.1
Big_brown_bat_RTP1	XM_008151573.2
Egyptian_rousette_RTP1	XM_016136283.2
Natal_long-fingered_bat_RTP1	XM_016200179.1
Great_roundleaf_bat_RTP1	XM_019668013.1
Common_vampire_bat_RTP1	XM_024560936.1
Greater_horseshoe_bat_RTP1	XM_033132806.1
African_clawed_frog_dS	XM_018265626.1	rtp3d.S
African_clawed_frog_bS	XM_018264791.1	rtp3.S
African_clawed_frog_gL	XM_018262451.1	rtp3b.L
African_clawed_frog_eL2	XM_018262449.1	rtp3e.1.L
African_clawed_frog_aS	XM_018265628.1	rtp3a.3.S
African_clawed_frog_gS	XM_018265627.1	rtp3b.S
African_clawed_frog_aL1	XM_018263591.1	rtp3a.3.L
African_clawed_frog_aL2	XM_018263590.1	rtp3a.2.L
African_clawed_frog_eL1	XM_018263588.1	rtp3e.4.L
African_clawed_frog_eL3	XM_018263587.1	rtp3e.3.L
African_clawed_frog_bL	XM_018262452.1	rtp3.L
Arctic_char_1	XM_024140939.1:385-990_PREDICTED:_Salvelinus_alpinus_receptor-transporting_protein_3-like_(LOC112073678)_mRNA
Atlantic_salmon_3	XM_014143084.1:167-745_PREDICTED:_Salmo_salar_receptor-transporting_protein_3-like_(LOC106570620)_transcript_variant_X1_mRNA
Brown_trout_3	XM_029734570.1:163-717_PREDICTED:_Salmo_trutta_receptor-transporting_protein_3-like_(LOC115175356)_transcript_variant_X1_mRNA
Rainbow_trout_3	XM_036971644.1:340-885_PREDICTED:_Oncorhynchus_mykiss_receptor-transporting_protein_3-like_(LOC110489373)_mRNA
Coho_salmon_3	XM_020472076.1:289-837_PREDICTED:_Oncorhynchus_kisutch_receptor-transporting_protein_3_(LOC109879882)_mRNA
Sockeye_salmon_3	XM_029665389.1:156-707_PREDICTED:_Oncorhynchus_nerka_receptor-transporting_protein_3-like_(LOC115132668)_transcript_variant_X1_mRNA
Sockeye_salmon_1	XM_029633570.1:105-608_PREDICTED:_Oncorhynchus_nerka_receptor-transporting_protein_2-like_(LOC115109025)_mRNA
Chinook_salmon_3	XM_024422842.1:130-633_PREDICTED:_Oncorhynchus_tshawytscha_receptor-transporting_protein_2-like_(LOC112251975)_transcript_variant_X1_mRNA
Rainbow_trout_1	XM_021611716.2:92-595_PREDICTED:_Oncorhynchus_mykiss_receptor-transporting_protein_2_(LOC110529481)_mRNA
Coho_salmon_1	XM_020480167.2:146-649_PREDICTED:_Oncorhynchus_kisutch_receptor-transporting_protein_2_(LOC109889023)_transcript_variant_X1_mRNA
Brown_trout_1	XM_029695485.1:106-609_PREDICTED:_Salmo_trutta_receptor-transporting_protein_2-like_(LOC115151500)_transcript_variant_X1_mRNA
Atlantic_salmon_1	XM_014149842.1:87-590_PREDICTED:_Salmo_salar_receptor-transporting_protein_2-like_(LOC106574173)_transcript_variant_X1_mRNA
Arctic_char_2	XM_024144661.1:79-579_PREDICTED:_Salvelinus_alpinus_receptor-transporting_protein_2-like_(LOC112078397)_mRNA
Atlantic_salmon_2	NM_001141116.2:56-553_Salmo_salar_Receptor-transporting_protein_3_(rtp3)_mRNA
Coho_salmon_2	XM_020480166.2:213-710_PREDICTED:_Oncorhynchus_kisutch_receptor-transporting_protein_3-like_(LOC109889022)_mRNA
Brown_trout_2	XM_029695484.1:190-687_PREDICTED:_Salmo_trutta_receptor-transporting_protein_3-like_(LOC115151499)_mRNA
Rainbow_trout_2	XM_036975274.1:190-690_PREDICTED:_Oncorhynchus_mykiss_VHSV-induced_protein-5_(LOC100135997)_transcript_variant_X2_mRNA
Sockeye_salmon_2	XM_029633569.1:173-673_PREDICTED:_Oncorhynchus_nerka_receptor-transporting_protein_3-like_(LOC115109024)_mRNA
Atlantic_herring_1	XM_012823162.2:74-562_PREDICTED:_Clupea_harengus_receptor-transporting_protein_3-like_(LOC105896409)_mRNA
Atlantic_herring_2	XM_012823163.2:322-810_PREDICTED:_Clupea_harengus_receptor-transporting_protein_3-like_(LOC105896410)_mRNA
Zebrafish_1	ENSDART00000146374.2
Zebrafish_2	ENSDART00000143254.2
Northern_pike	NM_001310911.1:70-582_Esox_lucius_receptor-transporting_protein_3-like_(LOC105025356)_mRNA
Milkfish_1	XM_030791122.1
Milkfish_2	XM_030791121.1
Indo-Pacific_tarpon	XM_036522841.1_PREDICTED:_Megalops_cyprinoides_receptor-transporting_protein_2-like_(LOC118773766)_mRNA
Thorny_skate	XM_033032072.1:208-711
Snapping_turtle_1	ENSCSRT00000020665.1
Snapping_turtle_2	ENSCSRT00000020760.1
Snapping_turtle_3	ENSCSRT00000020712.1
Chinese_soft-shelled_turtle_1	ENSPSIT00000002212.1
Chinese_soft-shelled_turtle_2	ENSPSIT00000002215.1
Chinese_soft-shelled_turtle_3	ENSPSIT00000002214.1
Wall_lizard_1	ENSPMRT00000038140.1
Wall_lizard_2	ENSPMRT00000038153.1
Wall_lizard_3	ENSPMRT00000038154.1
Bearded_dragon_1	ENSPVIT00000003883.1
Bearded_dragon_2	ENSPVIT00000003890.1
Bearded_dragon_3	ENSPVIT00000003893.1
