# Supplementary material for: Functional-genomic analysis reveals intraspecies diversification of antiviral receptor transporter proteins in Xenopus laevis
Source: PLoS Genet. 2021 May 20;17(5):e1009578. doi: 10.1371/journal.pgen.1009578 (PMC8172065; doi:10.1371/journal.pgen.1009578)
Supplement: S5 Table — (XLSX) [file pgen.1009578.s008.xlsx]

## Sheet: 3A
	MX Family
0	1.06254	1.12155	0.839142
6	105.402	86.7702	79.5238
12	1098.35	1245.57	618.37
24	963.545	801.57	733.642

## Sheet: 4A,S3B
	YFV		OC43		VEEV		VSV		CVB
αL1	20.75	42.65	21.1	25.65	73.35	76.25	28	53.25	13.45	39
αL2	22.3	43.7	24.5	21.5	75.9	75.8	37.6	57.25	27.4	60.7
αS	20.65	41.6	32.85	27	72.95	73.9	43.9	48.9	27.25	65.2
βL	21.05	45	26.8	21.45	73.25	69	35.1	52.5	22.9	55.8
βS	20.4	36.3	30.65	26.25	66.1	73.15	45.8	44.65	30.65	64
γL	19.95	42	40.95	34.6	62.45	72.05	41.2	48.7	36.7	72.2
γS	9.14	17.25	23.25	19.05	66.5	78.3	44.4	61.75	35.65	60.35
δS	14.7	25.85	34.05	24.9	55.75	71.8	38.2	52.45	29.95	56.2
εL1	17.45	28.4	38.2	31.2	58.7	72.35	30.05	50.75	28.7	60.4
εL2	17.6	29.8	30.9	24.2	64.7	74.35	35.9	54.9	24.85	58.05
εL3	21.6	29.45	28.15	18.4	68.2	79.3	41.05	40.45	34.25	59.2
P.maj	17.3	27.7	35.6	27	68.35	65	62.5	60.85	35.2	69.3
M.vit	14.85	23.9	28.3	20.35	72.25	72.2	34.2	47.8	33	69
paRTP4	0.1763	0.07485	25.15	19.9	65.1	58.85	31.2	57.25	21.65	66.9
Ssal	18.85	37.4	30.7	23.55	72.85	67.8	40.35	48.25	26.8	70.65
Ctrl	24.5	31.3	29.8	18.75	72.55	76.75	39.9	48.95	34.95	63.3

## Sheet: 4B,C
	RTPγS			RTPγL			paRTP4			Ctrl
DENV	42.85	31.65	43.15	55.9	61.25	49.6	0.2875	0.228	8.145	44.5	67.25	47.75
ZIKV	31.4	25.7	28.65	32.05	24.65	26.65	0.8495	0.3115	0.1935	30.95	35.8	27
WNV	32.9	25.2	31.8	30.9	21.05	28.05	0.4575	0.5665	0.3265	32.1	28.15	25.8
YFV	21.55	22.45	22.25	46.4	42.1	44.3	0.423	0.1008	0.1265	55.75	52.55	51.75
ENTV	30.2	36.45	31.85	44.25	43.1	36.35	3.155	4.97	3.94	43.65	48.85	38.9
RBV	42.6	21.65	39.25	36.6	23.75	35.1	22.2	9.225	20.4	42.55	32.75	33.6
HCV	51.4	42.75	48.7	31.9	23.9	24.65	0.0746	0.374	0.143	52.2	48.7	52.5

## Sheet: 4D
	RTPγS			Ctrl
4h (Trans.)	5005721	4.68713e+06	5.72533e+06	3771085	5.67867e+06	7.4462e+06
24h (Rep.)	102871664	80775884	89587796	560546008	708007744	654382096

## Sheet: 4E,F
	RTPαL1			RTPαL2			RTPαS			Ctrl
CVB	41.75	33.2	27	57.85	54.8	39.8	53.2	51.25	46.05	57.3	57.35	50.55
E11	59.6	49.75	49.35	69.9	60.4	61.15	72.6	66.7	62.25	69.4	62.45	58.6
PV	55.4	48.35	44.1	63.45	61.85	45.95	66.75	64.05	57.15	68.05	67.15	57.75
MenV	24.4	21.75	26.75	53.05	49.5	43	52.2	49.65	48.15	60.3	54.1	58.2

## Sheet: 4G
αL1	αL1*	Ctrl
30.1	63.45	61.75
35.1	61.9	59.3
31.8	68	63.05

## Sheet: 4H
γS	γS*	Ctrl
8.43	25.35	25.1
9.145	27.6	28.4
13.2	34.1	36.65

## Sheet: 4I
	UV			NoUV			Ctrl
YFV	0.390241	0.324233	0.428017	0.032841	0.043198	0.081741	0.039099	0.044493	0.022451
ACTB	0.213638	0.146828	0.313897	0.010124	0.003638	0.004973	0.011532	0.060671	0.013116

## Sheet: S2A
VEEV	bRTP1	bRTP2	bRTP3	bRTP4	msRTP1	msRTP2	msRTP3	msRTP4	huRTP1	huRTP2	huRTP3	huRTP4	Vector
	36.15	32.8	5.175	29.45	38.95	36.75	27.3	37.5	46.2	42.55	40.45	32.9	33.8
	29.2	29.1	2.37	19.6	20.75	21.4	11.5	19.05	15.2	16.55	12.6	11.5	13.8
	20.15	22.1	1.755	20.8	20.45	21.9	25.65	25.15	25.45	28.25	25.8	29.05	19.45
VSV	bRTP1	bRTP2	bRTP3	bRTP4	msRTP1	msRTP2	msRTP3	msRTP4	huRTP1	huRTP2	huRTP3	huRTP4	Vector
	44.9	44.75	40.55	49.8	34.5	33.3	49.25	42.25	36.7	38.7	32.45	34.05	38.75
	51.1	46.9	26.95	31.7	41.15	48.55	35.65	42.7	32.65	36.4	41.3	30.4	27.5
	46.65	47.05	27.75	44.9	32.05	40.8	41.9	51.05	37.9	35.5	32.05	33.75	39.65
CVB	bRTP1	bRTP2	bRTP3	bRTP4	msRTP1	msRTP2	msRTP3	msRTP4	huRTP1	huRTP2	huRTP3	huRTP4	Vector
	10.83	9.23	5.195	13.45	10.895	9.18	10.785	12.9	21.7	18.6	21.8	29.8	20.7
	31.05	26.9	10.625	16.55	31.7	21.2	13.75	15.95	26	17.7	28.2	10.72	35.15
	12.8	12.4	4.725	14.5	15.05	14.6	18.25	20.1	19.4	21.2	22.25	22.1	16.5
YFV	bRTP1	bRTP2	bRTP3	bRTP4	msRTP1	msRTP2	msRTP3	msRTP4	huRTP1	huRTP2	huRTP3	huRTP4	Vector
	16.5	17.5	5.715	0.272	18.5	21.3	13.1	9.31	19.3	18.8	13	8.57	21.7
	14.55	11.25	4.06	0.2765	14	12.55	8.375	5.225	12.6	11	7.065	5.035	12.9
	10.805	13.2	6.895	0.685	14.35	13.3	12.9	5.975	12.8	16.8	12	5.47	14.05
HSV-1	bRTP1	bRTP2	bRTP3	bRTP4	msRTP1	msRTP2	msRTP3	msRTP4	huRTP1	huRTP2	huRTP3	huRTP4	Vector
	90.35	88.3	62.45	90.35	91	91.9	87.25	93.5	91.7	87.95	89.25	89.6	92.35
	93.8	93.6	69.85	90.35	90	87.45	83.65	85.65	88.35	84.75	82.85	77.5	92.65
	88.25	78.4	59.05	88.85	78.95	56.75	81	86.3	87.2	91.25	91.5	87.15	79.35
	bRTP1	bRTP2	bRTP3	bRTP4	msRTP1	msRTP2	msRTP3	msRTP4	huRTP1	huRTP2	huRTP3	huRTP4	Vector
HCV	31.45	30.35	7.51	0.8405	30	36.9	24.45	1.8	28.2	32.1	29.2	26.15	33.55
	30.85	28.6	6.57	1.67	22.8	26.05	19.6	3.075	27.25	26.95	22	22.45	29.25

## Sheet: S2D
RTP3	Ctrl
1.49233	0.97925
1.32633	0.8685
1.02664	0.8365

[truncated: 1 more sheets: S3E]
