# Supplementary material for: Functional-genomic analysis reveals intraspecies diversification of antiviral receptor transporter proteins in Xenopus laevis
Source: PLoS Genet. 2021 May 20;17(5):e1009578. doi: 10.1371/journal.pgen.1009578 (PMC8172065; doi:10.1371/journal.pgen.1009578)
Supplement: S1 File — File A) Alignment of RTP sequences used to generate Fig 1A. File B) Tree depicted in 1A, with species and gene names indicated. File C) Alignment of RTP sequences used in Fig 1B. File D) Alignments used for phylogenetic analysis in Table 1. File E) Alignment of RTP sequences used to generate Fig 2C. (ZIP) [file pgen.1009578.s009.zip]

Archive with 6 entries (5 files):
- S1_File/
- S1_File/A_RTP_sequences_for_1a.fas
- S1_File/B_RTP_family_tree_1a.nwk
- S1_File/C_Fish_RTP_Sequences_for_1b.fas
- S1_File/D_AlignmentsForPAMLandHYPHY.zip
- S1_File/E_xlaev_rtp_align_withRTP4.fas
