# Supplementary material for: Functional-genomic analysis reveals intraspecies diversification of antiviral receptor transporter proteins in Xenopus laevis
Source: PLoS Genet. 2021 May 20;17(5):e1009578. doi: 10.1371/journal.pgen.1009578 (PMC8172065; doi:10.1371/journal.pgen.1009578)
Supplement: S1 File — File A) Alignment of RTP sequences used to generate Fig 1A. File B) Tree depicted in 1A, with species and gene names indicated. File C) Alignment of RTP sequences used in Fig 1B. File D) Alignments used for phylogenetic analysis in Table 1. File E) Alignment of RTP sequences used to generate Fig 2C. (ZIP) [file pgen.1009578.s009.zip › S1_File/A_RTP_sequences_for_1a.fas]

>Black_flying_fox_RTP4
------------------------------------------------------------------------------------------------ATGGACTCTCAGTCTCAGGAGAAAATTGTTTCCAAT---GTGGAGACATGGGAGCAGACATTTCAAGAACTGATG---CAGGAGGTGAAACCC------AGGGCCAAATGGACCCTGAAGTTGGAT------------AAGAATATTCGGCCA---GACTGTGTGGCCCAA---GGGTGGAAGCAATACCAGCAGAGA---------GCA---TTTGGCAGGTTCCGGTGTTCCTCATGCAAGCGATTTTGGGCTTCCGCCCAAGTGCAAATACTATGTCACATGTACCTGGAAACCCGGAAGTCTCAGGGCCAGGTGCTTATGCGACTCTTTGCCCAGAGGTGCCGGAGGTGTATCCAGTCTCAATTTGAGAAGCCTGAGTTCTCCCCAGAGAGTACCATGAGGATTTTGAAGAACCTGGTGCGGCGTATTCAGGAGAGATACTACGGAGACGGC------------------------------------------------------------------------------------------ATCAGGAAGTTTTCTGAG------ATGCCGGTG---------------GTCCCGGAG------GTGCCTTTGGAC---GGG---TCT---------------------CATGACACAGCCAATTGTGAGGCATGCACTCTGGGCTTC---------TGTGTATGG------------------------GGCTTCCAAAACTGCATAACAAAC---------------------------------------------------------------------------------------------------------------------------------------------------------------------------------------------------------------------------------------------------------------------------------------------------------------------------------------------------------------------------------------------------------------------------------------------------------------------------------------------------------------------------------------------------------------------------------------------------------------------------------------------------------------------------------------------------------------------------------------------------------------------------------------------------------------------------------------------------------------------------------------------------------------------------------------------------------------------------------------------------------------------------------------------------------------------------------------------------------------------------------CCACCTGAATCCCCTCTCTCCTATAGGGAG---------------------------------------------ATTGGGAGCTCCTCACCTCACACAGGTGACATGAGCAGCCAAAACCAAGCTGGGAAC------------------------------------------------------------------------------------------------------------------------------------------------CAGTCAGGTAAGGCAAGGGAGGCTCAGGGGAGTGGGTATTCCTGTGTC---------------------------------------------------------------------------------------------------------------------------------------------------------------------CCTAAGAAGTCAACACCCAGC------------------CATGCCACTGCTGGAACCCAAGTGCCTGGGGCAGGTCCTCAGCCCAAACAGGAGACAGGCCGACAACCCACACCAGGGGCAAACCAGCAGGCTAAACGGGGAACAGGGCTGCAGCCCATCCAAGTAGAAGGATCACTTCCTTTAGGGCGGACAGACCCACAGCCCACACGAGCAGTAGTCCCATTACCTTCAGGGCAGGCAGATTCACAATCCACCCCAGGAGGAGGACCGCAAGCCCCCCGGAGGGCATACTCTCAGGTTCTAAGGTGTTCAGGCCAACAGATAACACAGAAAGCATGCTCACAAGCCACACAAGGAGTAGGTCTTCAGGCCACAAGAAGGACAGACCTACAGCCCACACAGAAGGAAGATCCCATAGTGACACGTAGGTCTAGGACCCTCAATGAAACTCAAGATGCCCAGAGAAGGCAGGAGAAGTATTCAGACAGAAGACCTGCTCCAGACAGCTTTTTTGGACGCTCTTCCTTCAATCAACCAAATAACACCCTTAACCAGGATAACATATTCATGAAGGTCTGTGTTTGTATTGCTGCTGTGTGT------ACCCTTTTGATGTCTAAG---------------------------------TACTTTAATTAG---------------------------------------------------------------------------------------------------------------------------------------------
>Large_flying_fox_RTP4
------------------------------------------------------------------------------------------------ATGGACTCTCAGTCTCAGGAGAAAATTGTTTCCAAT---GTGGAGACATGGGAGCAGACATTTCAAGAACTGATG---CAGCAGGTGAAACCC------AGGGCCAAATGGACCCTGAAGTTGGAT------------AAGAATATTCAGCCA---GACTGTGTGGCCCAA---GGGTGGAAGCAATACCAGCAGAGA---------GCA---TTTGGCAGGTTCCGGTGTTCCTCATGCAAGCGATTTTGGGCTTCCGCCCAAGTGCAAATACTATGTCACATGTACCTGGAAACCCGGAAGTCTCAGGGCCAGGTGCTTATGCGACTCTTTGCCCAGAGGTGCCGGAGGTGTACCCAGTCTAAATTTGAGAAGCCTGAGTTCTCCCCAGAGAGTACCATGAGGATTTTGAAGAACCTGGTGCGGCGTATTCAGGAGAGATACTACGGAGACGGC------------------------------------------------------------------------------------------ATCAGGAAGTTTTCTGAG------ATGCCGGTG---------------GTCCCGGAG------GTGCCTTTGGAA---GGG---TCT---------------------CATGACACAGCCAATTGTGAGGCATGCACTCTGGGCTTC---------TGTGTATGG------------------------GGCTTCCAAAACTGCATAACAAAC---------------------------------------------------------------------------------------------------------------------------------------------------------------------------------------------------------------------------------------------------------------------------------------------------------------------------------------------------------------------------------------------------------------------------------------------------------------------------------------------------------------------------------------------------------------------------------------------------------------------------------------------------------------------------------------------------------------------------------------------------------------------------------------------------------------------------------------------------------------------------------------------------------------------------------------------------------------------------------------------------------------------------------------------------------------------------------------------------------------------------------CCACTTGAATCCCCTCTCTCCTATAGGGAG---------------------------------------------ATTGGGAGCTCCTCACCTCACACAGGTGACATGAGCAGCCAAAACCAAGCTGGGAAC------------------------------------------------------------------------------------------------------------------------------------------------CAGTCAGGTAAGGCAAGGGAGGCTCAGGGGAGTGGGTATTCCTGTGTC---------------------------------------------------------------------------------------------------------------------------------------------------------------------CCTAAGAAGTCAACACCCAGC------------------CATGCCACTGCTGGAACCCAAGTGCCTGGGGCAGGTCCTCAGCCCAAACAGGAGACAGGCCGACAACCCACACCAGGGGCAAACCAGCAGGCTAAACGGGGAACAGGGCTGCAGCCCATCCAAGTAGAAGGATCACTTCCTTTAGGGCGGACAGACCCACAGCCCACACGAGCAGTAGTCCCATTACCTTCAGGGCAGGCAGATTCACAATCCACCCCAGGAGGAGGACCGCAAGCCCCCCGGAGGGCATACTCTCAGGTTCTAAGGTGTTCAGGCCAACAGATAACACAGAAAGCATGCTCACAAGCCACACAAGGAGTAGGTCTTCAGGTCACAAGAAGGATAGACCTACAGCCCACACAGAAGGAAGATCCCATAGTGACACGAAGGTCTAGGACCCTCAATGAAACTCAAGATGCCCAGAGAAGGCAGGAGAAGTATTCAGACAGAAGACCTGCTCCAGACAGCTTTTTTGGACGCTCTTCTTTCAAGCAACCAAATAACACCCTTAACCAGGATAACATATTCATGAAGGCCTGTGTCTGTATTGCTGCTGTGTGT------ACCTTTTTGTTGTCTAAG---------------------------------TACTTTAATTAG---------------------------------------------------------------------------------------------------------------------------------------------
>Egyptian_rousette_RTP4
------------------------------------------------------------------------------------------------ATGGACTCTCAGTCTCAGGAGAAAATTGTTTCTGAT---GTTGGGACATGGGAGCAGACGTTTCAAGAACTGATG---CAGCAGGTGAAACCC------CGGGCCAAATGGACCCTGAAGTTGGAT------------AAGAATATTCAGCCA---GACTCTGTGGCCCAA---GGGTGGAAGCAATACCAGCAGAGA---------GCA---TTTGGCAGGTTCCGGTGCTCCTCATGCAAGCGGTTTTGGGCTTCTGCCCAAGTGCAAATACTGTGTCACATGTACCTGGAAACCCGGAAGTCTCAAGGCCAGGTGCTTATGCGACTCTTTGCCCAGAGGTGCCGAAGGTGTTCCCAGTCGCCATTTGAGAAGCCTGAGTTCTCCCCAGATAGTACCATGAGGATTTTGAATAATCTGGTGCGGCGTATTCAGGAGAAATACTACGGAGATGGC------------------------------------------------------------------------------------------ATCAGGAAGTTTTCTGAG------ATGCCGGTG---------------AAACTGGAG------GTGCCTTTGGAA---GGG---TCT---------------------CATGACACGGCCAATTGTGAGGCATGCGCTCTGGGCTTC---------TGTGTACGG------------------------GCCTTACAAAACTGCACAACAAAC---------------------------------------------------------------------------------------------------------------------------------------------------------------------------------------------------------------------------------------------------------------------------------------------------------------------------------------------------------------------------------------------------------------------------------------------------------------------------------------------------------------------------------------------------------------------------------------------------------------------------------------------------------------------------------------------------------------------------------------------------------------------------------------------------------------------------------------------------------------------------------------------------------------------------------------------------------------------------------------------------------------------------------------------------------------------------------------------------------------------------------CCATCCAAATCCCCTTCCTCCTACATGGAA---------------------------------------------ATTGGTAGCTCCTCACCTTACACAGGTGACATG------TGCAGCCAAAACCAAGCT---------------------------------------------GGGAAC---CAG------------------------------------------------------------TCGGGT---------GAG---------------------GCAAACAAGGCT---------CAGGGGAGTGGGAAT------------------------------------------------------------------------------------------------------TTCTGTGTC------------------------------------------CCTAAG------------AAGTCAGTGCCCAGC------------------CATGCCACTGCTGGAACCCAAGTGCCTGGGGCAGGTCCTCAGCCCAAACAGGAGACAGGCCGACAGCCCACACCAAGGGCAAACCAGCAGGCTGAACGGGGAACAGGGCTGCAGCCCCTCCGAGTAGCAGGATCACTTCCTTTAGGGTGGATGGACCCACAGCCCACACAAGCAGTAGTCCCATTACCTTCAGGGCAGGCAGATTCACAATCCACCCCGGGAGGAGGACCACAAGCCCCCCAGAGGGCA------------------------TCCTTTCAGTCAACACAGAAAGCGTGCTCACAAGCCACACAAGGGGTAGGTCTTCAGGCCACAAGAAGGACAGACCTACAGCCCACACAGAAGGAAGATCCCATAGTTACACGTAGGTCTGGGACCCTCAATAAAACTCAAGATGCCTGGGGAAGGCAGGAGAGGTATTCAGACAGAAGACCTGCTCCAGACAGCTTTTTTGGACCGTCTTCTTTCATGCAACCA---AACACCTTTAACCAGGATAACTCGTTCACGCGGGCCTTTGTTTGTTTTGTTTTTGTGTGT------GGCGTTTTGATATCTAAg---------------------------------ctctttaagtag---------------------------------------------------------------------------------------------------------------------------------------------
>Brandts_bat_RTP4
------------------------------------------------------------------------------------------------ATGAACTCCAAACATCAAGAGCAAACAATTTTGGAT---GTTGGGGAATGGGAGCAGAAGTTTCAAGAACTGATG---CAGGAGGTGAAACCC------CGGCACAGATGGACCTTGAAGTTTGAT------------GAGACTCTTCAGCCA---GACTGTGTGGCCCAA---GGCTGGAAGCAATACCAGCAGAAA---------GCA---TTTGGGAGGTTCCGGTGTTCCTCGTGCCAGCGACGTTGGGCTTCTGCCAAGGTGCAGGTCCTGTGTCATATGTACCTGGAGCCCCGACAGTCCCAGGGCCATGTGCTTATGCGGCTCTTTGCTCAGAGGTGCCAGAAGTGTTACGGGGCTCAATTTGAGAAGCCTGAGTTCTCCATCGATAGTGCCATGAGGATTTTGAACAATCTGGTGTACCGCATTCGGGAGAGATGCTATGGAAATGGC------------------------------------------------------------------------------------------ATCAGGAAGTTCTCAGAG------ATACCAGTG---------------ATCCCGGAA------TTGCCTTTGGAA---GGG---TCC---------------------CATGACATGGCCAATTGTGAGGCTTGTGCTCTGGGATGC---------TGTGTACTG------------------------AGCTCACAAGACTGCAAGACAAAA---------------------------------------------------------------------------------------------------------------------------------------------------------------------------------------------------------------------------------------------------------------------------------------------------------------------------------------------------------------------------------------------------------------------------------------------------------------------------------------------------------------------------------------------------------------------------------------------------------------------------------------------------------------------------------------------------------------------------------------------------------------------------------------------------------------------------------------------------------------------------------------------------------------------------------------------------------------------------------------------------------------------------------------------------------------------------------------------------------------------------------CCATCCAACTCCTCTTTCTCCTACATGGAG---------------------------------------------ATTGGGAGCTTTGATGACATATTCAGCCAAAACCAAGCCATGAACCAGTCAGCTAAG------------------------------------------------------------------------------------------------------------------------------------------------------GCAAAGGAGGCTCAAAGGAGTGGGGATTCCTATGAGCATAAG---------------------------------------------------------------------------------------------------------------------------------------------------------------------------AGGTCAGGGCCCAGC------------------CATGCCACTGCTGGAACCCAAGTGCTTGGGGCAAGCTCTCAGCCCAAACGGGAGACAAGCCGACAACCGACACCAGGGTCAGACCAGCAGGCTGCACATAGAACAGGGTCACAGCCCATCCAAGTATCAAGGTCACTTCCCTCAGGGTGGACAACCCTACAGCCCACACGAGCAGTAGGCTCATTATCTTCACAGGGGGCAAATTCACAATCTGCCCTGGGGACAGGACCACAGACCCCCCAGAAGACATATTCTCAGGCTGTAAGGCAGGTCAGCCAACAGTCTAAACAGGAGACAGTTTCACAGGCCACACAAGGGGCAGGTCTTCAGGCCACAAAGAAAATAGACGTACAGCCCACACGGAGGGTAAGCCCCACAGCTACACATGGATCTGGGACCTTCAATGGAACTCAAGGTGTCTATAGAAGGCAGGAGAGTTATTCACCCAGAGGGTCTGCTCCCGACAGCTTTTACAGATCTTCTACCAAAACACCACCAAATGACTCC------------------------------TTTGGCCTAAACTTATTCAGGTGGGGCCGTGACCGTGTTGCTGATCTG---------------------------------TGGAACTTTGTTGCATCCAAATACTTTTAA---------------------------------------------------------------------------------------------------------------------------
>Little_brown_bat_RTP4
------------------------------------------------------------------------------------------------ATGAGCTCCAAACATCAAGAGCAAACAATTTTGGAT---GTTGGGGAATGGGAGCAGAAGTTTCAAGAACTGATG---CAGGAGGTGAAACCC------CGGCACAGATGGACCTTGAAGTTTGAT------------GAGACTCTTCAGCCA---GACTGTGTGGCCCAA---GGCTGGAAGCAATACCAGCAGAAA---------GCA---TTTGGGAGGTTCCGGTGTTCCTCGTGCCGGCGACGTTGGGCTTCTGCCAAGGTGCAGGTCCTGTGTCATATGTACCTGGAGCCCCGACAGTCCCAGGGCCATGTGCTTATGCGGCTCTTTGCTCAGAGGTGCCAGAAGTGTTACGGGGCTCAATTTGAGAAGCCTGAGTTCTCCATCGATAGTGCCATGAGGATTTTGAACAATCTGGTGTACCGCATTCGGGAGAGATGCTATGGAAATGGC------------------------------------------------------------------------------------------ATCAGGAAGTTCTCAGAG------ATACCAGTG---------------ATCCCGGAA------TTGCCTTTGGAA---GGG---TCC---------------------CATGACATGGCCAATTGTGAGGCTTGCGCTCTGGGCTGC---------TGTGTACTG------------------------AGCTCACAAGACTGCATGACAAAA---------------------------------------------------------------------------------------------------------------------------------------------------------------------------------------------------------------------------------------------------------------------------------------------------------------------------------------------------------------------------------------------------------------------------------------------------------------------------------------------------------------------------------------------------------------------------------------------------------------------------------------------------------------------------------------------------------------------------------------------------------------------------------------------------------------------------------------------------------------------------------------------------------------------------------------------------------------------------------------------------------------------------------------------------------------------------------------------------------------------------------CCATCCAACTCCTCTTTCTCCTACATGGAG---------------------------------------------ATTGGGAGCTTTGATGACATATTCAGCCAAAACCAAGCCATGAACCAGTCAGCTAAG------------------------------------------------------------------------------------------------------------------------------------------------------GCAAAGGAGGCTCAAAGGAGTGGGGATTCCTATGAGCATAAG---------------------------------------------------------------------------------------------------------------------------------------------------------------------------AGGTCAGGGCCCAGC------------------CATGCCACTGCTGGAACCCAAGTGCTTGGGGCAAGCTCTCAGCCCAAACGGGAGACAAGCCGACAACCGACACCAGGGTCAGACCAGCAGGCTGCACGTAGAACAGGGTCACAGCCCATCCAAGTATCAAGGTCACTTCCCTCAGGGTGGACAACCCTACAGCCCACAGGAGCAGTAGGCTCATTATCTTCACAGGGGACGAATTCACAATCTGCCCTGGGGACAGGACCACAGACCCCCCAGAAGACATATTCTCAGGCTGTAAGGCAGGTCAGCCGACAGTCTAAACAGGAGACAGTTTCACAGGCCACACAAGGGGCAGGTCTTCAGGCCACAAAGAAAATAGACATACAGCCCACACGGAGGGTAAGCCCCACAGCTACACATGGATCTGGGACCTTCAATGGAACTCAAGGTGTCGATAGAAGGCAGGAGAGTTATTCACCCAGAGGGTCTGCTCCAGACAGCTTTAACAGATCCTCTACCAAAACACCACCAAATGACTCCTTTGGCCTAAATAACTTATTCAGGTGGGGCCGTGACCGTGTTGCTGATCTGTGG------AACTTTGTTGCATCCAAA---------------------------------TACTTTTAA------------------------------------------------------------------------------------------------------------------------------------------------
>Davids_myotis_RTP4
------------------------------------------------------------------------------------------------ATGAACTCCAAACATCAAGAGCAAACAATTTTGGAT---GTTGGGGAATGGGAGCAGAAGTTTCAAGAACTGATG---CAGGAGGTGAAACCC------CGGCACAGATGGACCCTGAAGTTTGAT------------GAGACTCTTAAGCCA---GACTGTGTGGCCCAA---GGCGGGAAGCAATACCAGCAGAAA---------GCA---TTTGGCAGGTTCCAGTGTTCCTCGTGCCGGCGACATTGGGCTTCTGCCAAGGTGCAGGTCCTGTGTCATATGTACCTGGAGCCCCGACAGTCCCAGGGCCATGTGCTTATGCGGCTCTTTGCTCAGAGGTGCCAGAAGTGTTACGGAGCTCAATTTGAGAAGCCTGAGTTCTCCATCGATAGTGCCATGAGGATTTTGAACAATTTGGTGTACCGCATTCAGGAGAGATGCTATGGAAATGGC------------------------------------------------------------------------------------------ATCAGGAAGTTCTCAGAG------ATACCAGTG---------------ATCCCGGAA------TTGCCTTTGGAA---GGG---TCC---------------------CATGACATGGCCAATTGTGAGGCTTGCGCTCTGGGCTGC---------TGTGTACTG------------------------AGCTCACAAGACTGCATGACAAAA---------------------------------------------------------------------------------------------------------------------------------------------------------------------------------------------------------------------------------------------------------------------------------------------------------------------------------------------------------------------------------------------------------------------------------------------------------------------------------------------------------------------------------------------------------------------------------------------------------------------------------------------------------------------------------------------------------------------------------------------------------------------------------------------------------------------------------------------------------------------------------------------------------------------------------------------------------------------------------------------------------------------------------------------------------------------------------------------------------------------------------CCATCCCACTCCTCTTTCTCCTACATGGAG---------------------------------------------ATTGGGAGCTTTGATGACATATTCAGCCAAACCCAAGCCATGAACCAGTCAGCTAAG------------------------------------------------------------------------------------------------------------------------------------------------------GCAAAGGAGGCTCAAAGGAGTGGGGATTTCTATGAGCATAAG---------------------------------------------------------------------------------------------------------------------------------------------------------------------------AGGTCAGGGCCCAGC------------------CATGCCACTGCTGGAACCCAAGTGCTTGGGGCAAGCTCTCAGCCCAAACGGGAGACAAGCCGACAACCGACACCAGGGTCAGACCAGCAGGCTGCATGTAGAACAGGGTCACAGCCCATCCAAGTATCAAGGTCACTTCCCTCAGGGTGGACAACCCTACAGCCCACACGAGCAGTAGGCTCATTATCTTCACAGGGGGCAAATTCACAATCTGCCCTGGGGATAGGACCACAGACCCCCCAGAAGACATATTCTCAGGCTGTAAGGCAGGTCAGCCAACAGTCTAAACAGGAGACAGTTTCACAGGCCACACAAAGGGCAGGTCTTCAGGCCACAAAGAAAATAGATGTACAGCCCATATGGAGGGTAAGCCCCACAGCTACACATGGATCTGGGACCTTCAATGGAACTCAAGGTGTCTATAGAAGGCAGGAGAGTTATTCACCCAGGGGGTCTGCTCCAGACAGCTTTTACAGATCCTCTACCAAAACACCACCAAATGACTCCTTTGGCCTAAATAACTTATTCAAGTGGGGCTGTGACCGTGTTGCTGATCTGTGG------AACTTTCTTGCATCCAAA---------------------------------TACTTTTAA------------------------------------------------------------------------------------------------------------------------------------------------
>Big_brown_bat_RTP4
------------------------------------------------------------------------------------------------ATGAACTCCAAGCCTCAAGAGAAAATAATTTTGGAT---GTTGGGGCATGGGAGCAGAAGTTTCAAGAACTGATG---CAGGAGGTGAAACCC------CGGCACAGGTGGACCCTGAAGTTGGAT------------GAGACTCTTCAGCCA---GACTGTGTGGCCCAA---GGGGGGAAGCAATACCAGCAGAAA---------GCA---TTTGGCAGGTTCCGGTGTTCCTCATGCAGGCGAAATTGGGCTTCCGCCCAGGTGCAGGTCCTATGTCATATGTACCTGGAACCCCGAGAGTCCCAGGGCCATGTGTTTATGCGGCTCTTTGCTCAGAGGTGCCAGAAGTGTTCCGGGGCTCAATTTGAGAAGCCTGAGTTCTCCATCGAAAGTGCCATGAGGATTTTGAACAATCTGGTGTACCGCATTTGGGAGAGATGCTACGGAAATGGC------------------------------------------------------------------------------------------ATCAGGAAGTTCTCAGAG------GTACCAGTG---------------ATCCCGGAA------TTGCCTTTGGAA---GGG---TCC---------------------CATGACATGGCCAATTGTGAGGCTTGCAATCTGGGCTTC---------TGTGTAATG------------------------AGCTTACAAAACTGCATGACAAAA---------------------------------------------------------------------------------------------------------------------------------------------------------------------------------------------------------------------------------------------------------------------------------------------------------------------------------------------------------------------------------------------------------------------------------------------------------------------------------------------------------------------------------------------------------------------------------------------------------------------------------------------------------------------------------------------------------------------------------------------------------------------------------------------------------------------------------------------------------------------------------------------------------------------------------------------------------------------------------------------------------------------------------------------------------------------------------------------------------------------------------CCATCCAACTCCCCTTTCTCCTACATGGAG---------------------------------------------ATTGGGAGCTTTGATGACATATGCAGCCAAACCCAAGCCACGAACCAGTCAGCTAAG------------------------------------------------------------------------------------------------------------------------------------------------------------GCAAAAGAGGCTCAAAGGAGTGGGGATTCCTGTGAG---------------------------------------------------------------------------------------------------------------------------------------------------------------------CATAAGAGATCAGGGCCAAGC------------------CATGCCACTGCTAGAACCCACATGCCTGGGACAGGTCCTCAGCTCAAATGGGAGGCAGGCCGACAACCAACACCAGGGTCAGACCAGCAGGCTGCACGTAGAACAGGGTCACAGCCCATCCAAGTATCAAGGTCACTTCCCTCAGGGTGGACAGCTCTACAGCCCACACAAGCAGTAGGCTCATTATCTTCACAAGGGGCAAATTCACAATCTGCCCTGAGAACAGGTCCACAGACCCCCCAGAAGACATACTCTCAGGCTGTAAGGCAAATCAACCAACAGTCTAAACAGGAGACAGTTTCACAAGCCACACAAGGGGCAGGTCTTCAGGCCCCAAAGAAAACAGACCTACAGCCCACACGGAGGGTGAGCCCCACAGCTACACATGGATCTGGAATCTTCAATGGAACTCAAGGTGTCTATAGAAGGCAGGAGAGTTATTTACCCAGAGGGTATGCTCCAGACAGCTTTTCCAGATCTTCTACCAAAATGCCACCAAATGACTCCCGTGGCCTAAATAACTTGTTCAGGTGGGGCTATGACTGTGTTGCTGATCTGTGG------AATTTTGTTGCATCCAAA---------------------------------TTCTTTTAA------------------------------------------------------------------------------------------------------------------------------------------------
>Freetail_bat_RTP4
------------------------------------------------------------------------------------------------atgaactccaagaataaagagaaaatgtttttggat---tttgggacatgggagcaaacatttcaagaactgatg---caggaggtgaaaccc------cgggacagatggtccctgaagttgagt------------gagactcttcagcca---gactgtgtgggccaa---gggtggaagcagtaccagcagaag---------gca---ttcggcaggttccgatgttcctcatgcaagcgaagttgggcttccgcgcaagtgcaggtcctatgtcacatgtacctggagcgccggaagtcccagggccaggtgcttatgcggctctttgctcagaggtgccagaagtgttccaggtctcactttgagaagcctgagttctccttagagagtgccatgaggattttgaacaacctggtgcggcgtattcaggagagatgctacgagaacggc------------------------------------------------------------------------------------------atcaggaagttcccggag------ataccagtg---------------atcccggag------gtgcttttggaa---ggg---tcc---------------------catgacaaggccaattgtgaggcatgcatcctgggcttc---------tgtgcacag------------------------ggcttacaaaactgcacgataaca---------------------------------------------------------------------------------------------------------------------------------------------------------------------------------------------------------------------------------------------------------------------------------------------------------------------------------------------------------------------------------------------------------------------------------------------------------------------------------------------------------------------------------------------------------------------------------------------------------------------------------------------------------------------------------------------------------------------------------------------------------------------------------------------------------------------------------------------------------------------------------------------------------------------------------------------------------------------------------------------------------------------------------------------------------------------------------------------------------------------------------ccatccaaatcccctttctcctacatggag---------------------------------------------attgggagctccttgcctcacagtggtgacatg------tgcagccaaaaccaagcc---------------------------------------------gtgaaa---cag------------------------------------------------------------ccagcc---------gag---------------------gcaaaggtggct---------caggggaaagggtat------------------------------------------------------------------------------------------------------tcctgtgag------------------------------------------cataag------------aggtcagggcccagc------------------catgccactgctggaacccaactgcctaggacaggccctcagcccaaacgagagacaggccaacagcccacaccaggggcagaccaggaggctgcacacagaacaaggtcacagcccacccaagtagcaagatcacatcccgcagggtgcacaaaccgacagcccacacaagcagtaggttcattaccttcacggtcggcaaattcactgtctgccctgggagcaggaccacagaccccccagaagacatactctcaggctgtaaggtgcaccagccaacagctgaaacaggagacactttcacaagccacacaaggggcaggtcttcaggccacaaagggaacagacccacagcccacacagaaggcaggccccacagctacacacggatctgacacctacaatggaactcatgttgtctggagaaggcaggagaggtgttcacccagaaggccttctccagacagcttttccagatactca------gtgccaccaaatgacttttttggccaaggaaacttgttcgtgtggggctgtgtctgtgttgctgctctgtgg------tcctttattgtaggcaaa---------------------------------tacttataa------------------------------------------------------------------------------------------------------------------------------------------------
>Common_vampire_bat_RTP4
------------------------------------------------------------------------------------------------ATGAACTCCAAACCTCAAGAGAGAATAATTTTGGAT---GTTGGGACATGGGAAAAGACATTTCAAGAATTGATC---CAGCAGGTAAAATCC------CGGGCCAGATGGACCCTGAAGTTGGAT------------GAGACTCTTCAGCCA---GACTGTGTGGGCCAA---GGGTGGAAGCAATACCAGCAAAGA---------GCG---TTTGGCAGGTTCCGGTGTTCCTCATGCAAGCGAAACTGGGCTTCTGCCCAAGTGCAGATCCTATGTCACATGCACCTGGAGACCCGGAAGTCCCAGGGTCAGGTGCTTATGCGGATCTTCAGTCAGAGATGCCGGAGGTGTTCCCGGTCTCGATTTGAGAAGCCTGAGTTCTCCTCAGATAGCACCATGAGGATTTTGAACAACCTGGTGCGGCGTATTCGGGAGAGATACTACGGAGACGGC------------------------------------------------------------------------------------------ATAAAGAAGTATTCAGAG------ATACCGGTG---------------ATCCTGGAG------GTGCCTTTGGAA---GGG---TCC---------------------CATGACACGACCAATTGTGAGGCATGTGTTCTGGGCTTC---------TGTGTTCAG------------------------AGCTCACAAAACTGCATGACAAAA---------------------------------------------------------------------------------------------------------------------------------------------------------------------------------------------------------------------------------------------------------------------------------------------------------------------------------------------------------------------------------------------------------------------------------------------------------------------------------------------------------------------------------------------------------------------------------------------------------------------------------------------------------------------------------------------------------------------------------------------------------------------------------------------------------------------------------------------------------------------------------------------------------------------------------------------------------------------------------------------------------------------------------------------------------------------------------------------------------------------------------CCATCCAAATCCCCTCTCTCTTACGTGGAG---------------------------------------------ATTAGGAGCTCTCTGCCTCACACTGGTGATGTA---TATGGACAAAACCAAGCTAAG------------------------------------------------------------------------------------------------------------------------------------------------------------AACCAGTCAGCTGGAGCAAAGAAAGCTCAGGGGAGT------------------------------------------------------------------------------------------------------------------------------------------------------GGGTGTCCCTTTGAGCATAAGATGTCAGGGCCCAGC------------------CATGCCACTGCTAGAACCCAAGTGCCTGGGGCAGGCCCTCAGCCCAAACGGGAGACAGGCCGACAACCCACACCAGGGGTAGACCGGCAGGCTGCACGTNNA---GGGTCTCAGCCCATCCAAGTAGCAGGATCACTTCCCCCAGGGTGGGTAGGCCTACAGCCCACACGAGCAGTAGGCCCATTACCGTCAGTGGGGGCAGATTCACAATCCACCCTGGGGACAGGACCACAGACCCCTCAGATGACATACTCTCAGGCTCTAAGGAGGGCTGACCAACAGTCCAAACAGGAGACAACTTCACAAGCCAAACCAGGGGCAGGTCTTCAGGCTACAAAGGGAAAAGACCCACAGCCCACACGGAGAACAAGTCCCACAGCTACACATGGATCTGGGAGCTTCAGGAGAACCCAAACTGCCTGGGGAAGCCAGGACAGGTATTCACCCAGAGCGCCTATTCCAGACAGCTCTTCCAGATCCTTTACCTTAATGGCACCACATAACTCCCACGGCCAGGATAACTTAATGAAGTTGGGCTGTGTTTGTGTTGCTGTTCTTTGG------GCCTTTGTTGTAGGCAGA---------------------------------TACTTTAAATAG---------------------------------------------------------------------------------------------------------------------------------------------
>Dark-eyed_junco
---------------------------------------------------------------------------------------------------------------------------------------ATGAGCATGTGGCAGAACATTTTTGCAGTGAAGATT---GAAGAAATGCACGTA------ACAGATCCGTGGACACTTCTGGAGGAT------------GATGCCCTGCAGGTG---CAGGCCTGCAAGCCT---GGCTGGAAGGAGTTTATGCCGCGCCGT------GCC---CTTGGGAGGTTTCAGTGCTCCCAGTGCTTTTATAACTGGTCTTCTGCCAAAGTGCACATCGTGTTCCACATGTAC------CACGGCCCAGGCTGGGGCACGGTGTGGATGCGGATCTTTCGCCAGAAGTGCAGGCGCTGCCCTAACTCGCGGCTGGAGGATCCTCAGTTCAGCCCGGACACTGTGGAGACAATTCTGCACAACCTGGTGATAAAGATCCTCCAGTATTTCTACAAGAAGCCT------------------------------------------------------------------------------------------GTACAGCCCTCTGACCTC------CTGGAAGTC---------------GTGGTGGAT------GGACCAGTGACA---GGG---CCA---------------------CACGACCGTGCCCACTGTGAGGCCTGCGAGCTCGGCATT---------TGCAACAGG---------------------------------------------------------------------------------------------------------------------------------------------------------------------------------------------------------------------------------------------------------------------------------------------------------------------------------------------------------------------------------------------------------------------------------------------------------------------------------------------------------------------------------------------------------------------------------------------------------------------------------------------------------------------------------------------------------------------------------------------------------------------------------------------------------------------------------------------------------------------------------------------------------------------------------------------------------------------------------------------------------------------------------------------------------------------------------------------------------------------------------------------------------------------------------TCACAGAGGGCCCCGGCGCTG---------------------------------------------------------GATGCCTGGAAGCCCTTGATGGGTGAGGACAAGGCCAGGATGCACAGCAGCAAG------------------------------------------------------------------------------------------------------------------------------------------------------------CCATGGCTGGCCTGGGTGATGAACAACTGTAGTGTG---------------------------------------------------------------------------------------------------------------------------------------------------------------------------CATTTCTTGCCTTTA---------------------------------------------------------------------------------------------------------------------------TTATGTCTCTCTCTGTCTCTC---------------------------------------------------------------------------------------------------------------------------------------------------------------------------------------------------------------------------------------------------------------------------------------------------------------------------------------------------------------------------------------------------------------------------TGTTCATGCTTGTTATTATTATTA---ATATTTACTTTATTTCAATTATCAATTGAAATATTGTTCTTATCTCAATTCACAGACTTTACCCTCTTCCAATTCTCCTCCCCATCCTGCTGGGGCAGGGTGGTTTGA---------------------------------------------------------------------------------------------------
>Great_tit
---------------------------------------------------------------------------------------------------------------------------------------ATGACCACGTGGCAGGGCATTTTTGCAGTGAAGATT---GAAGAAATGCACATA------ACAGATCCTTGGACACTTGTAGAGGAT------------GAGTCCCTTCAGGTG---CAGGACTGCAGGCCT---GGCTGGAAGGAGTTTGTGCAGCACCAT------GCT---CTTGGGAGGTTTGAGTGCTCCCAGTGTTTTAATAAGTGGTCTTCTGCCAAAGTGCACATCCTATTCCACATG------TGCCACTCCCAAGGCTGGGGCACAGTGTGGATGAGAATCTTTCGCCAGAAATGCAGGCGCTGCCCCAACTCCCGGCTGGAGGATCCTGAGTTCAACCTGGAGACTGTGGAGACAATTCTGCACAACCTGACAATAAAGATCCTCCAGTATTTCTACAATAAGCCT------------------------------------------------------------------------------------------GTCCAGCCCTCTGACCTC------CTGGAAGTC---------------GTGGTGGAT------ACACCGGTGACG---GGG---CCA---------------------CACGACCGTGCCCACTGCGAGGCCTGCCAGCTCGGAAAC---------TGCAACAGG---------------------------------------------------------------------------------------------------------------------------------------------------------------------------------------------------------------------------------------------------------------------------------------------------------------------------------------------------------------------------------------------------------------------------------------------------------------------------------------------------------------------------------------------------------------------------------------------------------------------------------------------------------------------------------------------------------------------------------------------------------------------------------------------------------------------------------------------------------------------------------------------------------------------------------------------------------------------------------------------------------------------------------------------------------------------------------------------------------------------------------------------------------------------------------TCACAGAGGGCCCCAGCACAG---------------------------------------------------------GATGCCTGGAAACCCTTGAGGGATGAGGAC------AAGGCCAGGATGCACAGC---------------------------------------------------------------------------------------------------------------------------------------------------------------------------------ACCAAGTCATGGAGC---------------------------------------------------------------------------------------------------------------------------------------------------------------------------AATTTAGGAGACAGC---------------------------------------------------------------------------------------------------------------------------------------ATCCCTTGG---------------------------------------------------------------------------------------------------------------------------------------------------------------------------------------------------------------------------------------------------------------------------------------------------------------------------------------------------------------------------------------------------------------------------TGTGTTTGCACCATTCTTATAATA------GTTTTTGTT------------------------------------------TTTTTTGATACCTCTCACAGAGAGGCTGGCCAGTGA---------------------------------------------------------------------------------------------------------------------
>Collared_flycatcher
---------------------------------------------------------------------------------------------------------------------------------------ATGAGCACGTGGCAGAGTGTTTTTGCAGTGAAGATG---GAAGAAATGCACATA------ACAGATCCGTGGACACTTCTGGAGGAC------------GATGGCCTGCAGGTG---CAGGCATGCAGGCCT---GGCTGGAAGGAGTTTGTGCAGCGCCGG------GCT---CTTGGGAGGTTTCAGTGCTCCCAGTGCTTTCACATGTGGTCTTCTGCCAAAGTGCACATCCTGTTCCACATC------TGCCACTGCCAAGGCTGGGGCACGGTACAGATGCGAATCTTTCGCCAGAAATGCAGGCGCTGCCCCAACTCCCGGCTGGAGGATCCTGAGTTCAGCCTGGAGACTATCGAGACAATTCTGCACAACCTGGTGCTAAAGATCCTCCAGTATTTCTACAAAAAGCCT------------------------------------------------------------------------------------------GTCCAGCGCTGTGACCTC------CTGGAAGTC---------------GTGGTGGAT------ACACCGGTGACG---GGG---CCA---------------------CACGACTGTGCCCACTGCGAGGCCTGCCAGCTCGGCATT---------TGCAGCAGC---------------------------------------------------------------------------------------------------------------------------------------------------------------------------------------------------------------------------------------------------------------------------------------------------------------------------------------------------------------------------------------------------------------------------------------------------------------------------------------------------------------------------------------------------------------------------------------------------------------------------------------------------------------------------------------------------------------------------------------------------------------------------------------------------------------------------------------------------------------------------------------------------------------------------------------------------------------------------------------------------------------------------------------------------------------------------------------------------------------------------------------------------------------------------------CCCCGGAGTGCCCCGGCTCTG---------------------------------------------------------GATGCCTGGAAGCCCTTGGCA------------------------------------------------------------------------------------------------------------------------------------------------------------------------------------------------------------------------------------------------------------------------------------------------------------------------------------------------------------------------------------------------------------GATGAGGGCAAGGCC---------------------------------------------------------------------------------------------------------------------------------------------------------------------------------------------------------------------------------------------------------------------------------------------------------------------------------------------------------------------------------------------------------------------------------------------------------------------------------------------------------------------------------------------------------------------------------------------------------------------------------------------------------------------------------------------------------------------------------------------------------------------------------------------------------------------
>Eastern_spot-billed_duck
---------------------------------------------------------------------------------------------------------------------------------------ATGAGGACATGGCAGAAGATTTTTGCACAGAAGATT---GCAGACATGAACGTG------GAGGAGCCGTGGATAATTCAGGAGGAT------------GGCAGCCTGCAGGTG---CACAACCCCGAGCAC---GGCCGGAGAGAGTATTTGCAGAAGCAT------GCA---GCCGGGAGGTTCCAGTGCTCCCAGTGCTTACACGAGTGGTCCTCAGCCAAGGTGCACATCCTCTTCCACATGTGCTGG------------------GGCAAGGTGAGGATGCAAATCTTCCGGCAGAGCTGCCAGCGCTGCTCCGACGCCCCGCTGGAGGAGCCCAGTTTCAGCCAGGAGATCATGGAGAGGATCCTGCACAACCTGGTGCTTCAGATCCTCAAGGACTTCTACAACGTGCCC------------------------------------------------------------------------------------------GTGCAGCCCTCTGAACTC------CTGGAAGTG---------------GTGGTGGAC------ACCGTGCCGACG---GGG---CCA---------------------CATGACAGCAGCCACTGCGAGGGCTGCCGGCTTGGGGTT---------TGCACCAAG---------------------------------------------------------------------------------------------------------------------------------------------------------------------------------------------------------------------------------------------------------------------------------------------------------------------------------------------------------------------------------------------------------------------------------------------------------------------------------------------------------------------------------------------------------------------------------------------------------------------------------------------------------------------------------------------------------------------------------------------------------------------------------------------------------------------------------------------------------------------------------------------------------------------------------------------------------------------------------------------------------------------------------------------------------------------------------------------------------------------------------------------------------------------------------CCACTGGTGGCCCCGAAGACACCA---------------------------------------------------------ACCTGGAAGCCCAGGAGGCATCTGGGC---ACGACCATGAGTATTCCGGTC------------------------------------------------------------------------------------------------------------------------------------------------------------CAGCTCTACAGC---------AACTTTCCTGAGCAA------------------------------------------------------------------------------------------------------------------------------------------------------------------------------------------------------------TTT------------------------------------------------------------------------------------------------------TCCTTTCATCCCCTCTCTGTA---------------------------------------------------------------------------------------------------------------------------------------------------------------------------------------------------------------------------------------------------------------------------------------------------------------------------------------------------------------------------------------------------------------------------TGTATTTTGGCTGTGATCCTCTTC------ATCGTGCTT------------------------------------------TTTTTCACCCTGAAGTAG---------------------------------------------------------------------------------------------------------------------------------------
>Common_mallard_duck
---------------------------------------------------------------------------------------------------------------------------------------ATGAGGACATGGCAGAAGATTTTTGCACAGAAGATT---GCGGACATGGATGTG------GAGGAGCCGTGGATAATTCAGGAGGAT------------GGCAGCCTGCAGGTG---CACAACCCCGAGCAC---GGCCGGAGGGAGTATTTGCAGAAGCAT------GCA---GCCGGGAGGTTCCAGTGCTCCCAGTGCTTACACAAGTGGTCCTCAGCCAAGGTGCACATCCTCTTCCACATG------------------CGCCGGGGCAAGGTGAGGATGCGAATCTTCCGGCAGAGCTGCCGGCGCTGCCCCGGCGCCCCGCTGGAGGAGCCCAGTTTCAGCCAGGAGAACATGGAGAGGATCCTGCACAACCTGGTTCTTCAGATCCTCAAGGACTTCTACAACGTGCCC------------------------------------------------------------------------------------------GTGCAGCCCTCTGAACTC------CTGGAAGTG---------------GTGGTGGAC------ACCGTGCCGGCG---GGA---CCA---------------------CACGACAGCAGCCACTGCGAGGGCTGCCGGCTTGGGGTT---------TGCACCAAG---------------------------------------------------------------------------------------------------------------------------------------------------------------------------------------------------------------------------------------------------------------------------------------------------------------------------------------------------------------------------------------------------------------------------------------------------------------------------------------------------------------------------------------------------------------------------------------------------------------------------------------------------------------------------------------------------------------------------------------------------------------------------------------------------------------------------------------------------------------------------------------------------------------------------------------------------------------------------------------------------------------------------------------------------------------------------------------------------------------------------------------------------------------------------------CCACTGGTGGCCCCAAAGACACCA---------------------------------------------------------ACCTGGAAGCCCAGGAGGCATCTGGGC------ACGGCCACGAGCCCTCCA------------------------------------------------------------------------------------------------------------------------------------------------------------CTCCAGCTCTTCAGCGGCAGCTTTCGCAAGCAATGT---------------------------------------------------------------------------------------------------------------------------------------------------------------------------------------------------------------------------------------------------------------------------------------------------------------------TGCTTTGTGCTCCTC---------------------------------------------------------------------------------------------------------------------------------------------------------------------------------------------------------------------------------------------------------------------------------------------------------------------------------------------------------------------------------------------------------------------------------TCTGTATTTATTTTGGCTGTGATC------CTCTTCATCGTGCTT------------------------------------TTTTTCACCCTGAAGTAG---------------------------------------------------------------------------------------------------------------------------------------
>Medium_ground-finch
---------------------------------------------------------------------------------------------------------------------------------------ATGAGTATGTGGCAGGACGTTTTTGCAGTGAAGATT---AAAGAAATGCACATA------ACAGATGGGTGGACGCTTCTGGAAGAT------------GATGCCCTGCAGGTG---CAGGCCTGCAGACCT---GGCTGGAAGGAGTTTGTGCAGCACCGT------GCC---CTTGGGAGGTTTCAGTGCTCCCAGTGCTTTCATAACTGGTCTTCTGCCAAAGTGCACATCCTGTTCCACATGTACCACTGCCCA------GGCTGGGGCACGGTGTGGATGCGAATCTTTCGCCAGAAGTGCAGGCGCTGCCCTAACTCCCGGCTGGAGGATCCTCAGTTCAGCCTGGACACTGTGGAGACAATTCTGCACAACCTGGTGATAAAGATCCTCCAGTATTTCTACAAGAAGCCT------------------------------------------------------------------------------------------GTCCAGCCCTCTGACCTC------CTGGCAGTC---------------GTGGTGGAT------AGACCAGTGACG---GGG---CCA---------------------CACGACTGTGCCCACTGCGAGGCCTGCGAGCTCGGCATT---------TGCAACAGG---------------------------------------------------------------------------------------------------------------------------------------------------------------------------------------------------------------------------------------------------------------------------------------------------------------------------------------------------------------------------------------------------------------------------------------------------------------------------------------------------------------------------------------------------------------------------------------------------------------------------------------------------------------------------------------------------------------------------------------------------------------------------------------------------------------------------------------------------------------------------------------------------------------------------------------------------------------------------------------------------------------------------------------------------------------------------------------------------------------------------------------------------------------------------------TCACAGAGGGTCCCAGCACTG---------------------------------------------------------GATGCCTGGAAGCCCTTG------------------ATGGATGAGGACAAGGCC---------------------------------------------------------------------------------------------------------------------------------------------------------------------------------------------------------------------------------------------------------------------------------------------------------------------------------------------------------------------------AGGATCACACTGGGA---------------------------------------------------------------------------------------------------------------------------TGCCTCAGCCAGGCGCCTTAC---------------------------------------------------------------------------------------------------------------------------------------------------------------------------------------------------------------------------------------------------------------------------------------------------------------------------------------------------------------------------------------------------------------------------CCAACAACCTCTGGAAGACTGATG---GGTCTGATGGATTCTTATGGG---------------------------------ACATACCCTGTATGA------------------------------------------------------------------------------------------------------------------------------------------
>Ring-necked_pheasant
---------------------------------------------------------------------------------------------------------------------------------------ATGACGACATGGCAGAGGATTTTTGCAGAGAAAGCT---GCAAACATGAAAGTA------ATGGATCCATGGACATTTCAGGAGGAT------------AATAACCTGCAGGTG---CACAGCCTCAAGCCT---GGCTGGACGGAGTTTTTGCAGAACCGT------GTG---TCTGGGAGGTTTCAGTGCTCCCAGTGCCTGTACAAGTGGTCCTCAGCCAAAGTGCACATCCTCTTCCACATGTGCTAT------------------GGGATGGTGCTGATGCGAATCTTCCGTCAAGCCTGCAGGCAGTGCCACGACCCCCAGCTGGAGGAGCCCATATTCAGCCTGGAGAACATAGAGCGGCTCCTGCACAACGTGGTGCTGAAGATCCTCGAGGACTTCTACAACGTGCCC------------------------------------------------------------------------------------------ATGCAGTCAGCCGACCTC------CTGGAAGTG---------------GTGGTGGAT------GGGTGCCGTGCATCGGGG---CCG---------------------CACGACAGGACCCACTGCGAGGGCTGCAAGCTCGGCGTG---------------------------------------------------------------------------------------------------------------------------------------------------------------------------------------------------------------------------------------------------------------------------------------------------------------------------------------------------------------------------------------------------------------------------------------------------------------------------------------------------------------------------------------------------------------------------------------------------------------------------------------------------------------------------------------------------------------------------------------------------------------------------------------------------------------------------------------------------------------------------------------------------------------------------------------------------------------------------------------------------------------------------------------------------------------------------------------------------------------------------------------------------------------------------------------------------------------------------------------------------------------------------------ATGTCCCATGTGTCATCCACTAGAGACCTG------GAGATCACCCCAGATCTG---------------------------------------------------------------------------------------------------------------------------------------------------------------------------------AAAGGGGAGGGTTGT---------------------------------------------------------------------------------------------------------------------------------------------------------------------------GTCATTGCTTTCTTC---------------------------------------------------------------------------------------------------------------------------ACTGCTGTAAGACTCCCC------------------------------------------------------------------------------------------------------------------------------------------------------------------------------------------------------------------------------------------------------------------------------------------------------------------------------------------------------------------------------------------------------------------------------TGTCTTTTCATACATATAACCGGT---AGGATATTGGTTATATATATA---------------------------------TATATATGTAAAAATAACAAGAAAACCCTGTGCAGTGCAGGAACACCATGGGCTTTGCCCCCTTAG---------------------------------------------------------------------------------------
>Oriental_scops-owl
---------------------------------------------------------------------------------------------------------------------------------------ATGAGGACCTGGCAGGACATTTTTGCGGTGAAGATT---GCAGATATGCACTTA------ACAGAGCCGTGGACACTTCAGGAGGAT------------GATACCCTGCAGGTC---CACGTCCTAAAGCCT---GGCTGGAAAGAGTTTGTGCAGCGCCGT------GCT---CTTGGGAGGTTTCAGTGCTCCCAGTGCTCTCGTGAGTGGTCTTCAGCCAAAGTCCACGTCTTGTTCCACATGTGC---CGCCAGCGCCTGGGCCAGGGCACGGTGAGGATGCGAGTCTTTCGCCAGGCATGCAGGCAGTGCCCCAACGCCCGGCTGGAGGAGCCCACATTCAGCCAGGAGACTGTGGAGAGGCTTCTGCACAACCTGGTGATAAAGATCCTCAAGTACTTCTATCATGTGCCT------------------------------------------------------------------------------------------GTCCAGCCCTCTGACCTC------CTGGAAGTC---------------GTTGTGGAT------GCACTGGTGGCG---GGG---CCG---------------------CATGACAGTGCCCGCTGCGAGGGCTGCCAGCTCGGCGTT---------TGCAGCAAG---------------------------------------------------------------------------------------------------------------------------------------------------------------------------------------------------------------------------------------------------------------------------------------------------------------------------------------------------------------------------------------------------------------------------------------------------------------------------------------------------------------------------------------------------------------------------------------------------------------------------------------------------------------------------------------------------------------------------------------------------------------------------------------------------------------------------------------------------------------------------------------------------------------------------------------------------------------------------------------------------------------------------------------------------------------------------------------------------------------------------------------------------------------------------------TCACAGCCGGCCCCGGCATCA---------------------------------------------------------GATGTCTGGCAGCCCGTGATGGATGCGGACAAGGCCAAGACCCATCGCACCCCA------------------------------------------------------------------------------------------------------------------------------------------------------------AAACACAAGGGCACGAGGCTCTGTGCAACCCGAACC---------------------------------------------------------------------------------------------------------------------------------------------------------------------------CACCACCCCTCACTC---------------------------------------------------------------------------------------------------------------------------TTTGTTAACAACTTCCCCTGGAAGAGATGCTGCTGCATCGGCAGCTCTTTGCTC------------------------------------------------------------------------------------------------------------------------------------------------------------------------------------------------------------------------------------------------------------------------------------------------------------------------------------------------------------------------------------------TGTGTTCTGGCAGTGCTCCTCTTC------GTCCTGCTT------------------------------------------TATTTCACCATGAAGTGGTAG------------------------------------------------------------------------------------------------------------------------------------
>Okarito_brown_kiwi
---------------------------------------------------------------------------------------------------------------------------------------ATGAAGACCTGGAAGGACATTTTTATGGAGAAGGTG---AAGGAAATGCATGTA------ACAGAGCCATGGATACTTCAAGAGGAC------------AATACCATCCAGGTG---AACATCCTCAAGCCT---GGCTGGAAGGAGATGAGCTTGTCTTCTCCT---TGC---CCTGGCAGGTTTCAGTGCTCCCAGTGCTGGCACAAGTGGTCATCGGCCAAGGTGCACATCCTGTTCCACATGCACCGGAGCCGGCGCCAGTGCCAGGGAGCAGTGCGGATGAGAGTCTTTCGCCAGGCATGCAGGCAGTGCCCTGACCCCCAGCTGGAAGAGCCCGACTTCAGCCAGGAGAACATGGCCAGGATCCTGAACAACCTCGTGCTAAAGATCCTCCAGGAGTGCTACCATGTGCCG------------------------------------------------------------------------------------------GTGCAGCCCTCTGACCTT------GTCGAAGTC---------------GTTGTGGAT------GCACCGGCGGCA---GGG---CCG---------------------CATGACAGCGCCCGCTGCGAGGGCTGCCAGCTTGGGGTT---------TGCCGAGAG---------------------------------------------------------------------------------------------------------------------------------------------------------------------------------------------------------------------------------------------------------------------------------------------------------------------------------------------------------------------------------------------------------------------------------------------------------------------------------------------------------------------------------------------------------------------------------------------------------------------------------------------------------------------------------------------------------------------------------------------------------------------------------------------------------------------------------------------------------------------------------------------------------------------------------------------------------------------------------------------------------------------------------------------------------------------------------------------------------------------------------------------------------------------------------CCAAGGCCAGCCCAGGCGTCG---------------------------------------------------------GCTGCCTCAACCCCTCCAAGCTGGCACCCGTGGTGCAGCGAGGCTGCGGCAGCT---------------------------------------------------------------------------------------------------------------------------------------------------------------------------------------------------------------------------------------------------------------------------------------------------------------------------------------------------------------------------CTCCAGGGCTTTGCT------------------TCC------------------------------------------------------------------------------------------------------------------------------------------------------------------------------------------------------------------------------------------------------------------------------------------------------------------------------------------------------------------------------------------------------------------------------------------------------------------------------------------------------------------------------------------------------TCCCTGTGCTACCTCCGGGAGCTT---------------------------------------------------------TTTCACCTCCCCTAG------------------------------------------------------------------------------------------------------------------------------------------
>White-throated_sparrow
---------------------------------------------------------------------------------------------------------------------------------------ATGAGCATGTGGCAGAACATTTTTGCAGTGAAGATT---GAAGAAATGCACGTA------ACAGATCCGTGGACACTTCTGGAGGAT------------GATGCCCTGCAGGTG---CAGGCCTGCAAGCCT---GGCTGGAAGGAGTTTATGCCGCGCCGT------GCT---CTTGGGAGGTTTCAGTGCTCCCAGTGCTTTTATAACTGGTCTTCTGCCAAAGTGCACATCGTGTTCCACATGTAC------CACGGCCCAGGCTGGGGCACCGTGTGGATGCGGATCTTTCGCCAGAAGTGCAGGCGCTGCCCTAACTCACGGCTGGAGGATCCTCAGTTCAGCCCGGACACTGTGGAGACAATTCTGCACAACCTGGTGATAAAGATCCTCCAATATTTCTACAAGAAGCCT------------------------------------------------------------------------------------------GTACAGCCCTCTGACCTC------CTGGAAGTC---------------GTGGTGGAT------AGACCAGTGACA---GGG---CCA---------------------CACGACCGTGCCCACTGCGAGGCCTGCGAGCTCGGCATT---------TGCAACAGG---------------------------------------------------------------------------------------------------------------------------------------------------------------------------------------------------------------------------------------------------------------------------------------------------------------------------------------------------------------------------------------------------------------------------------------------------------------------------------------------------------------------------------------------------------------------------------------------------------------------------------------------------------------------------------------------------------------------------------------------------------------------------------------------------------------------------------------------------------------------------------------------------------------------------------------------------------------------------------------------------------------------------------------------------------------------------------------------------------------------------------------------------------------------------------TCACAGAGGGCCCCGGCGCTG---------------------------------------------------------GATGCCTGGAAGCTCTTGATGGGTGAGGACAAGGCCAGGATGCACACATGTCCC------------------------------------------------------------------------------------------------------------------------------------------------------------CTCCCTCATGCAGCCCCTTCATCTCCTCCCCAGTCC---------------------------------------------------------------------------------------------------------------------------------------------------------------------------TCAGAGCCACCTGTA------------------CAT------------------------------------------------------------------------------------------------------GCATGGGCTTCTCAGCCATGG---------------------------------------------------------------------------------------------------------------------------------------------------------------------------------------------------------------------------------------------------------------------------------------------------------------------------------------------------------------------------------------------------------------------------CCTCGTTTTTGGGGTTCTTTCCAG---------------------------------------------------------GATACCCCTTTCCAACATGCAGTTGTGACCATTACTAGTTTCTGA------------------------------------------------------------------------------------------------------------
>Pink-footed_goose
---------------------------------------------------------------------------------------------------------------------------------------ATGAGGACGTGGCAGAAGATTTTTGCACAGAAGATT---GCGGACATGCACGTG------AAGGAGCCGTGGACGCTTCAGGAGGAT------------GACAGCCTGCAGGTG---CACAGCCCTAAGCAT---GGCCGGAGGGAGTATTTGCAGAACCAC------GCA---GCTGGGAGGTTCCAGTGCTCCCAGTGCTTACACGAGTGGTCCTCAGCCAAGGTGCACATCCTCTTCCACATG------------------CGCCGGGGCAAGGTGAGGATGCGAATCTTCCGGCAGGCCTGCCGGCGCTGCCTCAGCCCCCAGCTGGAGGAGCCCAGTTTCAGCCAGGAGAACCTGGAGAGGATCCTGCACAACCTGGTGCTTCAGATCCTCAAGGACTTCTACAAGGTGCCC------------------------------------------------------------------------------------------GTGCAGCCCTCTGACCTC------CTGGGGGTG---------------GTGGTGGAC------ACGGTGCTGCTG---GGG---CCG---------------------CACGACAGCAGCCGCTGCGAGGGCTGCCGGCTTGGGGTT---------TGCTCCAAG---------------------------------------------------------------------------------------------------------------------------------------------------------------------------------------------------------------------------------------------------------------------------------------------------------------------------------------------------------------------------------------------------------------------------------------------------------------------------------------------------------------------------------------------------------------------------------------------------------------------------------------------------------------------------------------------------------------------------------------------------------------------------------------------------------------------------------------------------------------------------------------------------------------------------------------------------------------------------------------------------------------------------------------------------------------------------------------------------------------------------------------------------------------------------------CCACGGGCGGCCCCGAAGCCACCA---------------------------------------------------------GCCTGGAAGCCCAGGAGGCACGTGGACACGGCCACGAGCCCTCCACGCCAG------------------------------------------------------------------------------------------------------------------------------------------------------------------CTCCTC---------------------------------------------------------------------------------------------------------------------------------------------------------------------------------------------------AGCAGCGGCTTTCCC------------CGGAAATGT------------------------------------------------------------------------------------------------------TGCTTTGTGCTCCTCTTTGTA---------------------------------------------------------------------------------------------------------------------------------------------------------------------------------------------------------------------------------------------------------------------------------------------------------------------------------------------------------------------------------------------------------------------------TGTGTTGTGGCAGTGGTCCTCTTC------ATCGTGTTG------------------------------------------TATTTCACCTTGAAGTAG---------------------------------------------------------------------------------------------------------------------------------------
>Swainsons_thrush
---------------------------------------------------------------------------------------------------------------------------------------ATGAGCACGTGGCAGAACTTTTTTGCAGTGAAGATT---GAAGAAATGCACATA------ACGGATCCCTGGACACTTCTGGAGGAT------------GATTGCCTGCAGGTA---CAGGCATGCAGGCCT---GGCTGGAAGGAGTTTGTGCAGCGCCGT------GCT---CATGGGAGGTTTCAGTGCTCCCAGTGCTTTCAAAAGTGGTCTTCTGCCAAAGTGCACATCCTGTTCCACATG------TGCCACTGCCAAGGCTGGGGCACGGTACAGATGAGAATCTTTCGCCAGAAATGCAGGCGCTGCCCCAACTCCCAGCTGGAGGATCCTGACTTCAGCCTGGAGACTATGGAGACAATTCTGCACAACCTGGTGATAAAGATCCTCCAGTATTTCTACAAAAGGCCT------------------------------------------------------------------------------------------GTCCAGCCCTCAGATCTC------CTGGAAGTC---------------GTGGTGGAT------ACACCGGTGACA---GGA---CCC---------------------CATGACTGTGCCCACTGCGAGGCGTGCCAGCTGGGCATT---------TGCAGCAGG---------------------------------------------------------------------------------------------------------------------------------------------------------------------------------------------------------------------------------------------------------------------------------------------------------------------------------------------------------------------------------------------------------------------------------------------------------------------------------------------------------------------------------------------------------------------------------------------------------------------------------------------------------------------------------------------------------------------------------------------------------------------------------------------------------------------------------------------------------------------------------------------------------------------------------------------------------------------------------------------------------------------------------------------------------------------------------------------------------------------------------------------------------------------------------TCCCAGAGGGCCCTGGCTCTG---------------------------------------------------------GATGCCTGGAAGCCCTTGACAGATGAGGGCAAGGCCAGGATGCACAGCACCGAG------------------------------------------------------------------------------------------------------------------------------------------------------------TCATGGCTGGCCTGGGGTCCCCAAACTTCACAAGTG---------------------------------------------------------------------------------------------------------------------------------------------------------------------------CAAGAAGGCTGTGGC------------------------------------------------------------------------------------------------------------------------------------------------------------------------------------------------------------------------------------------------------------------------------------------------------------------------------------------------------------------------------------------------------------------------------------------------------------------------------------------------------------------------------------------------------------------AGCAAGTCAAAAGTCTATGCACCAGTTGTGAGG---AAATTTGAAATATTGTGCTAA------------------------------------------------------------------------------------------------------------------------------------------------------------------------------------------
>Blue-crowned_manakin
---------------------------------------------------------------------------------------------------------------------------------------ATGATGAGCTGGCAGGACATTTTCAAAGAGAAGCTT---GCAGAAATGCACGTA------ACAGAGCAGTGGACGCTTCAGGAGGAT------------GACACCCTGAGGGTG---AAAGCCCTCAGTCCT---CACTGGAAGGAGTTTGTGCATTGGTCTCATCTGTGC---CCTCTCAGATTTCAGTGCTCCCAGTGCTGTCATAAATGGACGTCAGCCAAAGTGCTCATCCTGTTCCACATGCGCCAGTGCCCA------GGCTGGGGCATAATACGGATGCGAGTCTTTCGCCAGGAATGCAGGCGCTGCCCCAACCCGCAGCTGGAGTATCCTGAGTTCAGCCTGGAGACTGTGGAGAGGATTCTGCACAATCTGATGGTAAAGATCCTCCAGTATTTCTACAATAAGCCT------------------------------------------------------------------------------------------GTCCAGTCCTCCGATCTC------CTGGAAGTC---------------GCGGTGGAT------ATACCAGTGACG---GGG---CCA---------------------CACAACAGTGCCCGCTGCGAGGCCTGCAGGCTCGGCATT---------TGCAACAAG---------------------------------------------------------------------------------------------------------------------------------------------------------------------------------------------------------------------------------------------------------------------------------------------------------------------------------------------------------------------------------------------------------------------------------------------------------------------------------------------------------------------------------------------------------------------------------------------------------------------------------------------------------------------------------------------------------------------------------------------------------------------------------------------------------------------------------------------------------------------------------------------------------------------------------------------------------------------------------------------------------------------------------------------------------------------------------------------------------------------------------------------------------------------------------TCACGGCAGGCCCCGGCACTG---------------------------------------------------------GATACCTGGAAGGGAGCACTCAGATTAACC---TTGTTGCTGAAACGCTTCCTT---------------------------------------------------------------------------------------------------------------------------------------------------------------------------------------------------------------------------------------------------------------------------------------------------------------------------------------------------------------------------------------------------------------------------------------------------------------------------------------------------------------------TTGTTTCTTCCTCTT---------------------------------------------------------------------------------------------------------------------------------------------------------------------------------------------------------------------------------------------------------------------------------------------------------------------------------------------------------------------------------------------------------------------------------TGTGTGTTTTGGTTGACTTTTTTG---TGTTAG---------------------------------------------------------------------------------------------------------------------------------------------------------------------------------------------------------
>Rufous-capped_babbler
---------------------------------------------------------------------------------------------------------------------------------------ATGTGCACGTGGCAGGGCATTTTTGCAATGAAGATT---GAAGAAATGCACGTA------AGAGATCCGTGGACCCTTCTGGAGGAT------------GATGCCCTCCAGGTG---CAGGCCTGCAGGCCT---GGCTGGAAGGAGTTTGTGCAGCACCGT------GCT---CTTGGGAGGTTTCAGTGCTCCCAATGCTTTCATGAGTGGTCTTCTGCCAAAGTGCACATCCTGTTCCACATGTGCCTCTGC------CAAGGCTGGGGCACGGTACAGATGCGAATCTTTCGCCAGAAATGCAGGCATTGCCCTAACCCTCAGCTGGAGGATCCTGACTTCAGCCTGGAGACTATAGAGACAATTCTGCACAACCTGGTGATAAAAATCCTCCAGTATTTCTACAAGAAGCCT------------------------------------------------------------------------------------------GTCCAGCCCTCTGACCTC------CTGGAAGTT---------------GTGGTCGAT------ACACCGGTGATG---GGG---CCA---------------------CACGACCGTGCCCACTGCGAGGCCTGCCAGCTCGGCGTT---------TGCAACAGG---------------------------------------------------------------------------------------------------------------------------------------------------------------------------------------------------------------------------------------------------------------------------------------------------------------------------------------------------------------------------------------------------------------------------------------------------------------------------------------------------------------------------------------------------------------------------------------------------------------------------------------------------------------------------------------------------------------------------------------------------------------------------------------------------------------------------------------------------------------------------------------------------------------------------------------------------------------------------------------------------------------------------------------------------------------------------------------------------------------------------------------------------------------------------------TCACAGAAGGCCCCGGCACCG---------------------------------------------------------GATGCCTGGAAGCCCTTGACAGATGGGGACAAGGCCAGGACGGACAGCACTGAG---------------------------------------------------------------------------------------------------------------------------------------------------------------------------------------------------------------------------------------------------------------------------------------------------------------------------------------------------------------------------TCACGTTCTCCTCCC---------------------------------------------------------------------------------------------------------------------------CATCCCACTGGGGCAGGGTGG---------------------------------------------------------------------------------------------------------------------------------------------------------------------------------------------------------------------------------------------------------------------------------------------------------------------------------------------------------------------------------------------------------------------------------------------------------ATTGACTGA---------------------------------------------------------------------------------------------------------------------------------------------------------------------------------------------------
>Swan_goose
---------------------------------------------------------------------------------------------------------------------------------------ATGAGGACGTGGCAGAAGATTTTTGCACAGAAGATT---GCGGACATGCACGTG------AAGGAGCCGTGGACGCTTCAGGAGGAT------------GACAGCCTGCAGGTG---CACAGCCCTAAGCAC---GGCCGGAGGGAGTATTTGCAGAACCAC------GCA---GCTGGGAGGTTCCAGTGCTCCCAGTGCTTACACGAGTGGTCCTCAGCCAAGGTGCACATCCTCTTCCACATG------------------CGCCGGGGCAAGGTGAGGATGCGAATCTTCCGGCAGGCCTGCCGGCGCTGCCTCAGCCCCCAGCTGGAGGAGCCCAGTTTCAGCCAGGAGAACCTGGAGAGGATCCTGCACAACCTGGTGCTTCAGATCCTCAAGGACTTCTACAAGGTGCCC------------------------------------------------------------------------------------------GTGCAGCCCTCTGACCTC------CTGGAGGTG---------------GTGGTGGAC------ACGGTGCTGGTG---GGG---CCG---------------------CACGACAGCAGCCGCTGTGAGGGCTGCCGGCTTGGGGTT---------TGCTCCAAG---------------------------------------------------------------------------------------------------------------------------------------------------------------------------------------------------------------------------------------------------------------------------------------------------------------------------------------------------------------------------------------------------------------------------------------------------------------------------------------------------------------------------------------------------------------------------------------------------------------------------------------------------------------------------------------------------------------------------------------------------------------------------------------------------------------------------------------------------------------------------------------------------------------------------------------------------------------------------------------------------------------------------------------------------------------------------------------------------------------------------------------------------------------------------------CCACGGGCGGCCCCGAAGCCACCA---------------------------------------------------------GCCTGGAAGCCCAGGAGGCACGTGGAC------ACGGCCACGAGCCCTCCA------------------------------------------------------------------------------------------------------------------------------------------------------------CGCCAGCTCCTC---------------------------------------------------------------------------------------------------------------------------------------------------------------------------------------------------AGCAGCGGCTTTCCC------------TGGAAATGT------------------------------------------------------------------------------------------------------TGCTTTGTGCTCCTCTTTGTA---------------------------------------------------------------------------------------------------------------------------------------------------------------------------------------------------------------------------------------------------------------------------------------------------------------------------------------------------------------------------------------------------------------------------TGTGTTGTGGCAGTGGTCCTCTTC------ATCGTGCTG------------------------------------------TATTTCACCTTGAAGTAG---------------------------------------------------------------------------------------------------------------------------------------
>Common_canary
---------------------------------------------------------------------------------------------------------------------------------------ATGAGCATGTGGCAGGACATTTTTGCAGTGAAGATT---GAAAAAATGCACATA------ACAGATCTGTGGACACTTCTGAAGGAT------------GATGCCCTGCAGCTG---CAGGCCTGCAGGCCT---GGCTGGAAGGAGTTTGTGCACTGGTCTCCTCTTTGC---CTTGGCAGGTTTCAGTGCTCCCAGTGCTTTCATAACTGGTCTTCTGCCAAAGTGCACGTCCTGTTCCACATGTACCACTGCCCA------GGCGGGGGCACGGTGTGGATGCGAATCTTTCGCCAGAAATGCAGGCGCTGCCCTAACTCCCGGCTGGAGGATCCTCAGTTCAGCCTGGACACTGTGGAGACAATTCTGCACAACCTGGTGATAAAGATCCTCCAGTACTTCTACAAGAAGCCT------------------------------------------------------------------------------------------GTCCAGCCCTCTGACCTC------CTGGAAGTG---------------GTGGTGGAT------ACACCGGTGACG---GGG---CCA---------------------CACGACCGTGCCCACTGCGAGGCCTGCGAGCTCGGCATT---------TGCAGCAGG---------------------------------------------------------------------------------------------------------------------------------------------------------------------------------------------------------------------------------------------------------------------------------------------------------------------------------------------------------------------------------------------------------------------------------------------------------------------------------------------------------------------------------------------------------------------------------------------------------------------------------------------------------------------------------------------------------------------------------------------------------------------------------------------------------------------------------------------------------------------------------------------------------------------------------------------------------------------------------------------------------------------------------------------------------------------------------------------------------------------------------------------------------------------------------------------------------------------------------------------------GCCCCGGCGCTGGATGCCTGGAAGTCCTGGATGGATGAGGACGAGGTCAGGATGCACAGCAGCAAA------------------------------------------------------------------------------------------------------------------------------------------------------------AAACACTGTGCG---------GTCCAGACCCCGTGT---------------------------------------------------------------------------------------------------------------------------------------------------------------------------GGATTTGGTTTCTTA------------------AGT------------------------------------------------------------------------------------------------------GCTCTAATCTGCTTCTATCTCACCAACCTTCTCTTCACTAGCGCCTTCTCTGCAGCTTCAGCAGCCCTGGCCATGGGGCCACCAGATGGAGCTGCAGATCTCCGGCACTGCACCGGGAACCAGCCACTGGGACCAGTGACC---------------------------------------------------------------------------------------------------------------------------------------------------------------------------------------------------------------------------------------------------------------------------------------------------CGCCAGCCCTGGGAGGTGACAGCA------TTCCCCACATCGGGGATGCCC------------------------------TCCCTCCTATTTCTGTGGCCAGCTGCTGCCCTGTAG---------------------------------------------------------------------------------------------------------------------
>Helmeted_guineafowl
---------------------------------------------------------------------------------------------------------------------------------------ATGAAGACGTGGCAGGAGATTTTTGCAGAGAAGGTT---GCTGGCATGAATTTA------ATGGATCCATGGACATTTCAGGAGGAC------------GACAGCCTGCAGGTG---CACAGCCTCAAGCCG---GGCTGGACGGAGTTTTTGCAGAACCAT------GTG---TCTGGGAGGTTTCAGTGCTCCCAGTGCCTGTACAATTGGTCCTCGGCCAAAGTGCACATCCTCTTCCACATGTGCTAT------------------GGGATGGTGCGGATGCGAATCTTCCGTCAAGCCTGCAGGCACTGCCACGACCCCCAGCTGGAGGAGCCCATATTCAGCCTGGAGAACATAGAGCGGCTCCTACACAACCTGGTGCTGAAGATCCTCGAGGACTTCTACAATGTCCCC------------------------------------------------------------------------------------------ATGCAGTCCTCTGAACTC------CTGGAAGTG---------------GTGGTGGAT------GGGTGCCATCCAGCAGGG---CCA---------------------CATGACAGGACCCACTGCGAGGGCTGCAGGCTCGGTGTC---------TGCAGCAGG---------------------------------------------------------------------------------------------------------------------------------------------------------------------------------------------------------------------------------------------------------------------------------------------------------------------------------------------------------------------------------------------------------------------------------------------------------------------------------------------------------------------------------------------------------------------------------------------------------------------------------------------------------------------------------------------------------------------------------------------------------------------------------------------------------------------------------------------------------------------------------------------------------------------------------------------------------------------------------------------------------------------------------------------------------------------------------------------------------------------------------------------------------------------------------------------------------------------------------------------------------CCGAGGGCAGCTGTGGAGCCTGGTGCTGGGAAGACC------AAGGTGGACATGAGCAAA------------------------------------------------------ACC---------------------------------------------------------------------------CAG---------------------AACACCAAGATG---------GATACCCCTCCCTGC---------------------------------------------------------------------------------------------------------------------------------------------------------------------------CGCTGTCTGCTTGCC---------------------------------------------------------------------------------------------------------------------------TGCTGTCTCTTCATGCTGTGG---------------------------------------------------------------------------------------------------------------------------------------------------------------------------------------------------------------------------------------------------------------------------------------------------------------------------------------------------------------------------------------------------------------------------GTGCATGCCTGGGGTATTTCTGCC------CTCCCTGTGGTGCAGTTGCTTCATCCTCTCCGCATCACTCAACAACACCCACATTTCTCAGCCACAGCCTCATTTCTGGGCTCCGTCCAGGATACCTCCCTCCGATGTACAGCTGTGCCCACCTCCTATTTGCTTCTTAGCACACCGCCCATCAGCTCAGCCCCAAGGATGGCGAGTGGCACAGAGGCAGTGAGCTCATCCTAA
>Bengalese_finch
---------------------------------------------------------------------------------------------------------------------------------------ATGACCACGTGGCAGAGCATTTTTGCAGTGAAGATG---GAAGAAATGCACATA------ACAGATCCGTGGACACTTCAGGAGGAT------------GATGCTCTGCAGGTG---CAAGCCTGCAGGCCT---GGCTGGAAGGAGTTTGTGCAGTGCCAT------ACT---CTTGGGAGGTTTCAGTGTTCCCAGTGCTTTTGTAGCTGGTCTTCTGCCAAGGTGCACATCCTGTTCCACATG------TGCCACTGCCAAGGCTGGGGCACGGTATTGATGCGAATCTTTCGCCAGAAATGCAGGCGCTGCCCTAACTCCCAGCTGGAGGATCCTGACTTCAGCCTGGACACCGTGGAGACAATTCTGCACAACCTGGTGATAAAGATCCTCCAGCATTTCTACAAGAAGCCT------------------------------------------------------------------------------------------GTCCAGCCCTCTGACCTC------CTGGAAGTG---------------GTGGTGGAT------ACACCGGTGACG---GGC---CCG---------------------CACGACCGTGCCCACTGCGAGGCCTGCGGGCTCGGCATT---------TGCAGCAGG---------------------------------------------------------------------------------------------------------------------------------------------------------------------------------------------------------------------------------------------------------------------------------------------------------------------------------------------------------------------------------------------------------------------------------------------------------------------------------------------------------------------------------------------------------------------------------------------------------------------------------------------------------------------------------------------------------------------------------------------------------------------------------------------------------------------------------------------------------------------------------------------------------------------------------------------------------------------------------------------------------------------------------------------------------------------------------------------------------------------------------------------------------------------------------GCACAGCGGGCCCCGGCTCTG---------------------------------------------------------GATGCCTGGAAGCCCCTGAGGGATGAGGACAAAGCCAGGATGCACAGCATCGAG---------------------------------------------------------------------------------------------------------------------------------------------------------TCAGGGCTGGCCTGTCTATGCCCCAATTATGCAGAAATT---------------------------------------------------------------------------------------------------------------------------------------------------------GCAAGTATTGGGCTACAGGGTCTGGGCAAAGGT------------------GAA------------------------------------------------------------------------------------------------------GATGCAGACTCT------------------------------------------------------------------------------------------------------------------------------------------------------------------------------------------------------------------------------------------------------------------------------------------------------------------------------------------------------------------------------------------------------------------------------------TGCCTTCTGCTACTTCACCTTGCT---GGGCTTTAG------------------------------------------------------------------------------------------------------------------------------------------------------------------------------------------------------
>Leishan_spiny_toad-1
------------------------------------------------------------------------------------------------------------------------------------------ATGTCTGTAAAGTCGATATTTAACAGTGAGATC---ACAAAGGCTGGTATT------GTTCATGACTGGACTTTGATTAATGAT------------CCAAACCTCTGTATA---CACAACCCTAAAGAG------------TTTTATAAACAGAAG---------ACA---GTTGCCAGGTTCCAATGCTCAAGCTGCAGGAAAAGCTGGCAAACAGATATGTGTCTAATCTGTTTTTCGGTGACACTGAACAAGAGATCGGGACAAGGCACAGTGCTGATGAGGATATTCAGACAAGAGTGCAGCAAATGCTCATCTTCTACGCTTGAGGATCCTGTAATCTCCGCTGAAAATATGAGCAGATTTATTGGAAATCTTGTTAATTATATCCAAAGAAAATTTTACAACAAAAGT------------------------------------------------------------------------------------------AATGAAGGCAATGAGTTA------AAGCCTCAT---------------GTATATTAT------CATTCTGAT------GGA---CCG---------------------CATGATCGGCAGCATTGTGAAGCTTGCAAACATGGTCTT---------TGTAGTGAA---------------------------------------------------------------------------------------------------------------------------------------------------------------------------------------------------------------------------------------------------------------------------------------------------------------------------------------------------------------------------------------------------------------------------------------------------------------------------------------------------------------------------------------------------------------------------------------------------------------------------------------------------------------------------------------------------------------------------------------------------------------------------------------------------------------------------------------------------------------------------------------------------------------------------------------------------------------------------------------------------------------------------------------------------------------------------------------------------------------------------------------------------------------------------------------------------------------------------------------------------------------------------------------------------ACAGATGGGGGTCAAGAA---------------------------------------------------------------------------------------------------------------------------------------------------------------------------------------------------------------------------------------------------------------------------------------------------------------------------------------------------------------------------CAAGATAATACAGGC---------------------------------------------------------------------------------------------------------------------------------------ACACAGTGG---------------------------------------------------------------------------------------------------------------------------------------------------------------------------------------------------------------------------------------------------------------------------------------------------------------------------------------------------------------------------------------------------------------------------TGTATTTTGGCCTAG---------------------------------------------------------------------------------------------------------------------------------------------------------------------------------------------------------------------------
>Leishan_spiny_toad-2
---------------------------------------------------------------------------------------------------------------------------------------------------------------------------------------ATGCCC---------GATTTGTGGACCCTAACCATGGAG------------AAAAGCCAGGAACAA---------------CAG---GGGTGGCTGATATACAAGAATAAC---------ACT---TATGCTCGATTTTCATGCTCAAGGTGTCCTCATTGGTGGAACTCCACTCAAGTGCATATAACATTCCTGATAAAGAACAACAGATTTGTCAGACAGGGCCAAGTTAAGATGCAAATCTACAGACAGGGATGCAGAAGCTGCAGAACATCTTTGTATGAAGATCCTAACATATCTGATGAAAATATTCAAAGAGCAATCACCAATCTGATAAATAAGATCCAGCGCACTTTCTATGTGAAGAAT------------------------------------------------------------------------------------------TTTAGGAGTGAAGAATTG------GAGCCTGTG---------------ATTTATGAT------GACCACTCTGAT---GGT---CCA---------------------CATGATAAAGAGCTTTGTGAAGAATGCAATCTTAAGGACATTTGGTTGCAAAACCAG------------------------------------------------------------------------------------------------------------------------------------------------------------------------------------------------------------------------------------------------------------------------------------------------------------------------------------------------------------------------------------------------------------------------------------------------------------------------------------------------------------------------------------------------------------------------------------------------------------------------------------------------------------------------------------------------------------------------------------------------------------------------------------------------------------------------------------------------------------------------------------------------------------------------------------------------------------------------------------------------------------------------------------------------------------------------------------------------------------------------------------------------------------------------ACATTAAACTCTCCAAGAACCCCAGGAGTTCCTCAACGA---------------------------------------------GATACTGATTTCAGACCCACCGTTACAAGTTACTCGTCAGGTTTACAATCCCATGTA------------------------------------------------------------------------------------------------------------------------------------------------------------TATCAGCAGCCGCCAGATGAACGAATCGCAGGAAAA---------------------------------------------------------------------------------------------------------------------------------------------------------------------------GTAATAGCAATAATA---------------------------------------------------------------------------------------------------------------------------------------------------------------------------------------------------------------------------------------------------------------------------------------------------------------------------------------------------------------------------------------------------------------------------------------------------------------------------------------------------------------------------------------------------------------------------TTATTGTTCTTAGTTGTGATTTTG---TTCTTGCTGTTTGCAGGAACT---------------------------------TTAAAGAGATATTGA------------------------------------------------------------------------------------------------------------------------------------------
>Leishan_spiny_toad-3
------------------------------------------------------------------------------------------------------------------------------------------ATGGCTGCAAAGTCGATATTTAACAGTGAGCTC---ACAAAGGCTGGTATT------GTTCATGACTGGACTTTGATTAATGAT------------CCAAACCTCTGTATA---CACAACCCTAAAGAG------------TTTTATAAACAGAAG---------ACA---TTTGCCAGCTTCAGATGCTCAAGCTGCAGGAAAAGCTGGCAAACAGACATGTGTCATATCTATTTTTCGGTGACACTGAACAAGATATGGGGACAAGGCACAGTGCTGATGAGGAAATTCAGACAAGAGTGCAGCAAATGCTCATCTTCTACGCTTGAGGATCCTGTAATCTCCGCTGAAAATATGAGCAGAGTTTTTGGAAATCTTGTTAATTATATCCAGAGAAAATTTTACAACAAAGGA------------------------------------------------------------------------------------------AATGAAGTCCGAGAATTA------AAGCCTCAT---------------TCATAT---------TATCGTCGTGAT---GGA---CCG---------------------CATGATCGGCAGCATTGTGAAGCTTGCAAACATGGTCTT---------TGTAATGAA---------------------------------------------------------------------------------------------------------------------------------------------------------------------------------------------------------------------------------------------------------------------------------------------------------------------------------------------------------------------------------------------------------------------------------------------------------------------------------------------------------------------------------------------------------------------------------------------------------------------------------------------------------------------------------------------------------------------------------------------------------------------------------------------------------------------------------------------------------------------------------------------------------------------------------------------------------------------------------------------------------------------------------------------------------------------------------------------------------------------------------------------------------------------------------------------------------------------------------------------------------------------------------------------------------------------------------------------------------------------------------------------------------------------------------------------------------------------------------------------ACAGATGGGGGTCAAGAACAAGAT---------------------------------------------------------------------------------------------------------------------------------------------------------------------------AATACAGGCACAGCT---------------------------------------------------------------------------------------------------------------------------------------------------------------------------------------------------------------------------------------------------------------------------------------------------------------------------------------------------------------------------------------------------------------------------------------------------------------------------------------------------------------------------------------------------------------------------GTGATTGCTTCTCTCGGTATGGCA------CTTCTTGCTGGGGGTTTG---------------------------------ACTTTTCTTTTCGCAAAAAACTAA---------------------------------------------------------------------------------------------------------------------------------
>Leishan_spiny_toad-4
------------------------------------------------------------------------------------------------------------------------------ATGAAT---GAATCAAACTGGAAATCTGCTTTTAACGTGGAGATT---GAGGATCAGGGTATC------CCCGATTTGTGGACCCTTACCATGGAT------------GAAGCTTTCCAGAAC------------CAACAG---GGGTGGCTAGTATACAACCAAAAA---------ACA---TTTGCAAGATTTTGTTGCTCACATTGTACTCGTTGGTGGGACTCTGCTCAAGTGCGTATAATATTCCTGATAAAGAAGGACAGAGGCTTCAAACAAGGCAAAATCAGGATGAAAATCTTCAGACAGAAATGCAAACGCTGCCTCTGGGCTGTGTTGGAAGATCCGAACATAACCGATACAAATATTTATAGAGTAATTTTTAATCTGGTAAACAAAATCCAGCAAAAATTCTATTCGCGAAAC------------------------------------------------------------------------------------------CTTGGGATTGAAGACTTG------AACCCCGAG---------------GTTTACAAT------GATTATCTTGAT---GGA---CCA---------------------CATGATAAGGCCCGCTGTGAAGCATGCATTCTGAATGTT---------TGTCAATTC------------------------------------------------------------------------------------------------------------------------------------------------------------------------------------------------------------------------------------------------------------------------------------------------------------------------------------------------------------------------------------------------------------------------------------------------------------------------------------------------------------------------------------------------------------------------------------------------------------------------------------------------------------------------------------------------------------------------------------------------------------------------------------------------------------------------------------------------------------------------------------------------------------------------------------------------------------------------------------------------------------------------------------------------------------------------------------------------------------------------------------------------------------------------------------------------------------------------------------------------CAAAACTTCGAAAACCAGTCATCAAACTCTCTAAGACAGCCAGTT---GTTCCTCAACGTGCTAGAGAC------------------------------------------------------TAC------------------------------------------------------------TCCAGCTTCTTAGATTAT---------------------TCATCAACGGTACAACATACACCATATCGGCAGCAG---------------------------------------------------------------------------------------------------------------------------------------------------------------------------CAAGAAGAGCAAACA---------------------------------------------------------------------------------------------------------------------------AACATAAGGGCAATA---------------------------------------------------------------------------------------------------------------------------------------------------------------------------------------------------------------------------------------------------------------------------------------------------------------------------------------------------------------------------------------------------------------------------------ATAATATTCATTGTAATATTTTTC------ATTTTCATCTTGCCGATC---------------------------------TTAGTAAAAGAAAAAAGATAG------------------------------------------------------------------------------------------------------------------------------------
>House_mouse_RTP4
---------------------------------------------------------------------------------------------------------------------ATGCTGTTCCCCGATGACTTCAGTACTTGGGAGCAGACATTTCAAGAACTGATG---CAGGAGGAGAAGCCC------GGGGCCAAGTGGAGCCTGCATTTGGAT------------AAGAACATTGTACCA---GATGGTGCAGCCCTG---GGATGGAGGCAGCACCAGCAGACA---------GTG---CTTGGCAGGTTCCAGTGTTCCAGATGCTGCAGAAGTTGGACCTCTGCTCAGGTGATGATCTTGTGCCACATGTACCCGGACACTTTGAAATCGCAGGGCCAGGCACGCATGAGGATCTTTGGTCAGAAGTGCCAGAAGTGTTTTGGATGTCAATTTGAGACTCCCAAGTTCTCCACAGAGATCATCAAAAGAATTCTGAATAACCTAGTTAATTATATTCTGCAGAGATACTATGGACACAGG------------------------------------------------------------------------------------------AAGATAGCATTGACCTCG------AATGCATCT---------------TTGGGTGAG---AAGGTGACTTTGGAT---GGG---CCC---------------------CACGACACACGCAATTGTGAGGCATGCAGTCTAAACTCTCATGGAAGATGTGCCCTT------------------------------------------------------------------------------------------------------------------------------------------------------------------------------------------------------------------------------------------------------------------------------------------------------------------------------------------------------------------------------------------------------------------------------------------------------------------------------------------------------------------------------------------------------------------------------------------------------------------------------------------------------------------------------------------------------------------------------------------------------------------------------------------------------------------------------------------------------------------------------------------------------------------------------------------------------------------------------------------------------------------------------------------------------------------------------------------------------------------------------------------------------------------GCACACAAAGTAAAACCACCCAGATCTCCATCTCCATTACCAAAGAGTTCCTCCCCA---------------------------------TCAAAGAGCTGCCCTCCTCCGCCTCAGACCCGGAATACGGATTTTGGGAATAAAACT------------------------------------------------------------------------------------------------------------------------------------------------------------TTTCAGGATTTTGGGAATAGAACTTTTCAGGGATGC---------------------------------------------------------------------------------------------------------------------------------------------------------------------------AGAGAGCCCCCCCAA------------------CGT------------------------------------------------------------------------------------------------------GAAATAGAGCCA------------------------------------------------------------------------------------------------------------------------------------------------------------------------------------------------------------------------------------------------------------------------------------------------------------------------------------------------------------------------------------------------------------------------------------CCACTATTTCTGTTTTTGTCTATT---GCTGCATTTGCCCTTTTTAGT---------------------------------CTTTTCACTAGATAA------------------------------------------------------------------------------------------------------------------------------------------
>Brown_rat_RTP4
------------------------------------------------------------------------------------------------------------------ATGCTGTTCTCCGATGAC---TTCAGTACTTGGGAGCAGAGATTTCAAGAACTGATC---CGGGAGGAGAAGCCC------GGGGCCAAGTGGACCCTGCACTTGGAT------------AAGAACATTGTACCA---GATGGTGCAGCTCTG---GGATGGAGGCAGCAGCAGCAGACA---------GTA---GTTGGCAGGTTCCAGTGTTCCAGATGTTACAGAAGTTGGACCTCTGCTCAAGTGAAGATCGTATGCCACATGTTCCAGGATGCTGGGAAAACACAGGGCCGGGTACTCATGAGGATCTTTGGTCAGAGGTGCCAGAAGTGTTTTGGGTCTCAATTTGAGAGCCCTGAGTTCTCCACAGAGAGCATTGAAAGGATGCTGAATAACCTGGTTAATTATATTCTGCAAAGATACTACGGACATAGG------------------------------------------------------------------------------------------AAGATAGCATCAATCTTG------AATGCATCT---------------TTGGATGAA---AAGGTGCTTTTGGAT---GGG---CCC---------------------CATGACACATTAAATTGCGAGGCATGCAGTCTGCACCCCCATGGAAGGTGTGCCGTT------------------------------------------------------------------------------------------------------------------------------------------------------------------------------------------------------------------------------------------------------------------------------------------------------------------------------------------------------------------------------------------------------------------------------------------------------------------------------------------------------------------------------------------------------------------------------------------------------------------------------------------------------------------------------------------------------------------------------------------------------------------------------------------------------------------------------------------------------------------------------------------------------------------------------------------------------------------------------------------------------------------------------------------------------------------------------------------------------------------------------------------GCACAGAGAGTGAGGCCACCCAGATCCCCATCTCCATCTCCATCGCCATCACCAAAGAGCCACAGTTCC------------------------------------------------TCTCCATCAAGGAGCCACCCTCCTTTACTTCAGACTGAGATTACAGGTTTTAGG------------------------------------------------------------------------------------------------------------------------------------------------------------AACAGGCCTTTTCAGGAAGTCAGAGAGCCCGGTGAA---------------------------------------------------------------------------------------------------------------------------------------------------------------------------GCAGCATCACCACTA------------------------------------------------------------------------------------------------------------------------------------------------------------------------------------------------------------------------------------------------------------------------------------------------------------------------------------------------------------------------------------------------------------------------------------------------------------------------------------------------------------------------------------------------------------------------------TTAGTGATTTTGTCTGTCGCT---GCGCTTGCCCTTATTGGT------------------------------------TTCTTCATTAGATAA------------------------------------------------------------------------------------------------------------------------------------------
>Thirteen-lined_ground_squirrel_RTP4
------------------------------------------------------------------------------------------------------------------------ATGTATTTGGAT---ATCAGTACATGGGAGCAGAAGCTTCAAGAACTGATC---CAGCAGGAGAAACCC------TGGGCCAAATGGACCCTGAAGTTGGAT------------GAGAACATTCAGCCG---GGTGGCATGGCCCGA---GGATGGAGGCAGTACATGCAGAGA---------GCA---TTTGGGAGATTCTGTTGTTCCTCATGCCATCGAAGCTGGGCTTCTGCTCAAGTGAAGATCCTGTGCCACATGTCTACGCAGCACCGGATATACAATGGCCAAGTGCTTCTGCGGATTTTTGCTCAGAGGTGCCAGAAGTGTTCCTGGTCTCAATTTGAGAATCCTGAGTTCTCTTCAGATAGCACCATGAGAATTCTGAACAACCTGGCACAGTGTATTCTGCACAGCTACTATGGGCATAAC------------------------------------------------------------------------------------------TTGAGGAAGATGCCGGTT------GCTCCAGTC------------------------------GTGGGGTTGAAT---GGG---CCC---------------------CATGACAGGAACAATTGTGAGGCGTGCACTCTGGGCATC---------TGTGTAAGG------------------------GGCTCACAGGTACCTATCAAAAAG---------------------------------------------------------------------------------------------------------------------------------------------------------------------------------------------------------------------------------------------------------------------------------------------------------------------------------------------------------------------------------------------------------------------------------------------------------------------------------------------------------------------------------------------------------------------------------------------------------------------------------------------------------------------------------------------------------------------------------------------------------------------------------------------------------------------------------------------------------------------------------------------------------------------------------------------------------------------------------------------------------------------------------------------------------------------------------------------------------------------------------CCAACCGAGTCTCCACCT------------------------------------------------------------TCTGGCCCAAACCCAGGATTCTTAATTTTG---TATGGTAATGAGATTCCTGGT------------------------------------------------------------------------------------------------------------------------------------------------------------GACCCACCCTTA---------GAATTTACTTCAGAT---------------------------------------------------------------------------------------------------------------------------------------------------------------------------GACATTTTAAAGATT------------------TTC------------------------------------------------------------------------------------------------------TGTTTTGCACTATTT---------------------------------------------------------------------------------------------------------------------------------------------------------------------------------------------------------------------------------------------------------------------------------------------------------------------------------------------------------------------------------------------------------------------------------TTTATAGTATGGATAGTCATATGT---GCTAAGCAAAAT---AAGTTG---------------------------------AACTGGTAG------------------------------------------------------------------------------------------------------------------------------------------------
>Prairie_vole_RTP4
---------------------------------------------------------------------------------------------------------------------ATGTCATTCTCAGAT---CCCAGTACCTGGGAGCAGATGTTTCAAGAGCTGATT---CAGGAGGAGATACCC------AGGGCCAAGTGGACCTTGCAGCTGGAT------------AAGAATATTTTGCCG---GATGACTTGACCAAG---GGATGGAGGCAGTACCAGCAGGCA---------GGA---GTTGGCTGGTTCCAGTGTTCCATATGCAACAGACACTGGATTTCTGCCCAAGTGAAGATCCTGTGCCACATGTATTGCGAGCCTAGGAAACTTCAGGGCCGGGTGCTCATGAGGATCTTTGCTCAAAGGTGCCAGAAGTGTTCTATGGCTAAATTTGAGAATCCTGGGTTCTCTGAAGAGAGCATCCAAAGAATTCTGGAGAAGCTGGTTAGTCATATTGTGCAGAAATACTACGGACATGGC------------------------------------------------------------------------------------------CTCAAGAAAATAACATCA------------------------------ACTTCAAATGAGAGGGTGCTTTTGGAT---GGA---CCC---------------------CATGACAGAGCCAATTGTGAGGCATGCACTCTGGACCCCCATGGAGGGTGTGCATAC------------------------------------------------------------------------------------------------------------------------------------------------------------------------------------------------------------------------------------------------------------------------------------------------------------------------------------------------------------------------------------------------------------------------------------------------------------------------------------------------------------------------------------------------------------------------------------------------------------------------------------------------------------------------------------------------------------------------------------------------------------------------------------------------------------------------------------------------------------------------------------------------------------------------------------------------------------------------------------------------------------------------------------------------------------------------------------------------------------------------------------------------------------------------AAAGCAAAGCCACTCAATTCCCCATCTCCTCCACCAAAGAGCTGCAGTTCTTTCCCACCACAGAGACACGGTTCTTCCCCACCAAAGAGCCACAATTCACCCCCACCACAGAGTCCCAATTTTTTATCTCAGCCTGAAAGC------------------------------------------------------------------------------------------------------------------------------------------------------------ACATATTCTGAAAATGTGCATGTTCAGGAAAACAGA---------------------------------------------------------------------------------------------------------------------------------------------------------------------------GAGCTCAATATCGGA---------------------------------------------------------------------------------------------------------------------------------------------------------------------------------------------------------------------------------------------------------------------------------------------------------------------------------------------------------------------------------------------------------------------------------------------------------------------------------------------------------------------------------------------------------------------------GGGCTTTTTGCGGCTTTGTCTCTT---GGAGCAATTATCCTTTTTCGT---------------------------------CTAATCTTTCTGTAA------------------------------------------------------------------------------------------------------------------------------------------
>Prairie_deer_mouse_RTP4
---------------------------------------------------------------------------------------------------------------------ATGTCCTTCTCACCG---CCCAGTACCTGGGAGAAGATGTTTCAAGAACTGATG---CAGGAGGAGAAACCC------AGGGCCAAGTGGACCTTCCAGTTGGAT------------AAGAACATTTTACCC---AACGTCATGGCCATG---GGATGGCGGCAGTACTTGCAGACA---------GGA---CTTGGCAGGTTCCAGTGTTCCATATGTAACAGATGGTGGATTTCTGCTCAAGTGAAGATCCTGTGCCACATGTACCGGGAGCCAGGGAAATCTCAGGGCCGGGTACTCATGAGGATCTTTGGTCAGAGGTGCCAGAAGTGTTCTAAGTCTCAATTTGAGAATCCTGAGTTCTTCACAGAGAGCATCGGAAGGATTATGGAGAACCTAATTAATTATATTCTGCAGAAATACTATGGGCATGGC------------------------------------------------------------------------------------------TCCAAGAAGAAACCATCAACTTCAAATGAGAAA---------------CCTCTTAAG------GTGCCTTTGGAT---AGA---CCC---------------------CATGACACAGCCAATTGTGAGGCATGCACTCTGGGCTACCCTGGAGGGTGTTCCTTT---------------------------------------------------------------------------------------------------------------------------------------------------------------------------------------------------------------------------------------------------------------------------------------------------------------------------------------------------------------------------------------------------------------------------------------------------------------------------------------------------------------------------------------------------------------------------------------------------------------------------------------------------------------------------------------------------------------------------------------------------------------------------------------------------------------------------------------------------------------------------------------------------------------------------------------------------------------------------------------------------------------------------------------------------------------------------------------------------------------GCATATGAAGCAAATCTGCCCAAATACCCATCTTCCCAACCAAACAGCCACAGCTCTTCCACACCAAAGAGCCACAGTTCTCCCCCACCAAAGACCCACAGTTCTTCCCCACCAATGAGCTACAGTTCTTGCCTAAAAATGAGCCTCAGTTCTTCCCCACCAATGAACCTTAGTTCTTCCCCACCAAAGACCCACAGT------------------------------------------------------------------------------------------------------------------------------------------TCTCCCCCACCAAAGACCCACAGTTCTTCCCCACCAATGAGCTACAGTTCTTGC---------------------------------------------------------------------------------------------------------------------------------------------------------CTAAAAATGAGCCTCAGTTCTTCCCCACCAATG------------------AACCTTAGTTCTTCCCCATCAAAGACCCACAGTTCTCCCCCACCAAAGACCCACAGTTCTCCCCCACCAAAGAGCCACAGTTCTTCCCCACCAAAGAGTCACAGTTCTTTCCCACCAAAGAGTCACAGTTCTTCCCCACCAAAGAGTCACAGTTCTTTCCCACCAAAGAGTCACAGTTCTTCCCCACCAAAGAGCCACAGTTCTTCCCCACCAAAGATCCACAGTTCTTTACCTCAGACTAGGAATATGTATGTTGAGAATAGGCATTTTGAGGAACACAGAGAG------------------------------------------------------------------------------------------------------------------------------------------------------------------------------------------------------------------------------------------------------------ATCAATTACACAGAGCTGTTAATT---GGTTTCTCTCTTGCTGCACTT---------------------------------ACCTTTATTCTTCGACTCTTCAAATAA------------------------------------------------------------------------------------------------------------------------------
>Ords_kangaroo_rat_RTP4
------------------------------------------------------------------------------------------------------------------------ATGCCAGTTAAAAATGGCTACAAATGGGAACAGAAATTTCAAGAGCAGATG---AGACAGGAAATACCG------TGGGTTAAGTGGACCCTGAAGTTGGAT------------AAAAACATCACTCCA---GACTTCCCTCGCCCT---GGGTGGATGCAGTATCAGCAGAGA---------GTA---TTTGGCAGGTTTTTGTGTGCACTGTGCAACCGAAGTTGGACTTCTGCCCAAATAATCACTCTGTGCCACTTCTACTTGGATCCTTGGAAATCCCAGGGCCAGGTGCTTATGCGGATTTTTGCTCAGAAGTGCAACAATTGCTCCAGCTGGCGATCTGAAAATCCTGAGTTCTCTACAAAAAGTGTCACACGGATTCTGAAAAACCTTGTCCAGTACATCCTGCATGTATACTATGGATATGAT------------------------------------------------------------------------------------------TTTGAGGAGATACTAGTT------------------------------ATCTGGGAG------GTGCCTTTGGAT---GAG---CCT---------------------CCTAACAGAGGCAAC------------ATTGTGGGGTTT---------GCTGTAAGG---------------------------------------------------------------------------------------------------------------------------------------------------------------------------------------------------------------------------------------------------------------------------------------------------------------------------------------------------------------------------------------------------------------------------------------------------------------------------------------------------------------------------------------------------------------------------------------------------------------------------------------------------------------------------------------------------------------------------------------------------------------------------------------------------------------------------------------------------------------------------------------------------------------------------------------------------------------------------------------------------------------------------------------------------------------------------------------------------------------------------------------------------------------------------------------------------------------------------------------------------------------GACTCATTAAAACACCAAACAAAGTCTTCCCTATCTCTACCTTCCTCTCAGAAG------------------------------------------------------------------------------------------------------------------------------------------------------------------AGCTGTCGATCCTCACCTCGTTCACATGAG---------------------------------------------------------------------------------------------------------------------------------------------------------------------------GACATTATCCCTGAACCCCAAAGACCCCTAACAGCA------------------------------------------------------------------------------------------------------GGTGAAAAGCTCATGCTTTTC---------------------------------------------------------------------------------------------------------------------------------------------------------------------------------------------------------------------------------------------------------------------------------------------------------------------------------------------------------------------------------------------------------------------------TGTGTTGTCATGCTTTGTCTTATT---TTGGGCCAGATACTACACTAA------------------------------------------------------------------------------------------------------------------------------------------------------------------------------------------
>Alpine_marmot_RTP4
------------------------------------------------------------------------------------------------------------------------ATGTATTTGGAT---GTCAGTACATGGGAGCAGAAGCTTCAAGAACTGATC---CAGCAGGAGAAACCC------TGGGCCAAATGGACCCTGAAGTTGGAT------------GAGAACATTCAGCCG---GGTGGCATGGCCCGA---GGATGGAGGCAGTACATGCAGAGA---------GCA---TTTGGGAGGTTCTGTTGTTCCTCATGCCATCGAAGCTGGGCTTCTGCTCAAGTGAAGATCCTGTGCCACATGTCTACGCAGCACCGGATATACAATGGCCAGGTGCTTCTGCGGATTTTTGCTCAGAGGTGCCAGAAGTGTTCCTGGTCTCAATTTGAGAATCCTGAGTTCTCTTCAGATAGCACCATGAGAATTCTGAACAACCTGGCGCAGTGTATTCTGCACAGTTACTATGGGCATAAC------------------------------------------------------------------------------------------TTCAGGAAGATGCCGGTT------GCTCCAGTC------------------------------GTGGGGTTGAAT---GGG---CCC---------------------CATGACAGGAGCAATTGTGAGGCGTGCACTCTGGGCATC---------TGTGTAAGG------------------------GGCTCACAGGTACCTATCAAAAAG---------------------------------------------------------------------------------------------------------------------------------------------------------------------------------------------------------------------------------------------------------------------------------------------------------------------------------------------------------------------------------------------------------------------------------------------------------------------------------------------------------------------------------------------------------------------------------------------------------------------------------------------------------------------------------------------------------------------------------------------------------------------------------------------------------------------------------------------------------------------------------------------------------------------------------------------------------------------------------------------------------------------------------------------------------------------------------------------------------------------------------CCAACCGAATCTCCACCT------------------------------------------------------------------TCTGGCCCAAACCCAAGATTCTTAATTTTTTATGGTAATGAGATTCCT------------------------------------------------------------------------------------------------------------------------------------------------------------GGTGACCCACCCTTAGAATTTACTTCAGATGAC------------------------------------------------------------------------------------------------------------------------------------------------------------------------------ATTATAAGGATTTTC---------------------------------------------------------------------------------------------------------------------------TGTTTTGCACTATTT---------------------------------------------------------------------------------------------------------------------------------------------------------------------------------------------------------------------------------------------------------------------------------------------------------------------------------------------------------------------------------------------------------------------------------TTTATAGTATGGATAGTCATATGT------------------GCTAAG---------------------------------CAAAATAAGTCTAACTGGTAG------------------------------------------------------------------------------------------------------------------------------------
>Shrew_mouse_RTP4
------------------------------------------------------------------------------------------------------------------ATGCTGTTCTCAGATGAC---TTCAGTACTTGGGAGCAGACATTTCAAGAACTGATC---CAGGAGGAGAAGCCC------GGGGCCAAGTGGACCCTGCATTTGGAT------------AAGAACATTGTACCA---GATGGTGCAGCCCCG---GGATGGAGGCAGTACCAGCAGACC---------GTG---CTTGGCAGGTTCCAGTGTTCCAGATGTTACAGAAGTTGGACCTCTGCTCAGGTGAAGATCTTGTGCCACATGTACCAGGACACTTTGAAATCACAGGGCCGGGCGCTCATGAGGATCTTTGGTCAGAAGTGCCAGAAGTGTTTTGGGTCTCAATTTGAGACTCCCGAGTTCTCCACAGAGATCATCAAAAGAATTCTGAATAACCTAGTTAATTATATTCTGCAGAGATACTATGGGCACAGG------------------------------------------------------------------------------------------AAGATAGCATTGAACTCG------AATGCATCT---------------TTGGGCGAG---AAGGTGCCTTTGGAT---GGG---CCC---------------------CACGACACACGCAATTGTGAGGCATGCAGTCTAAACCCTCATGGAAGATGTGCCCTT------------------------GCACACAATGTAAGACCATCCAGA---------------------------------------------------------------------------------------------------------------------------------------------------------------------------------------------------------------------------------------------------------------------------------------------------------------------------------------------------------------------------------------------------------------------------------------------------------------------------------------------------------------------------------------------------------------------------------------------------------------------------------------------------------------------------------------------------------------------------------------------------------------------------------------------------------------------------------------------------------------------------------------------------------------------------------------------------------------------------------------------------------------------------------------------------------------------------------------------------TCCCCATCTCTATCACCCAAGAGTTCCTCTCCATCAAAGAGCTGCCCTCCTCCA---------------------------------------------------CTTCAGACCTGGAATACGGATTTGGGGAATAGA---ACTTTTCAGGAACGTGAAGAG---------------------------------------------------------------------------------------------------------------------CCCCGT------------------------------------------------------------------------------------------------------------------------------------------------------------------------------------------------------------------------------------------------GAAATAGGGCTACCA---------------------------------------------------------------------------------------------------------------------------------------------------------------------------------------------------------------------------------------------------------------------------------------------------------------------------------------------------------------------------------------------------------------------------------------------------------------------------------------------------------------------------------------------------------------------------CTATTAATGATTTTTTCTACTGCT------GCACTTGCCCTTTTTAGT---------------------------------CTCTTCACTAGATAA------------------------------------------------------------------------------------------------------------------------------------------
>Mongolian_gerbil_RTP4
---------------------------------------------------------------------------------------------------------------------ATGCTGTTCTCTGAT---TTCGGTACCTGGGAGCAGACATTTCAAGATCTGATC---CAAGAGGAGAAACCT------GGGGCCTACTGGACCTTGCAGTTAAGT------------AAGAGCATCGTTCCA---AATGGTGTGGCCACG---GGATGGAGGCAGTACCAGCAGACA---------GTA---CTTGGCAGGTTCCACTGTTCCATATGTAAAAGAAGTTGGATTTCTGCCCAAGTGAAGATCTTATGCCACATGCACCGGGTGCCTGGGACATCTCAGGGCCGGGTGCTCATGAGGATCTTTGCTCAGCGGTGCCAGAAGTGTACTGAGTCTCAATTTGAGAATCCTGAATTCTCCACAGAGACCACCAAAAGGATTCTGAGTGGCCTAGTCAATTATATTTTGTATAGATACTATGGACATGGC------------------------------------------------------------------------------------------ACCAGGAAGATTCCATCA------ATTGCACCT---------------TTGGATGAG---AGGGTGCCTTTGGAT---GGG---CCC---------------------CATGATGCACAAAATTGTGAGGCATGCACTCTCGGCGTACATGGAGGGTGTGCCCTT------------------------------------------------------------------------------------------------------------------------------------------------------------------------------------------------------------------------------------------------------------------------------------------------------------------------------------------------------------------------------------------------------------------------------------------------------------------------------------------------------------------------------------------------------------------------------------------------------------------------------------------------------------------------------------------------------------------------------------------------------------------------------------------------------------------------------------------------------------------------------------------------------------------------------------------------------------------------------------------------------------------------------------------------------------------------------------------------------------------------------------------------------------------ATACCCAAAGCAAAGCCCCCCCAATCCTCATCTCCTTCACCAAACAGAAAGGGAGATAACGCTGAAAGGCATTCTCTTCTCCACAGTTCTTCTCCAGCCCCTATACCCAAAGCAAAGCTGCCCCAATCCTCATCTCCTTCACCAAAC---------------------------------------------------------------------------------------------------------------------AGAAAGGGAGATAATGCTGAAAGGCATTCTCTTCTCCACAGTTCTTGTCCACCAAGGAGCCATCATTCTTCACCT---------------------------------------------------------------------------------------------------------------------------------------------------------------------------CAGACTGGGAATAGA---------------------------------------------------------------------------------------------------------------------------GGCTTTCAAGAACACATAGAGCCC------------------------------------------------------------------------------------------------------------------------------------------------------------------------------------------------------------------------------------------------------------------------------------------------------------------------------------------------------------------------------------------------------------------------TGTGACACATGGCTACCATTGTTT---GGGCTTTTGGCTGTTGCT------------------------------------GCATTTACCATTGTTGGTCAATTGTTTAGATAA------------------------------------------------------------------------------------------------------------------------
>Chinese_hamster_RTP4
---------------------------------------------------------------------------------------------------------------------ATGTTGTTCTCAGAT---GCCAGTACATGGAAGCAGATGTTTCAAGAGCTGATC---CAGGAGGAGAAACCC------AAAGCCAAGTGGACCTTGCAGTTGGAT------------AAGAACATTTTACCT---AATGGCATGGCCCAG---GGATGGAGGCAGTACCAGCAGACA---------GGA---ATTGGCAGGTTCCTGTGTTCCATATGTGACAGATACTGGGTTTCTGCCCAAGTGAAAATCCTGTGCCACCTGTACCGGGAGCCTGGGAAATCTCAGGGCCAGGTGCTCATGAGGATCTTCGGTCAGAGGTGCCAGAAGTGTACTAGGTCTAAGTTTGAGAATCCTGAATTCTCCATGGAGAACATCCAAAGGATTCTGGAGAACCTAGTTAGTTATATTCTGCGGAAATACTATGGACATGGC------------------------------------------------------------------------------------------TTGAAGAAGACACCATCA------------------------------ACCTCAAATGAAAGGGTGCATTTGGAT---GGA---CCC---------------------CATGACACAGCCAATTGTGAGGCATGCGCTCTGGGCTGCCATGGAGTGTGTGCCTTT------------------------------------------------------------------------------------------------------------------------------------------------------------------------------------------------------------------------------------------------------------------------------------------------------------------------------------------------------------------------------------------------------------------------------------------------------------------------------------------------------------------------------------------------------------------------------------------------------------------------------------------------------------------------------------------------------------------------------------------------------------------------------------------------------------------------------------------------------------------------------------------------------------------------------------------------------------------------------------------------------------------------------------------------------------------------------------------------------------------------------------------------------------------GCAAATGAAGCAACACCGCTCAAGTCCCCATCTTCCCCACCAACGAGCTACAGTTCTTCTTCACCCATGAGCTACAGTTCTTCACCAAAGAACCAGAGTTCTTCCCCACCAAAGAGCCACAGTTCTTCCCCACCAAAGAGCCACAGT---------------------------------------------------------TCTTCCCTACCAATGAGCTACAGTTCTTCCCTACCAATGAGCTACAGCTCTTCTTCACCAATGAGCTACAGTTCTTCCCAACCAATGAGCAACAGTTCTTCACCAAAGAGCCACAGTTCTTCCCCACCAAAGAGC---------------------------------------------------------------------------------------------------------------------------------CAC---------------------------------------AGTTCTTCCCCACCA------------------AAGAGCCACAGTTCTTCTTCACCAATGAGCTACGGTTCTTCACCAAAGAGCCACAGTTCTTCCCCACCAAAGAGCCACAGTTCTTCCCCACCAAAGAGCCACAGTTCTTCTTCACCAATGAGCTACGGTTCTTCACCAAAGAGCCACAGTTCTTCCCCACCAAAGAGCCACAGTTCTTCCCTACCAAAGAGCTACAGTTCTTTACCTCAGACTTCGAATACAACTTTTGAGAATATGTATGCTCAGGAACACAGGGAGGTCCATAACACAGGG------------------------------------------------------------------------------------------------------------------------------------------------------------------------------------------------------------------------------------------------------------------------GTTTTAGCAGCAATCTCTCTTGTA---GCATTTGCCCTTATTCGTCTA---------------------------------TTCCTTAAATTTTAG------------------------------------------------------------------------------------------------------------------------------------------
>Yellow-bellied_marmot
------------------------------------------------------------------------------------------------------------------------ATGTACTTGGAT---GTCAGTACATGGGAGCAGAAGCTTCAAGAACTGATC---CAGCAGGAGAAACCC------TGGGCCAAATGGACCCTGAAGTTGGAT------------GAGAACATTCAGCCG---GGTGGCATGGCCCGA---GGATGGAGGCAGTACATGCAGAGA---------GCA---TTTGGGAGGTTCTGTTGTTCCTCATGCCATCGAAGCTGGGCTTCTGCTCAAGTGAAGATCCTGTGCCACATGTCTATGCAGCACCGGATATACAATGGCCAGGTGCTTCTGCGGATTTTTGCTCAGAGGTGCCAGAAGTGTTCCTGGTCTCAATTTGAGAATCCTGAGTTCTCTTCAGATAGCACCATGAGAATTCTGAACAACCTGGCGCAGTGTATTCTGCACAGCTACTATGGGCATAAC------------------------------------------------------------------------------------------TTCAGGAAGATGCCGGTT------GCTCCAGTC------------------------------GTGGGGTTGAAT---GGG---CCC---------------------CATGACAGGAGCAATTGTGAGGCGTGCACTCTGGGCATC---------TGTGTAAGG------------------------GGCTCACAGGTACCTATCAAAAAG---------------------------------------------------------------------------------------------------------------------------------------------------------------------------------------------------------------------------------------------------------------------------------------------------------------------------------------------------------------------------------------------------------------------------------------------------------------------------------------------------------------------------------------------------------------------------------------------------------------------------------------------------------------------------------------------------------------------------------------------------------------------------------------------------------------------------------------------------------------------------------------------------------------------------------------------------------------------------------------------------------------------------------------------------------------------------------------------------------------------------------CCAACCGAATCTCCACCTTCTGGC------------------------------------------------------------CCAAACCCAAGAGTCTTAATTTTT---TATGGTAATGAGATTCCTGGT------------------------------------------------------------------------------------------------------------------------------------------------------------GACCCACCCTTA---------GAATTTACTTCAGAT---------------------------------------------------------------------------------------------------------------------------------------------------------------------------GACATTATAAGGATT------------------TTC------------------------------------------------------------------------------------------------------TGTTTTGCACTATTT---------------------------------------------------------------------------------------------------------------------------------------------------------------------------------------------------------------------------------------------------------------------------------------------------------------------------------------------------------------------------------------------------------------------------------TTTATAGTATGGATAGTCATATGT------GCTAAGCAAAATAAGTCT---------------------------------AACTGGTAG------------------------------------------------------------------------------------------------------------------------------------------------
>African_woodland_thicket_rat_RTP4
------------------------------------------------------------------------------------------------------------------ATGCTGTTCTCCGATGAC---TTCAGTACTTGGGAGCAGACATTTCAAGAACTGATC---CAGGAGGAGAAGCCT------GGGGCCAAGTGGACCCTGCATTTGGAT------------AAGAACATTGTACCA---GATGGTCCAGCCCTG---GGATGGAGGCAGCACCAGCAGACA---------GTA---CTTGGCAGGTTCCAGTGTTCCAGATGCTACAGACATTGGACCTCTGCTCAAGTAAAGATCTTGTGTCACATGTACCAGGATGCTTTGAAATCCCAGGGCCGGGTACTCATGAGGATCTTTGGTCAGAGGTGCCAGAAGTGTTTTGGGTCTCAATTTGAGAATCCTGAGTTCTCCACAGAGAACATCAAAAGGATTCTGAATAACCTCGTTAATTATATTCTGCAGCGATATTATGGACACAGG---------------------------------------------------------------------------------------------AAGCTAGCACCGATC------TTGAATGTGTCT------------TTGGATGAG------ACATCTTTGGAT---GGG---CCC---------------------CACGACACACTCAACTGTGAGGCGTGCAGTCTGAGCCCCTATGGAAGGTGTGCCCTT---------------------------------------------------------------------------------------------------------------------------------------------------------------------------------------------------------------------------------------------------------------------------------------------------------------------------------------------------------------------------------------------------------------------------------------------------------------------------------------------------------------------------------------------------------------------------------------------------------------------------------------------------------------------------------------------------------------------------------------------------------------------------------------------------------------------------------------------------------------------------------------------------------------------------------------------------------------------------------------------------------------------------------------------------------------------------------------------------------------------------------------------------------------------------------GCACACAAAGTAAGACTGCCC---------------------------------------------------------AGATCCCCAGCTCCATCACCAAAGAGCCAGGGTTCCTCTCCAGCGAAGAGCTGC------------------------------------------------------------------------------------------------------------------------------------------------------------CCTCCTTCACCTCAGACTGGAAATACAGATTTTAGG---------------------------------------------------------------------------------------------------------------------------------------------------------------------------AATAGGACATTTCAG------------------------------------------------------------------------------------------------GATGTTAGAGAGCCGTGGGAA------ATGGGGTCACCACTTTTACTA---------------------------------------------------------------------------------------------------------------------------------------------------------------------------------------------------------------------------------------------------------------------------------------------------------------------------------------------------------------------------------------------------------------------------ATTTTGTCTGTTGCTGCACTTTGC------CTTATT---------------------------------------------CACTTCATTAAATAA------------------------------------------------------------------------------------------------------------------------------------------
>White-footed_mouse_RTP4
---------------------------------------------------------------------------------------------------------------------ATGTCCTTCTCACCG---CCCAGTACCTGGGAGAAGATGTTTCAAGAACTGATG---CAGGAGGAGAAACCC------AGGGCCAAGTGGACCTTCCAGTTGGAT------------AAGAACATTTTACCC---GACGTCATGGCCATG---GGATGGCGGCAGTACCAGCAGACA---------GGA---CTTGGCAGGTTCCAGTGTTCCATATGTAACAGATGGTGGATTTCTGCTCAAGTGAAGATCCTGTGCCACATGTACCGGGAGCCAGGGAAATCTCAGGGCCGGGTACTCATGAGGATCTTTGGTCAGAGGTGCCAGAAGTGTTCTAAGTCTCAATTTGAGAATCCTGAGTTCTTCACAGAGAGCATCGGAAGGATTATGGAGAACCTAATTAATTATATTCTGCAGAAATACTATGGGCATGGC------------------------------------------------------------------------------------------TCCAAGAAGAAACCATCAACTTCAAATGAGAAA---------------CCTCTTAAG------GTGCCTTTGGAT---AGA---CCC---------------------CATGACACAGCCAATTGTGAGGCATGCACTCTGGGCTACCATGGAGGGTGTTCCTTT---------------------------------------------------------------------------------------------------------------------------------------------------------------------------------------------------------------------------------------------------------------------------------------------------------------------------------------------------------------------------------------------------------------------------------------------------------------------------------------------------------------------------------------------------------------------------------------------------------------------------------------------------------------------------------------------------------------------------------------------------------------------------------------------------------------------------------------------------------------------------------------------------------------------------------------------------------------------------------------------------------------------------------------------------------------------------------------------------------------GCATATGAAGCAAATCTGCCCAAATACCCGTCTTCCCAACCAAACAGCCACAGCTCTCCCCCACCAAAGACCCACAGTTCTTCCCCACCAATGAGCTACAGTTCTTCCCCACCAATGAGCTACAGTTCTTGCCTAAAAATGAGCCTCAGTTCTTCCCCACCAATGAACCTTAGT---TCTTCCCCATCAAAGATCCAC------------------------------------------------------------------------------------------------------------------------------------------------AGTTCTTCCCCACCAAAGACCCACAGTTCTTCCCCACCAATGAGCTAC---------------------------------------------------------------------------------------------------------------------------------------------------AGTTCTTGCCTAAAAATGAGCCTCAGTTCTTCCCCACCA------------------AAGAGCTACAGTTCTTCCCCACCAAAGAGCCACAATTCTACCCCACCAAAGATCCACAGTTCTTCCCCACCAAAGAGCCACAGTTCTTCCCCACCAAAGAGTCACAGTTCTTCCCCACCAAAGATCCACAGTTCTTCCCCACCAAAGAGTCACAGTTCTTCCCCACCAAAGAGCCACAGTTCTTCCCCACCAAAGAGCCACAGTTCTTTCCCACCAAAGAGTCACAGTTCTTCCCCACCAAAGAGCCACAGTTCTTCCCCACCAAAGAGCCACAGTTCTTCCCCACCAAAGAGCTACAGTTCTTTACCTCAGACTAGGAATATGTATGTTGAGAATAGGCATTTTGAGGAACACAGAGAGACCAATTACACA---------------------------------------------------------------------------------------------------------------------------------------------------------------------GAGCTGTTAATTGGTTTCTCTCTT------GCTGCACTTACCTTTATT---------------------------------CGTCAATTCTTCAAATAA---------------------------------------------------------------------------------------------------------------------------------------
>Southern_multimammate_mouse_RTP4
------------------------------------------------------------------------------------------------------------------------ATGCCGGACGAC---TTCAGTACTTGGGAGCAGATATTTCAAGAACTGATC---CAGGAGGAGAAGCCC------AGGGCCAAGTGGACCCTGCATTTGGAT------------AAGAACATTGTACCA---GATGATGCAGCCCTG---GGATGGAGGCAGCACCAGCAGACA---------GTA---CTTGGCAGGTTCCAGTGTTCCAGATGTTGCAGAAGTTGGTCCTCAGCTCAGGTGAAAATCTTGTGCCACATGTACCAGGACGCTTCGAAATCGCAGGGCCGGGTACTCATGAGGATCTTTGGTCAGAAGTGCCAGAAGTGTTTTGGATCTCAATTTGAGAATCCTGAGTTCTCCACAGAGAACATCAAAAGGATTCTGAATAACCTAGTTAATTGTATTCTGCAGAGATACTATGGACACAGG------------------------------------------------------------------------------------------AAGATAGCACCGATCTCA------AAGGCGTCT---------------TTGGATGAG---AAGGTGCCTTCGGAT---GGG---CCC---------------------CACGACATATTCAATTGTGAGGCATGCAGTCTTAGCTCTCATGGAAGGTGTGCCCTT------------------------------------------------------------------------------------------------------------------------------------------------------------------------------------------------------------------------------------------------------------------------------------------------------------------------------------------------------------------------------------------------------------------------------------------------------------------------------------------------------------------------------------------------------------------------------------------------------------------------------------------------------------------------------------------------------------------------------------------------------------------------------------------------------------------------------------------------------------------------------------------------------------------------------------------------------------------------------------------------------------------------------------------------------------------------------------------------------------------------------------------------------------------GCACACAAACCAAGACCACCCAGATCCCCATCTCCATCACCAAAG------------------------------------------------AGCCACAGTTCCTCTCCATCAAAGAGCTGGCCTTCACCACCTCAGACTGGGAAT---------------------------------------------------------------------------------------------------------------------------------------------------ACAGATTTTGGAAATAGAACTTTTCAGGAACACAGTGAGCCCCGT---------------------------------------------------------------------------------------------------------------------------------------------------------------------------GAAATAGGGTCCCAA---------------------------------------------------------------------------------------------------------------------------------------------------------------------------------------------------------------------------------------------------------------------------------------------------------------------------------------------------------------------------------------------------------------------------------------------------------------------------------------------------------------------------------------------------------------------------ATGTTACTGGTTTTGTCTATCGCT---GCACTTACCTTTATTAGT------------------------------------TTCTTCATTAGATAA------------------------------------------------------------------------------------------------------------------------------------------
>Black_rat_RTP4
------------------------------------------------------------------------------------------------------------------ATGCTGTTCTCCGATGAC---TTCAGTACTTGGGAGCAGAGATTTCAAGAACTGATC---CGGGAGGAGAAGCCC------GGGGCCAAGTGGACCCTACATTTGGAT------------AAGAGCATTGTACCA---GATGGTGCAGCTCTG---GGATGGAGGCAGCGGCAGCAGACA---------GTA---CTTGGCAGGTTCCAGTGTTCCAGATGTTACAGAAGCTGGACCTCTGCTCAAGTGAAGATCTTATGCCACATGTTCCAGGATGCTTGTAAAACACAGGGCCGGGTACTCATGAGGATCTTTGGTCAGAGGTGCCAGAAGTGTTTTGGGTCTCAATTTGAGAGCCCTGAGTTCTCCACAGAGAGCATTGAAAGGATTCTGAATAGCCTGGTTAATTATATTCTGCAAAGATACTACGGACATAGG------------------------------------------------------------------------------------------AAGAAAGCATCGATCTTG------AATGCATCT---------------TCGGATGAA---AAGGTGCCTTTGGAT---GGG---CCC---------------------CATGACATATTAAATTGCGAGGCATGCAGTCTGCACCCCCATGGAAGGTGTGCCGTT------------------------------------------------------------------------------------------------------------------------------------------------------------------------------------------------------------------------------------------------------------------------------------------------------------------------------------------------------------------------------------------------------------------------------------------------------------------------------------------------------------------------------------------------------------------------------------------------------------------------------------------------------------------------------------------------------------------------------------------------------------------------------------------------------------------------------------------------------------------------------------------------------------------------------------------------------------------------------------------------------------------------------------------------------------------------------------------------------------------------------------------------------------------GCACAGAGAGTGAGGCCACCCACATCCCCATCTCCATCT------------------------------------------------------CCATCTCCATCGCCATCACCAAAGAGCCACAGTTCCTCTCCATCAAAGAGCCAC------------------------------------------------------------------------------------------------------------------------------------CCTCCTTTACTTCAGACTGAGATTACAGGTTTTAGGAACAGGCCTTTTCAGGAAGTCAGA---------------------------------------------------------------------------------------------------------------------------------------------------------------------------GAGCCTGGTGAAGCA---------------------------------------------------------------------------------------------------------------------------------------------------------------------------------------------------------------------------------------------------------------------------------------------------------------------------------------------------------------------------------------------------------------------------------------------------------------------------------------------------------------------------------------------------------------------------GCATCACCACTATTAGTGATTCTGTCTGTCGCTGCACTTGCCGTTATT---------------------------------GGTTTCTTAATTAGATAA---------------------------------------------------------------------------------------------------------------------------------------
>African_grass_rat_RTP4
------------------------------------------------------------------------------------------------------------------ATGCTGTTCTCCGACGAC---TTCAGTACTTGGGATCAGACATTTCAAGAACTGATC---CAGAAGGAGAAGCCC------GGGGCCAAGTGGACCCTGCATTTGGAT------------AAGAACATTGTGCCA---GATGGTGCAGCCTTG---GGATGGAGGCAGCACCAGCAGACA---------GCA---CTTGGCAGGTTCCAGTGTTCCAGATGTTACAGGCGTTGGACCTCTGCTCAAATAAAGATCTTGTGTCACATGAACAAAGACGCTTGGAAATCCCAGGGCCGGGTGCTCATGAGAATCTTTGGTCAGAGTTGCCAGAAGTGTTCTGAGTCTCAATTTGAGAATCCTGAGTTCTCCACAGAGAGCATCAAAAGGATTCTGAATAACCTAGTTGATTACATTCTGCAGCGATACTATGGACACAGG---------------------------------------------------------------------------------------------AAGATAGCATCGATCTTGAATGTGCCT------------------TTGGATGAG------ACATCTTTGGAT---GGG---CCC---------------------CACGATACACTCAATTGTGAGGCATGCAGTCTGAGCCCCTATGGAAGGTGTGCCCTT------------------------------------------------------------------------------------------------------------------------------------------------------------------------------------------------------------------------------------------------------------------------------------------------------------------------------------------------------------------------------------------------------------------------------------------------------------------------------------------------------------------------------------------------------------------------------------------------------------------------------------------------------------------------------------------------------------------------------------------------------------------------------------------------------------------------------------------------------------------------------------------------------------------------------------------------------------------------------------------------------------------------------------------------------------------------------------------------------------------------------------------------------------------------------------------------------GCA------------------------------------------------------CACAAAGTAAGACCGCCCAGATCCTCATCTCCATCACCAAAGAGCCAGGGTTCC------------------------------------------------------------------------------------------------------------------------------------------------------------TCTCCATCAAAGAGCTGCCCTCCTTCACCTCAGACT------------------------------------------------------------------------------------------------------------------------------------------------------------------------TCGAATACGGGTTTTGGG---------------------------------------------------------------------------------------------------------------------AATAGGACTTTTCAGGATCTTAGAGAGCCCCGTGAAGTA---------------------------------------------------------------------------------------------------------------------------------------------------------------------------------------------------------------------------------------------------------------------------------------------------------------------------------------------------------------------------------------------------------------GGGTCACCACTATTACTAATTTTGTCTATTGCTGCACTTTGCCTTATC---------------------------------TACTTCATTAAGTAA------------------------------------------------------------------------------------------------------------------------------------------
>House_mouse_RTP3
------------------------------------------------------------------------------------------------------------ATGATGGAAGAAGACATAGGAGAC---ACAGAGCAATGGCGACATGTGTTCCAGGAGCTAATG---CAAGAGGTGAAACCC------TGGCACAAATGGACCCTCATACCAGAC------------AAGAACCTTCTTCCC---AACGTTTTGAAGCCA---GGATGGACGCAATACCAGCAAAAG---------ACC---TTTGCTAGGTTCCACTGTCCTTCCTGCTCTCGAAGTTGGGCATCTGGCCGAGTTCTGATAGTCTTCCACATGCGGTGGTGTGAGAAGAAGGCCAAGGGGTGGGTGAAGATGAGGGTGTTTGCTCAGAGATGTAATCAGTGCCCCGAGCCTCCATTTGCAACTCCAGAAGTCACTTGGGACAACATCTCAAGGATCTTGAACAACCTGCTCTTCCAAATTCTGAAGAAGTGCTATAAAGAAGGA------------------------------------------------------------------------------------------TTTAAGCAAATGGGTGAG------ATTCCTTTG---------------CTAGGGAAC------ACCAGTCTCGAA---GGG---CCA---------------------CATGACAGCAGCAACTGTGAGGCCTGTCTCCTGGGCTTT---------TGTGCTCAG------------------------AATGACTTAGGCCAAGCCTCAAAACCACCAGCACCCCCATTATCTCCTACCTCCTCG---------------------------------------------------AAGTCAGCCAGGGAGCCCAAGGTCACTGTCACCTGTAGCAACATTTCCTCCTCACGGCCCTCCTCTAAAGTACAGATGCCCCAAGCATCAAAAGTGAACCCCCAAGCCAGTAACCCTACCAAAAATGACCCCAAAGTTAGCTGCACCTCAAAACCACCAGCACCCCCATTATCT---------------------------------------------------------------------------------------------------------------------------------------------------CCTACCTCCTTAAAGTCAGCCAGGGAGCCTAAGGTCACTGTCACCTGTAGCAACATTTCCTCCTCGCGGCCCTCCTCTAAAGTACAGATGCCCCAAGCATCAAAAGTGAACCCCCAAACCAGTAATCCTACCAAAAATGACCCCAAGATTAGCTGTACCTCAAAACCATCAACTACTCCAAGACTGACAATACAACAGCTGTCAGTAGTAAGCCCACCTGCCCCTGCCCCTACATGTGTCATTCAAATGCCTTCTCCC---------------------------------------------------------------------------------------------------------------------------------------------------------------------------------------------------------------------------------------------------------------------------------------------------ACTCCCATCGACGGCAGCAGAGCAGCAGATGTAGCAAAGGAGAACACCAGATCCAAGACCCCAAAGGCATTGCTCTCATCCCCTTTATACGTCCCACCCACTTCCTCCTATGTCCCACCCACTTCCTCCTATGTCCCACCCACTTCCTCCTATGTCCCGCCCACTTCCTCTTATGTCCCACCCACTTCCTCCTCAGTTATTGTGCCCATTTCCTCCTCGTGGAGACTACCAGAAAACACTATT---TGCCAAGTAGAGAGAAACAGT---------------------------------------------------------------------------------------------------------------------------------------------------CATATCCACCCGCAAAGCCAGTCTTCCTGCTGTGGGGCCTGCTGC------------------------------------------------------------------------------------------------------------------------------------------------------------------------------GAGTCCTGGTGTGAGATCTTCAGGTACTCATGC------------------------------------------------------------------------------------------------------TGTGAGGCCGCCTGTAATTGCATGTCACAGAGTCCACTGTGT------------------------------------------------------------------------------------------------------------------------------------------------------------------------------------------------------------------------------------------------------------------------------------------------------------------------------------------------------------------------------------------------------TGCTTGGCCTTTCTAATCTTGTTC------TTATTGCTG------------------------------------------TGGTATTTATTATAA------------------------------------------------------------------------------------------------------------------------------------------
>Brown_rat_RTP3
------------------------------------------------------------------------------------------------------------------------ATGACAGAAGACGACGTAGGACAATGGCAACATGTGTTCCAGGAGCTGATT---CAAGAGGTGAAACCG------TGGCACAAATGGACCTTCACACCAGAC------------AAGGAGCTTCTTCCC---GATGTTCTAAAGCCA---GGATGGACGCAATACCAGCAAAAG---------GCC---TTTGCCAGGTTCCACTGTTCTTCCTGCTCTCGAAGTTGGGCCTCTGGCAGAGTCTTGATTATCTTCCACATGCGCTGGTGTGAGAAGAAGGCCAAGGGGCAGGTGAAGATGAGGGTGTTTGCTCAGAGATGTAATCAGTGCCCCGAGGCTCCATTTGCGGCTCCAGAGTTCACATGGGACAACATCTCGAGGATTTTGAACAACTTGCTCTTCCGAATTCTGAAGAAGTGTTATAAAGAAGGG------------------------------------------------------------------------------------------TTTAAGCAGATGGGCGAG------ATCCCTTTG---------------CTTGGGGAC------ACCAGTCTCGAA---GGA---CCA---------------------CATGACAGTGGCAACTGTGAGGCCTGTCTGCTGGGCTTT---------TGTGCTCAG------------------------AATGACTTAGGCCAAGCCTCAAAACCACCAGCACCCCCATTATCTCCTACCTCCTCC---------------------------------------------------AAATCCGCCAGGGAGCCTAAGGTCACTGCCGCCTGTCCCGACCTTCCCTGCTCACAGTCCTCCTCTAAAGTGGAGAAGCCCCAAGCATCGGACGTGAGCCCCCAAGCCAGTAACCCCTCCAAAGAGGACCCTAAGGTTAGCCGCACCTCAAAACCATCAACTAATCCAAGACTGACTATCAAACAGCTGTCAGAAGTAAGCTCGTCCGCCCTCGAATGTGTTATTCAAATGCCTTCTCCCATC------------------------------------------------------------------------------------------------------------------------------------------------------------------------------------------------------------------------------------------------------------------------------------------------------------------------------------------------------------------------------------------------------------------------------------------------------------------------------------------------------------------------------------------------------------------------------------------------------AGCAGCAACAGAGCAGCAGATACAGCAAAGAACACCAGATCCAAGGCCCCAAAGGCATCCCTCTCATCCTCCTCCTATGTCCCACCCACTTCCTCATATGTCCCACCCACTTCCTCCACTTCCTCCTTGTATGTCCCACCTACTTCCTCATATGTCCCACTCACTTCCTCATATGTCCCACTCACTTCCTCCTCAAATGTCCCACCCTCTTCCTTTTTATATGCCCCACCCACTCCCTCATATGTCCCATCCACTTCCTCCTCACGGAGACCACCAGCAAACACCGCT---TGCCAAGTAGAGAGAAGCGCC---------------------------------------------------------------------------------------------------------------------------------------------------CCAATCCACCCAGAAAGCCAGTCTTCCTGCTGCAAAGCTTGCTGC---------------------------------------------------------------------------------------------------------------------------------------------------GGGGGCTGCGGGGGCTGCTGTGGGGGCTGCGGGGGCTGC------------------TGCGGGGCCTGCTGCGCAGGCTGTGGGGGCTGCTGCGAGTGCTTCTGTGAGGTGTTAGAAGGCTGCTGCGGGTGCTTCGGTAAAGTCTTCTTGGGCTGCGGCGAGTGCTTCTGTAAGGTCTTCTTGGGCTGCTGTAAATTCGGGTCAGAGAGTCCACAGTGT---------------------------------------------------------------------------------------------------------------------------------------------------------------------------------------------------------------------------------------------------------------------------------------------------------------------------------------------------------------------------------------TGCCTGTTCTTTCTAATCTTGTTT------TTGTTGCTG------------------------------------------TGGTACTTATTATAA------------------------------------------------------------------------------------------------------------------------------------------
>Domestic_guinea_pig_RTP3
---------------------------------------------------------------------------------------------------------------ATGGCAGCCACCGATCAGGAC---ATGGAGGAGTGGGAACAAGTGTTCCAGGAGTTAATC---CGGGAGGTAAAACCA------TGGCACAAGTGGACCCTGGAGACAGAC------------ACGGACCTTCTTCCT---GATGTCCTACAGCAG---GGCTGGTCACAGTACCAGCAGAGG---------ACC---TTTGCCAGGTTCCGCTGTTCCTCCTGCTTCCGCACTTGGGCCTCTGCCCACGTCCAGGTGCTCTTCCATGTGCACTGGAGCGGGAAGCAGGGCCGGGGCCAGGTGAAGATGAGGGTCTTCTCGCAAAGCTGTAAGAGGTGCCTGCTGACCCGCTTTGAGGTTCCTGAGTTCACGCTGGAGAACATCAGGAGGGTCCTGACCAACCTGGTGTTCCGCATCCTGAAGAAATGCTACCGAGAGGGC------------------------------------------------------------------------------------------TTTAAGCAGATGGAGGAG------CTGCACGCC---------------GTCAAGGAT------GTGAACCTGGAA---GGG---CCG---------------------CACGACAGTCTCCACTGCGAGGCCTGTTTGCAGGGCTTC---------TGTGCCCAG------------------------GTTGGGGGGAGGCTGGCCTCAAAGCCATCAGTGCCCCCCTCACTGTCCACCCTGTCC------------------------------------------------------AAGGACACTGGGATGTCTAGAGTCACTACTGCTGATGGCCACCACCCCTGCTCACCACCCCCCAAGATGGACAAGCTCCTTGTGTCAGCGGTGACACCCAAGGACCAGAACCCTCCCAAAGCTGAGTCCAAGGTCAGCCATGCCCCAAAACCATCAGCCGCTCCA---------------------------------------------------------------------------------------------------------------------------------------------------------------------------------------------------------------------------------------------------------------------------------------------------------------------------------------------------------------------------------------------------------------------------------------------------------------------------------------------------------------------------------------------------------------------------------------------------------------------------------------------------------------------------------------------------------------------------------------------------------------------------------------------------------------------------------------------------------------------AGACACCCCACCAAAGAGGTGACACCCACATTAACAGTGACCCCCAAAGTCCCTAACCTTGTCAAAACTGGGTCCAAGGTCAACCACACCCCAAAATCAGCTGTTCCAAAATACTCAACTGAAGATGTAACA---------------------------------------------------------------------------------------------------------------------CCCATATTAATAACAACCCCCGAAGTCCCTAACCTTGCCAAAACTGGGTCCAAGGTCAACCACACCCCAAAATCA---------------------------------------------------------------------------------------------------------------------------------------------------GCTGTTCCAAAATACTCCATTGAAGATGTAACACCCATA---------------------------------------------------------------------------------------------------------------------------TTAATAGCAACCCCCAAAGTCCCTTGCCTGGCCAAAACTGAGTTCAAGGTCAGCCACATCCCCAAACCATTAGCTGCTCCAAGGCACCCAACGGAAAATGTAATGCCCACATTAATAGGGACCCCCAAGGTCCATAGCCTTCCCAGCACGGAGGACAAAGTGTACACCTGGCTGGCTGCCCAAGAGTCTCCCCCCATAGACAGCAGAACAACAGCAGGCGTGGCCTGGGATACCAGGGTGACCACGGGAGAGATACGGCCTTCACCTCCAGCCCCCAGGCCTGCCAGGTCCACGTGGGACAGGGGCTGCTCTTCTTGGGACCAAAGGGGGCGAGCCACTAGCTCAGTGGACAGCAGGGTCCTGATGCCCCCCATCTATAGCGAGTCTCCGGATTGTAGGTGCAGGCCCCCGTGCTGTGGCTGCAGTGGCTGCTGCTGCCTCCTTCTAATCCTGGTA---GGATTGGTGGTG------------------------------------------GCTTTCACAGTCCCGTGGGGCGTCACAGCGTGA------------------------------------------------------------------------------------------------------------------------
>Chinese_hamster_RTP3
------------------------------------------------------------------------------------------------------------------------ATGGAAGAAGACGACATAGAAGTATGGCAACAAGTGTTCCAGGAGTTGATT---CAGGAGGTGAAGCCA------TGGCACAAATGGACCCTCACACCAGAC------------AAGGACCTTCTTCCT---GATGTTCTGAAGCCA---GGATGGACGCAATACCAGCAAAAG---------ACC---TTTGCCAGGTTCCACTGTTCCTCCTGCTCTCGCAGCTGGGCCTCTGGCTGTGTCCTGATGGTCTTCCACATGCACTGGTGTGAGAAGACGGGCACGGGGCAGGTGAAGATGAGGGCCTTTGCTCAGAGATGTAACAAGTGCCCTAAGCCTCCATTTGCAGCTCCAGAGTTCACCTGGGACAACATCTCAAGGATCTTGAACAATCTGCTCTTCAGAATTCTGAAGAAATGCTACAGAGAAGGG------------------------------------------------------------------------------------------TTTGAGCAAATGGATGAG------ATCCCTTTG---------------GTTGGAGAC------ACCAGTCTTGAA---GGA---CCA---------------------CATGACAGCAACAACTGTGAGGCGTGTCTGCAGGGCTTC---------TGTGCTCAC------------------------AGAGGCTTAGGCCTCGCCTCAAAACCACCAGCTGGCTCATTGTCTCCCAACTCCTCT---------------------------------------------------AAGTCAACCAGGGAGCCTAAGGTCACTGCCACTTGCAGCAATGTTCCGTGCTCACAGCCCTCCTCTAAAGTGGGAAAGCCCCAAGCA---------------------------------------------------------------------------------------------------------------------------------------------------------------------------------------------------------------------------------------------------------------------------------------------------------------------------------------------TCAAAAGTGGACCCCAAAGTCAGTAACCCTCCCAAAGCTGACCCCAAGGTTAGCCACACCTCAAACCCATCAACTACA---ATATTGCCAATCCAACAGTTGTCACCAGTAAGCTCA------GCTACCCCTAGCTGCGTCATTCAAATGCCTTCTCCC---------------------------------------------------------------------------------------------------------ATCAAGGGCAGCAGAACAGCAGATGTGGGAAACAAGAACACCAGGTCCAAG---------------------------------------GCCCCAAAGGCACTGTCC---------------------------------------------------------------------CCGTCCATTTCCTCCTCATTTGTCCCATCCATT------------TCCTCCTCATTTGTC---CCACCCACTTACTCA---------------------------------TTTGTCCCACCCACTTCCTCCTCATTTGTCCCACCCACTCACTCATGTGTTGTGCCCACTATCTCCTCACACGTTGCGCCTACTCCCTCCCGTGTT---------GAGGCCAATTCTTGGAGACCGCCAAGACATTCTGCT---TACCAGATAGAGAGAAGCAGC---------------------------------------------CATATC---CAT------------------------------------------------------------TCACCA---------AGT---------------------GAATCTTCCTGC---------TGCGAAGCTTGCTGCGAGGACTTCTGTGGGTGCTTCGAGGCCTGCTGCAAGTGC------------------TTCTGTGGGTGCTTCGGGGCCTGCTGCGAGGGCTGCATCGAGTGTTTTGGTAAT------------------------------------------TGCATG------------TCACATAGACCATGT------------------CAA------------------------------------------------------------------------------------------------------CGT------TTGGTCTTCTTA---------------------------------------------------------------------------------------------------------------------------------------------------------------------------------------------------------------------------------------------------------------------------------------------------------------------------------------------------------------------------------------------------------------------------GTCTTTGTTGCTGTTGTTGTGACA------CTTTTCATA------------------------------------------AAATATGGTATGTAA------------------------------------------------------------------------------------------------------------------------------------------
>Naked_mole_rat_RTP3
---------------------------------------------------------------------------------------------------------------ATGGAAGCCACGGATCAGGAC---ACAGAGGAGTGGAAGCAAGTGTTCCAGGAGTTAATT---CAGGAGGTAAAACCA------TGGCACACGTGGACCCTGGTGACAGAC------------AAAGACCTTCTCCCC---GATGTCCTGGAGCAA---GGCTGGTCGCAATACCAGCAAAGG---------ACG---TTCGCCAGGTTCCAGTGCTCCTCCTGCACACGCAGCTGGGGCTCCGCCCACGTCCAGGTTCTCTTCCACATGCACTGGAACAAGAAGAAGCGCAGGGGCCGCGTGAAGATGAGGATCTTCTCCCAGAGGTGTAAGAAGTGCACGCAGCCCCAGTTTGAGGCTGCTGAGTTCACGCTGGAGAACATCAGGCGGACCCTGACCAACCTGGTGTTCCGCATCCTGAAGAAATGCTACAAGGAGGGC------------------------------------------------------------------------------------------TTCAAGACGATGGAGGAG------GTGCCCACC---------------GTCAAGGAC------ACCAAACTGGAG---GGG---CCA---------------------CACGACAGTCTCAACTGCGAGGCCTGCCTGCAGGGCTTC---------TGTGCCCAG------------------------AGTGGGCTGAGCCTGGGCCCACAGTCACAGGTGCCTCCCTCGCTGTCCACCCCCTCC---------------------------------------------------GAAGACACAGGGGCGCCCAGGGTCACTGCTACCTGCAGCCACCGCCCCTGCTCGCCACCCCCCAAAGTAGACAAGCTCCTTGTGTCAACAGTGGACCCTAACCCTCCCAAGCCTCACCCCAAGGTCAGCCACGCCTCAAAACCATCAGCTGCTCCAAAATATCCAACCATAGAG------------------------------------------------------------------------------------------------------------------------------------------------------------------------------------------------------------------------------------------------------------------------------------------------------------------------------------------------------------------------------------------------------------------------------------------------------------------------------------------------------------------------------------------------------------------------------------------------------------------------------------------------------------------------------------------------------------------------------------------------------------GTGTCACCCACATTAATAGTAACCCCCAAAGTCTCTAACCCTCCCAAGGCTGACCTTAAGGTTAGCCACACCTCAAAACCACTGGATACTCTCAGAGTTCCAATCGAAGAGGTGTCCCCTACATTAATAGTGGCCTCCAAAGTCTCTAACCCTCCCAAGGCTGACCTTAAGGTTAGCCACACCTCAAAACCATTGGATACTCTCAGAATTCCAATCGAAGAGGTGTCCCCT------------------------------------------------------------------------------------------------------------------ACATTAATAGTAACCCCCAAAGTCTCTAACTCTCCCAAAACTTACCCCAAGTTCAGGCACGCCTCAAAGCCATTGGAT------------------------------------------------------------------------------------------------------------------------------------------------------ACTTTAAGAATTCCAACCAAAGAGGTGTCACCCGCA------------------------------------------------------------------------------------TTAGTTGTGACCCCCAAAGTCCCTAACCCTCCCAATGCTGATCCCAGAGTATTCAACTGG------------------------------------------------------------------------------------------------------------------------------------------------CGGGCCATTCAAGTACCTTCTCCCACAAACAGCCAGACAGCAGCAGACACACCTCTCGGGGACCCCAGGGCAACATCAGGAGAGATGTCACCTGCATCCCCCCTGGCTGCTAAGTCCACATGGGGCAGAGGCCACTCCTCTTGGAACCAGACAAGGCCCATGATTTGCCAGCCGAACACCAGTGTCCCAATGCCCCCCCTAAGTGAGCCTTGTGATTGTAGCCCCCTGCAGAACTGCAGCCCAGTGCATATGTGCCTGCGCTGCCCCTGCTGCCTCCTTCTGATTGTCGTC------ATCATTGTGGTGGTGTGG---------------------------------TGGTATTGGTCCTAA------------------------------------------------------------------------------------------------------------------------------------------
>Golden_hamster_RTP3
---------------------------------------------------------------------------------------------------------------------ATGATGGAAGAAGACGATGTAGAAGTATGGCAACAAGTGTTCCAGGAGCTGATG---CAGGAGGTGAAGCCA------TGGCACAAATGGACCCTCAAGCCAGAC------------AAGGACCTCCTTCCT---GATGTCCTGAAGCCA---GGGTGGACGCAATACCAGCAAAAG---------ACC---TTTGCCAGGTTCCACTGTTCCTCCTGCGCTCGCAGCTGGGCCTCTGGCTGCGTCCTGATGGTCTTCCACATGCACTGGTGTGAGAAGAAGAGCAAGGGCGAGGTGAAGATGAGGGCCTTTGCTCAGAGATGTAACAAGTGCCCTGAGCCTCCATTTGCAGCTCCGGAGTTCACCTGGGACAACATCTCAAGGATCTTGAACAATTTGCTCTTCAGAATTCTGAAGAAGTGCTACAGAGAAGGG------------------------------------------------------------------------------------------ATTGAGCAGACGGGTGAG------ATCCCTTTG---------------CTTGGAGAC------ACCAGTCTCGAA---GGA---CCA---------------------CACGACAGCAACAACTGTGAGGCGTGTCTGCAGGGCTTT---------TGTGCTCAG------------------------AGAGGCGTAGGCCCAGCCTCAAAACCACCAGCGGGCTCATTATCTCCCAGCTCCTCT---------------------------------------------------AAGTCAACCAGGGAGCCCAAGGTCACTGCCTCTGGCAGCAATGTTCCCTGCTCACAGCCCTCCTCTAAGGTGGCAAAGCCCCAAACATCAAAAGTGGACCCCAAAGTCAGTGACCCTACTAAAGCTGCCCCCAAGGTCAGCCACACCTCAAACCCATCAACTACAATATTGACA------------------------------------------------------------------------------------------------------------------------------------------------------------------------------------------------------------------------------------------------------------------------------------------------------------------------------------------------------------------------------------------------------------------------------------------------------------------------------------------------------------------------------------------------------------------------------------------------------------------------------------------------------------------------ACCCAGCAGTTGTCACCAGTAAGCTCACCTACCCCTAGAGGTGTCACTCAAATGCCTTCTCCCATCAAGAGCAGCAGAACAGCAGACTTGGGAAGCAAGACCCAAAAGGCATCGTCCCGGTCCTCCTCATTTGTCCCATCCCCTTACTCCTATGCCCCACCCACTTACTCCTATGTCCTACCCCCTTCCTCCTCCTATGTCCCACCCCCTTCCTCCTCCTATGTCCCACCCCCTTCCTCCTCCTATGTCCCACCCCCTTCCGCCTCCTATGTCCCACCCACTTCCTCCTCCTATGTCCCGCCCACTCCCTCGTTT------------------------------------------GTTGGGTCCACTGTCTCCTCATATGTTGCACCTGCTCCCTCACGTGTGGTGGCCAATTCTTGGAGACCACCAACACAGTCTACTTACCAGATAGAGAGAAGCAGCCATATCCACTCATCAAGCGAGTCTTCCCGCTGCGGGGCTTGCTGC------------------------------------------------------------------------------------------------------------------------------------------------------------------------------GAGGGCTTCTGC------------AGGTGCTGC------------------------------------------------------------------------------------------------------GGGGCTTGCTGCGAGGACTTCTGCGGGGCCTGCTGCGAGGGCTTCTGTGAGTGCATGTCACACAGACCA---------------------------------------------------------------------------------------------------------------------------------------------------------------------------------------------------------------------------------------------------------------------------------------------------------------------------------------------------------------------------TGTCAGCGTTTGGCCTTCCTAATCGTTGTTGCTGTTGTTGTGACACTT---------------------------------TACATAAAATATGGTATGTAA------------------------------------------------------------------------------------------------------------------------------------
>Thirteen-lined_ground_squirrel_RTP3
------------------------------------------------------------------------------------------------------------ATGGCGGACAAGAAGGGTCAGGAC---ATAGAAGCATGGAGGCAGGTATTCCAGATGTTAATT---CAGGAGGTGAAACCA------TGGCACAAATGGACCCTCACAGCAGAC------------AAGGGCCTTCTTCCC---AACGTCCTGCAGCCG---GGCTGGAAGCAATACCAGCTGTGG---------ACT---TTCGCCAGGTTCCAGTGTTCTTCCTGCTCTCGCAGTTGGGCCTCTGCCCATGTCCAGGTCCTTTTCCACATGCACTGGAGTGAGAAGAAGCACAGGGGCCAGGTGAAGATGAGGGTCTTTGCCCAGAGATGTAAGAAGTGCCCCCAGCCTCCATTTGAGGTCCCTGAGTTCACACAGGAGAACATCTCAAGGGTCCTGAATAACCTGGTGATCCGGATTCTGAAGAAATGCTACAGAGAAGGA------------------------------------------------------------------------------------------TTCAAGATTGCAGAGGAG------ATTCCTGCG---------------ATCAAGGAT------ATCTCTCTTCAA---GGG---CCA---------------------CATGACAGTCAAAACTGTGAGGCATGTCTGCAGGGAGCC---------TGTGCTCAG------------------------AGTGGGTTGGGCCTGGCCAAGGAGTCACCAGTGCCCACACCCTCC---------------------------------------------------------------AAGGATGCTGGGGAACCCAGGCTAACTGCTGCTTGTACCAATCTCCCCTGCTCACAATCAGCCTCTAGAGTGGACAAGATCCTTACATCAGCAGTAAGCCTCAAAGTCTCTAACCCTCCCAAGGCTGACCCCAAGGTCAGACACAGCTCAGAACCACCAACTGCTCCAAGAATTCTAAACCCACAGGTGCCACCCATGTCAACAGTGAGCCCCCAAATCTCTAACCCTCCCAAGGCTGACCCCAAGGTCAGACACAGCTCAGAACCACCAACTGCTCCAAGATGTCTAACCCCACAGGTGTCACCCAGGTCCACAGTGAATCCCAAAGTCCCTGACTCTCCCAAGGCTGACCCCAAGGTCAGACCCAGCTCAAAACCAACAACTGCTCCAAGATTTCCAACCCAGCAGGTGCCACCCAGAAGC------------------------------------------------------------------------------------------------------------------------------------------------------------------------------------------------------------------------------------------------------------------------------------------------------------------------------------------------------------------------------------------------------------------------------------------------------------------------------------------------------------------TCACCTCCCCCTGTGCGGGCCACTCGAATGCCTTCTCCCACAAAGAACAACACAGCAACAGATGCAGCAGCCAGGGTCACCAGACCAAAGGCAGGAAATCCATTGCCCTCCTCCTCCTTGCTGGCTTTGCCCATCAGCCCTACAAACTTCCCC---------ACTTCTTGGAGCCCAGAAGCAAACACCACT---TGCCAGATGGAGAGTCGAATC------------------------------------------------------------------------------------------------------------------------------------------CAGATCTACCCCGAAAGTGGGCATTTCTATTCCAGCCCATCCCGGAATTGCGTA---------------------------------------------------------------------------------------------------------------------------------------------------------------------CCAGGGCGCTTAAGCACTTCC------------------TGC------------------------------------------------------------------------------------------------------------------------------------------------------------------------------------------------------------------------------------------------------------------------------------------------------------------------------------------------------------------------------------------------------------------------------------------------------------------------------------------------------------------------------------------------------TGTTGTCTCCTTCTAATCATTGTTGTCGTGGTCACAATGATTATGGTA---------------------------------AAAAATACTTTCTGA------------------------------------------------------------------------------------------------------------------------------------------
>Prairie_vole_RTP3
------------------------------------------------------------------------------------------------------------------------ATGGAAGAAGAC---ACAGAAGTATGGCAACAAGTATTCCAGGAGCTGATT---CAAGAGGTGAAACCA------TGGCACAAATGGACCCTCACACCAGAC------------AAGGACCTTCTTCCT---GATGTTCTGGATCCT---GGATGGACACAATACCAGCAAAAG---------ACC---TTTGCCAGGTTCCTCTGCCCCAGCTGCTCTCGCAGTTGGGCCTCTGGCTGTGTCCTGGTGGTCTTCCACATGCGCTGGTATAAGAAGAACGGCAAGGGACGTGTGAAGATGAGGGTCTTTGCTCAGAGATGTAACAAGTGCCCTGAGCCTCCATTTGCAGCTCCAGAGTTCAGCTGGGACAACATCTCGAGGATCTTGAGCAATCTGGTCTTCAGAATTCTGAGGAAGTGCTATGGAGAAGAG------------------------------------------------------------------------------------------TTTAAGGAAATGGCTGAG------ATTCCTTTG---------------CTTGGAGAC------AGGGGTCTCGAA---GGC---CCA---------------------CATGACAGCAACAACTGTGAGGCCTGTCTGCAGGGCTTT---------TGTGTTCAG------------------------AGTAGCTCAGGCCTAGCCTCAAAACCACCAGCATGCCCATTGTCTCCCGCCTCCTCT---------------------------------------------------AGGTCAACTAGGGAGCCTATGGTCACTGTCACACGCAGCAACGTCTCCTGCTCACAGCCTTCCTCTAAAGTGGGAAAGCCCCAAGCATCAAAAGTGGAAGCCAAAGCCAGTAACCCTACCAAAGCTGACCCCAAGGTTAGCCACACCTTGAACCCATCAACTGTCCCAATCTTG---------------------------------------------------------------------------------------------------------------------------------------------------------------------------------------------------------------------------------------------------------------------------------------------------------------------------------------------------------------------------------------------------------------------------------------------------------------------------------------------------------------------------------------------------------------------------------------------------------------------------------------------------------------------------ACAACCCAACAGTTGGCACCTGTAAGCTCACCTGCTCCTAGATGTGTCATTCAAATGCCTTCTCCCGTCAAGAGCAGCGGAACAGCAGGTACGGGAAACAAGAACTCCAGATCCAAGATCCCAGAGGCATTGCCCCCGTCCTCTGCATTTGTCTCAACCATTTCCTCCTCATTCATCCTACCCACTTCCTCCTCCTACGTCCCACCCACTCCCGCGTATGTTGTTCCC------------------------------AATTCTGGGAGACCACGAGCAAACATCACT---GGCCAGGTAGAGAGAAGCAGC---------------------------------------------------------------------------------------------------------------------------------------------------CATATCCACCCAGCAGATGAATCCTGCTGCTGCAAAGCTTGCTGC---------------------------------------------------------------------------------------------------------------------------------------------------GGGGCCTGCCACGAGTGCTGCAGCAAGAGCTGCGAGTGC------------------TGC------------------------------------------------------------------------------------------------------TGCGGATGCTTCTGTGAGTGCTGCAAGGGCTTCTGCACGGGCTTTTGTAATTGCATGGAACATAAACCATTT------------------------------------------------------------------------------------------------------------------------------------------------------------------------------------------------------------------------------------------------------------------------------------------------------------------------------------------------------------------------CGACTGCTGGTCTTTCTAATCTTT---GCAGCTATCGTTGTGACACTTTCCATA---------------------------AAATATGGCTTCTAA------------------------------------------------------------------------------------------------------------------------------------------
>Long-tailed_chinchilla_RTP3
------------------------------------------------------------------------------------------------------------------------ATGGATCAGGAG---GCGGAGGAGTGGGAGCAAGTGTTCCAGGAGTTAATT---CAGGAGGTAAAACCA------TGGCACAAGTGGACGCTTGTCACAGAC------------AAGGACCTTCTTCCC---AATGTCCTCCAGCAG---GGCTGGTCACAGTTCCAGCAGAGG---------ACC---TTTGCCAGGTTCCGTTGCTCCTCCTGCTTCCGCAGCTGGGCCTCCGCCCACGTCCAGGTTCTCTTCCACATGCACTGGAGTGGGAAGAGGTGCAGGGGCCAGGTGAAGATGAGGGTCTTCGCCCAGAGGTGCAATAGGTGCACGCAGCCCCACTTTGAGGCTCCTGAGATCATGCTGGAGAACATCAGGAGGACCCTGACCAACCTGGTGTTCCGCATCCTGAAGAAATGCTATAAGGAGGGC------------------------------------------------------------------------------------------TTTGAGACCATGGAGGAG------CTGCCCGCC---------------ATCAAGGAC------ACGAGCCTGGAA---GGG---CCG---------------------CACGACAGTCTCAACTGCGAGGCCTGTCTGCAGGGCTTC---------TGTGCCCAG------------------------AGTGGGGGGAGCCTGGCCCCGCAGCCATCAGCGCCCCCCACGCTGTCCACCCGCTGC------------------------------------------------------GAGGACACCGGGATGTCCAGCGTCACTACCACTTATAGCCACCGCTCCTGCTCACCACCCCCCAAGGTGGACAAGCTCCTTGTGTCAACAGTGACAGCCAAGGACCTGAACCCCCCCAAAGCTGAGTCCAAGGTCAGCCACACCCCAAAGCCATCAGCTGCTCCAAGATACCCAACTGAAGAAGTCTCACCC------------------------------------------------------------------------------------------------------------------------------------------------------------------------------------------------------------------------------GGATTAACAGTGACCCCCGAAGCCCCTCATCCTCTCAAGACTGACCCCAAGGTCAGCCAGGCCTCA------------------------------------------------------------------------------------------------------------------------------------------------------------------------------------------------------------------------------------------------------------------------------------------------------------------------------------------------------------------------------------------------------------------------------------------------------------------------------------------------------------------AAGCCATCGAGTACTCTAAAAATTCCAACCAAGGAGGTGTTACCCACATTAACACTGACCCCCAAATTCCCTAACCCCCCCAAAGCTGAGTCCAAGGTCAGCCACACCCCAAAGCCATCAGCTGTTCCAAGA---TACCCAACCGAAGAGGTCTCACCCAGATTAACACTGACCCCCAAATGCCCTAACCCCCCCAAAGCTGACCCCAAGGTCAGCCATGCC---------------------------------------------------------------------------------------------------------------CCAAAACCA------------------------------------------------------------------------------------------------------------------------------------------------------TCAGCTGCTCCAAGATACCCAACTGAAGAGGAGTCACTCGGA------------------------------------------------------------------------------------TTAACAGTGACCCCCGAAGTCCCCGGC---CTCTCCAGCAGGGAGAGGGTTCTCACCTGG------------------------------------------------------------------------------------------------------------------------------------------CTGGCC---------CCTTATTCCACACACAGCAGAACAATAACGAACACAGCAGCCCGGCACACCACGGTGACAATAGATGAGATACCACCTTCATCCCGCCAGCCTGCTCGGCCCACGTGGGACAGGGACCACTCCTCTTGGAACCAAAGAGGGCATGCCATT------------AGCAGGGTCCCAATGTCCCATTCCTGGCATGAGCCTCAACATTGCGATTGCAGT------------TGCAGCCCCCGGAACTGCGGGTGCCTGTGCTGCTGCTGTATCCTTCTAATTCTA---------------GCGGCATGG---------------------------------TGGTGGCTTTGA---------------------------------------------------------------------------------------------------------------------------------------------
>Prairie_deer_mouse_RTP3
---------------------------------------------------------------------------------------------------------------------------ATGGAAGAC---ATAGAGTTATGGCAACAAGTTTTCCAGGAGCTGATT---CAAGAAGTGAAACCA------TGGCACAAATGGACCCTCACACAAGAC------------AATGGCCTTCTTCCT---GATGTTCTGAAGCCA---GGATGGATGCAGTACCAGCAAAAG---------ACC---TTTGCCAGGTTCCACTGTTCCTGCTGTTCTCGCAGTTGGGCCTCTGGCTGCGTCCTGACAATCTTCCACATGCACTGGTGTGAGAAGAAGGGCCAGGGCCAGGTGAAGATGAGGGTCTTCGCTCAGCGATGTAACAAGTGCCCTGAGCCTCCGTTCGCAGCTCCAGAGTTCACTTGGGACAACATCTCAAGGATCCTGAACAACCTGCTCTTCAGAATTCTGAAGAAGTGCTATGGGGAAGGG------------------------------------------------------------------------------------------TTTAAGCAAATGGATGAG------ATTCCTTTG---------------CATGGAGAC------ACCAGTCTCCAA---GGG---CCA---------------------CATGACAGCAGCAACTGTGAGGCATGTCTGCAGGGCTTT---------TGTGCTCAG------------------------AGTGGCTCAGGCCTAGCCTCAAAACCACCAGCGCGCCCACTATCTCCCACCCCCTCT---------------------------------------------------AAAACAACTAGGGAGCCTCAGGTCACGACCATTTGCAGCGACGATCCCCGCTCCCAGACCTCCTCCAAAGTGGAAAAGCCCCAAGCGTCAAAAGTGGACCCCAAAGCCAGTAACCCTCCCAAAGCTGCCCTCAAGGTTAGCCACACCTCACACCCATCGACTACAATATGGACA---------------------------------------------------------------------------------------------------------------------------------------------------------------------------------------------------------------------------------------------------------------------------------------------------------------------------------------------------------------------------------------------------------------------------------------------------------------------------------------------------------------------------------------------------------------------------------------------------------------------------------------------------------------------------------ATCCAACAGTTGTCACGGGTAAGCTCACCTACCCCTACATGTGTCACTCAAATGCCTTCTCCCGTCAAGAGCAGCACAGCAGCAGATGCAGGAAAGAAGACCAGGTCCAAGACCCCAAAGGCATTGCCCCCACCCTCCTCAGTTGTCCCACCCACTTCCTCCTCAGTTGTCCCACCCACTTCCTCCTCAGTTGTCCCACCCACTTCCTCCTCAGTTGTCCCACCCACTCACTCCTATGTTGTGCCG------GATTCTTGGAGACCGCCAGCAAACACCGCC---TGCCAGGTAGAGAGAAGCAGC------------------------------------------------------------------------------------------------------------------------------CATATCCACCCACCACGGGAATCTTGCCGTGAAGCTTGCTGCGAGGCCTGCTGCGAGGACTTCTGT---------------------------------------------------------------------------------------------------------------------------------------------------------------------------GATTGCGGCAGGGCC------------------TGC------------------------------------------------------------------------------------------------------TGCCGGGGCTTTTGTAATTGCCTGTCACGTAAACCGCGTCAGTTT---------------------------------------------------------------------------------------------------------------------------------------------------------------------------------------------------------------------------------------------------------------------------------------------------------------------------------------------------------------------------------------------------TTGGTCTTCCTATTCATTGTTGCT---GTTATTGTGACACTTTACATA---------------------------------AAATATGGTATATGA------------------------------------------------------------------------------------------------------------------------------------------
>Upper_galilee_mountains_blind_mole_rat_RTP3
------------------------------------------------------------------------------------------------------------------------ATGGGAGAGGAC---ATGGAAGTGTGGAAGCAAGTCTTCCAGGAGTTAATG---CAAGAAGTGAAACCA------TGGCACAAATGGACACTCATGGTGGAC------------AAGGGCCTTCTACCC---AACGTCCTGAAGCCA---AACTGGTTGCAATACCAGCAAAAG---------ACC---TTTGCCAGGTTCCAGTGTTCTTTATGCTCTCGCAGTTGGGCCTCTGGCCACGTCTTGGTGGTTTTTCACATGCACTGGTGTGGAAAGAAGTGTATGGGCCAGGTGAAGATGCGGGTCTTTGCTCAGAAATGCAAGAAATGTCCCCAGCCTCCATTTGAGATTCCAGAGTTCACACAGGACAACATCACAAGGATCCTGAACAACCTGGTCTTCAAAATCCTGAAGAAGTGCTATGGAGAAGCA------------------------------------------------------------------------------------------TTCAAACAAATGGAGGAG------ATTCCGTTG---------------GTTGGGGAT------GCCAGTCTTGAA---GGA---CCA---------------------CATGACAGTAACAACTGTGAGGCATGTTTGCAGGGCTTT---------TGTGCTCAG------------------------AGTGGCTTAGGCCTAGCCTCAAAGTCACCAGTGCCCCCATTGTCACCCACCCCCTCT---------------------------------------------------AAGTCGACTAGGGAGCCTACTGTCCCTGCTACTTGTATCAACATCCCCTGTTCACAAACCCCCTTGAAAGTGGAAAAGCCCCGAGCATCAACAGTGAACCCCAAAGTCAGTAACCCTACCAAGGCTGACCCCAAAGTCAACCATACCCCCAAATCATCAACTGTCCCA---------------------------------------------------------------------------------------------------------------------------------------------------------------------------------------------------------------------------------------------------------------------------------------------------------------------------------------------------------------------------------------------------------------------------------------------------------------------------------------------------------------------------------------------------------------------------------------------------------------------------------------------------------------------------------------------TTGGCAACAGAAGTTATTTCGCATACCCCTAAATATGTCCATCAAATGCGTTCTCCCATCCAAAGCAGCAGAGCAGCAGATGTAGCAACCAAGAATATCAGGCCCAAGACCCAAAACACAGTGCCCTCGTCCTCCTCTTTAATTACACCCACTTCCTCATTTGTCCCACCCACTTCCTCATTGGTTGCACCCACTTCCTCCTCTTTAGCCATGCCCTCTTCCTCCTCATTGGTTACACAC------ACTTCTTGGAACCCACCAGCAAACACGACT---TGCAGGGTGGAGACGTATGTG------------------------------------------------------------------------------------------------------------------------------------------------------------GGGACCTATCCATCAAGTGGGTCTTCCCAATTTTGC---------------------------------------------------------------------------------------------------------------------------------------------------------------------------GAAGACTGCCCGAGG------------------TGC------------------------------------------------------------------------------------------------------ATCCTGCAGAGCTTCTGCTCC---------------------------------------------------------------------------------------------------------------------------------------------------------------------------------------------------------------------------------------------------------------------------------------------------------------------------------------------------------------------------------------------------------------------------TGCCGCCGTTTTCTCCTTGTAATC------TTTGTTATCATTGCTGTG---------------------------------TTGCTTGTTGTAAGAAACCTCATATGA------------------------------------------------------------------------------------------------------------------------------
>Damara_mole-rat_RTP3
---------------------------------------------------------------------------------------------------------------ATGGAAGCCACGGATCAGGAC---ATAGAGGAGTGGAACGAAGTGTTCCAGGAGCTAATT---CAGGAGGTAAAACCG------TGGCACACGTGGACGCTGGTGACAGAC------------AAGGACCTTCTTCCC---GATGCCCCGCAGCAG---GGCTGGTCGCAGTATCAGCAGAAG---------ACC---TTCGCCAGGTTCCAGTGCTCCTCCTGCGCTCGCAGCTGGGCCTCCGCCCACGTCCAGGTCCTCTTCCACATGCACTGGAACAGGAAGAAGCACAGGGGCCGCGTGAAGATGCGGGTCTTCTCCCAGAGGTGCAGGAGGTGTGCACAGCCCAGATTTGAGGCTGCGGAGTTCACTCTGGAGAACATCAGGCGGACCCTGACGAACCTGGTGTTCCGCATCCTGAGGAAGTGCTACAAGGAGGGC------------------------------------------------------------------------------------------TTCGAGGCGATGGAGGAC------ATGCCCACG---------------GTCAAGGAC------ACCAGCCTGGAG---GGG---CCG---------------------CACGACAGTCTCAACTGCGAGGCCTGTCTGCAGGGCTTC---------TGTGCCCAG------------------------AGTGGGCTGAGCCTGGCCCCGCAGCGATCAGGGCTCCCCTCGCTGCCTAGCCCCTCC---------------------------------------------------------------GAGGACACC---------AGGGCCACTGCTACCTGCAGCCACCGCCCCTGCTCCCCACCCCCCAAGGTGGACAAGCTCCTTGTGTCAGCAGTGGACTCTAAACTTCCCAAGGCTGACCCCAAAGTCAGCCACGCCTCAAAACCATCAGCTGCTCCAAGATATCCAACCGAAGAGGTGTTGCCCACATTAGCAGTGACCCCCAAAGTCTCTAAACTTCCCAAAGCTGACCCCAAGGTCAGCCACGCCTCAAAACCATCAGCTGCTCTAAGATATCCAACCGAAGAGGTGTTGCCCACATTAACAGTGACCCCCAAAGTCTCTAAACTTCCCAAAGCTGACCCCAAAGTCAGCCACGCCTCAAAACCATTGGATACTCTAAGAATTTCAACCGAAGAGGTGTTGTCCACATTAATAGTGACCCCCAAAGTCTCTAACCCTCCCAAGGCCGACCCCAAAGTCAGCCACACCTCA------------------------------------------------------------------------------------------------------------------------------------------------------------------------------------------------------------------------------------------------------------------------------------------------------------------------------------------------------------------------------------------------------------------------------------------------------------------------------------------------------------------AAACCATCAGCTGCTCTAAGATATCCAACCGAAGAGGTGTCGCCCACATTAACAGTGACCCCCAAAGTCTCTAAACTTCCCAAAGCTGACCCCAAAGTCAGCCATGCCTCAAAACCATTGGACACTCTAAGA---ATTTCAACCGAAGAGGTGTTGCCCACATTAATAGTGACCCCCAAAGTCTCTAAACTTCCCAAAGCTGATCCCAAAGTCAGCCACGCCTCAAAACCATCAGCTGCTCCAAGATATCCAACCGAAGAGGTGTTGCCCACATTAGCAGTGACCCCCAAAGTCTCTAAACTTCCCAAAGCTGACCCCAAAGTCAGCCACGGCTCAAAACCATTGGAT---------------------------------------ACTCTAAGAATTTCAACCGAAGAGGTGTTGTCCACATTAATAGTGACCCCCAAAGTCTCTTACCCTCCCAAGGCCGACCCCAAAGTCAGCCACGCCTCAAAACCATCAGCTGCTCCAAGATATCCAACCGAAGAGGTGTCGCCCACA------------------------------------------------------------------------------------TTAACAGTAACCCCCAAAGTCCCTAACCCTCTCAGGGCCGACCCCAAGGTGCGCGACTGG------------------------------------------------------------------------------------------------------------------------------------------------CTGGCCATTCACATGCCTTCTCCCACAGACAGCAGAACAGCAGTGGACACAGCCGTTGGGAACCCCAGGGTGATGTCAAGAGAGCCTTCACCTGCACTGCCCCTGCCTGCTAATTCCAGATGGGACAGAGGCCTCTCCTCTTCGAACCAGACCAGGCCCCCCATTTGCCAGGCGAACACCAGGGTCCCGACGCCCCCACTCCCTGAGTCTTGCGATTGCAGCCCCCTGCAGAGCTGCACCCCAGTGCATCTGTGCCTGCGCTGCCCTTGCTGTCTGCTTCTAGTCCTCATC------ATTGGCGTGGTGCTGTGG---------------------------------TACTGGCTCCCCTAG------------------------------------------------------------------------------------------------------------------------------------------
>Alpine_marmot_RTP3
------------------------------------------------------------------------------------------------------------ATGGGGGACAAGAAGGGTCAGGAC---ATAGAAGCATGGAGGCAAGTATTCCAGACGTTAATT---CAGGAGGTGAAACCA------TGGCACAAATGGACCCTCACAGCAGAC------------AAGGGCCTTCTTCCC---AACGTCCTGCAGCCG---GGCTGGATGCAATACCAGCTGTGG---------ACT---TTCGCCAGGTTCCAGTGTTCTTCCTGCTCTCGCAGTTGGGCCTCTGCCCATGTCCAGGTCCTTTTCCACATGCACTGGAGTGAGAAGAAACACAGGGGCCAGGTGAAGATGAGGGTCTTTGCCCAGAGATGTAAGAAGTGCCCCCAGCCTCCATTTGAGGTCCCTGAGTTCACACAGGAGAACATCTCAAGGGTCCTGAATAACCTGGTGATCCGAATTCTGAAGAAATGCTACAGAGAAGGA------------------------------------------------------------------------------------------TTTAAGATTGTAGAGGAG------ATTCCTGCG---------------ATCAAGGAT------ATCTGTCTTCAA---GGG---CCA---------------------CATGACAGTAAAAACTGTGAGGCATGTCTGCAGGGATCC---------TGTGCTCAG------------------------AGTGGGTTGGGCCTGGCCAAGGAGTCACCAGTGCCCACACCCTCC---------------------------------------------------------------AAGGATGCTGGGGAACCCAGGCTAACTGCTACTTGTACCAATCTCCCCTGCTCACAATCAGCCTCTGGAGTGGACAAGATCCTTACACCAGCAGTGAGCCTCAAAGTCTCTAACCCTCCCAAGGCTGACCCCAAGGTCAGACACAGCTCAGAACCACCAACTGCTCCAAGAATTGTAATCCCACAGGTGCCACCCATGTCGACAGTGAGCCCCCAAATCTCTAACCCTCCCAAGGCTGACCCCAAGGTCAGACACAGCTCAGAACCACCAACTGCTCCAAGATTTCCAACCCCACAGGTGTCACCCAGGTCCACAGTGAATCCCAAAGTCCCTGACTCTCCCAAGGCTGACCCCAATGTCAGACACAGCCCAAAACCACCAACTGCTCCAAGATTTCCAACCCAACAGGTGCCACCAAAAAGC------------------------------------------------------------------------------------------------------------------------------------------------------------------------------------------------------------------------------------------------------------------------------------------------------------------------------------------------------------------------------------------------------------------------------------------------------------------------TCACTTTCCCCTATGCGGGCCACTCGAATGCCTTCTCCCACAAACAATACAGCAACAGATGCAGCAGCCAGGGTCACCAGACCAAAGACAGGAAATCCATTACCCTCCTCCTCCTTGCTTGCTATGCCCACAAGCACTACAAACCTCCCC------------------------------------------------------ACTTCTTGGAGCCCAGAAGCAAACACCACT---TGCCAGATGGAGAGTAGAATC---------------------------------------------------------------------------------------------------------------------CAGATCTACCCTGAAAGTGGGCATTTCTATTCCAGCAGGGGGCATTTCTATTCCAGCCCATTCCAGAATTGCGTA---------------------------------------------------------------------------------------------------------------------------------------------------------------------CCAGGGCGCTTAAGCACTTCC------------------TGC------------------------------------------------------------------------------------------------------------------------------------------------------------------------------------------------------------------------------------------------------------------------------------------------------------------------------------------------------------------------------------------------------------------------------------------------------------------------------------------------------------------------------------------------------TGTTGTCTCCTTCTAATCATTGTTGTCGTTGTCACAATGATTATGGTA---------------------------------AAAAATACTTTCTGA------------------------------------------------------------------------------------------------------------------------------------------
>Ryukyu_mouse_RTP3
------------------------------------------------------------------------------------------------------------ATGATGGAAGAAGACATAGGAGAC---ATAGGGCAATGGCAACATGTGTTCCAGGAGCTGATG---CAAGAGGTGAAACCC------TGGCACAAATGGACCCTCATACCAGAC------------AAGAACCTTCTTCCC---AATGTTCTGAAGCCA---AGATGGATGCAATACCAGCAAAAG---------ACC---TTTGCTAGGTTCCACTGTCCTTCCTGCTCTCGAAGTTGGGCGTCTGGCCGAGTCCTGGTAGTCTTCCACATGCGGTGGTGTGAGAAGAAGGTCAAGGGGCGGGTGAAGATGAGGGCCTTTGCTCAGAGATGTAATCGGTGCCCCGAGCCTCCATTTGCAACTCCAGAGTTCACTTGGGACAACATCTCTAGGATCTTGAACAACCTGCTCTTCCAAATTCTGAAGAAGTGCTATAAAGAAGGG------------------------------------------------------------------------------------------TTTAAGCAAATGGGTGAG------ATTCCTTTG---------------CTAGGGGAC------ACCAGTCTTGAA---GGA---CCA---------------------CATGACAGCGGCAACTGTGAGGCCTGTCTCCTGGGCTTT---------TGTGCTCAG------------------------AATGACTTAGGCCAAGCCTCAAAACCACCAGCACCCCCATTATCTCCTACCTCCTCG---------------------------------------------------AAGTCTGCCAGGGAGCCCAAGGTCACTGCCACCTGTAGCAACATTTCCTCCTCACAGCCCTCCTCTAAAGTGGAGATGCTCCAAGTATCAAAAGTGAACCCCCAAACCAGTAACCCTACCAAAAATGACCCCAAGGTTAGCTGTACCTCAAAACCATCAACTACTCCAAGACTG---------------------------------------------------------------------------------------------------------------------------------------------------------------------------------------------------------------------------------------------------------------------------------------------------------------------------------------------------------------------------------------------------------------------------------------------------------------------------------------------------------------------------------------------------------------------------------------------------------------------------------------------------------------------------------------------------ACAATACAACAGCTGCCAGTAGTAAGCCCACCTGCCCCTAGATGTGTCATTCAAATGCCTTCTCCCACTCTCATCGACAGCAGCAGAGCAGCAGATGTAGCAAAGAACACCAGATCCAAGACCCCAAAGGCATTGCTCTCATCCCCTTTATACGTCCCACCCACTTCCTCCTATGTCCCACCCACTTCCTCCTATGTCCCACCCACCTCCTCCTCAGTTATTGTGCCTATTTCCTCTTCATGGAGACTACCAGAAAACACTACT---TGCCAAGTAGAAAGAAGCAGT---------------------------------------------------------------------------------------------------------------------------------------------------CATAACCACCCGCAAAGCCAGTCTTCCTGCTGCGGGGCCTGCTGC---------------------------------------------------------------------------------------------------------------------------------------------------------------------GGGGGCTGTGGGGGCTGCTGTGAGATCTTCAGGGCCTCATGC------------------------------------------------------------------------------------------------------TGTGAGGCCGCCTGTAATTGCATGTCACAGAGTCCACTG---------------------------------------------------------------------------------------------------------------------------------------------------------------------------------------------------------------------------------------------------------------------------------------------------------------------------------------------------------------------------------------------------------TGTTGCTTGGCCTTTCTAATCTTG------TTCTTATTGCTG---------------------------------------TGGTATTTATTATAA------------------------------------------------------------------------------------------------------------------------------------------
>Shrew_mouse_RTP3
------------------------------------------------------------------------------------------------------------ATGATGGAAGAAGACATAGGAGAC---ATAGGACAATGGCAGCATGTGTTCCAGGAGTTGATG---CAAGAGGTGAAACCT------TGGCACAAATGGACCCTCACACCAGAC------------AAGGACCTTCTTCCC---GATGTTCTGAAGCCA---GGATGGAAGCAATACCAGCAAAAG---------ACC---TTTGCTAGGTTCCACTGTTCTTCCTGCTCTCGAAGTTGGGCGTCTGGCCGAGTCTTGATAGTCTTCCACATGCGGTGGTGTGAGAAGAAGGCCAAGGGGCGGGTGAAGATGAGGGTGTTTGCTCAGAGATGTAATCAGTGCCCTGAGCCTCCATTTGCAACTCCAGAGTTCACTTGGGACAACATCTCAAGGATCTTGAACAACCTGCTCTTCCGAATTCTGAAGAAGTGCTATAAAGAAGGG------------------------------------------------------------------------------------------TTTAAGCAAATGGGTGAG------ATTCCTTTG---------------CTTGGGGAC------ACCAGTCTCGAA---GGG---CCA---------------------CATGACAGCGGCAACTGTGAGGCCTGTCTCCTGGGCTTT---------TGTGTTCAG------------------------AATGACTTAGGCCAAGCCCCCAAAACACCAGCACCCCCATTATCTCCGACCTCCTTGAAGTCAACCAGGGATCCCAAGGTCACTGCCACCTTATCTCCGACCTCCTCGAAGTCAACCAGGGATCCCAAGGTCACTGCCACCTGTAGCAACATTTCCTCCTCACAGCCCTCCTCTAAAGTGGAGANGCCCCAAGCATCAAAAGTGAACCCCCAAACCAGTAACCCTACCAAAAATGACCCCAAGGTTAGCTGCACCTCAAAACTATCAACTACTCCAAGACTG------------------------------------------------------------------------------------------------------------------------------------------------------------------------------------------------------------------------------------------------------------------------------------------------------------------------------------------------------------------------------------------------------------------------------------------------------------------------------------------------------------------------------------------------------------------------------------------------------------------------------------------------------ACAATCCAACAGCTGTCAGTAGTAAGCTCACCTGCCCCTAGATGTGTCATTCAAATGCCTTCTCCCACTCCCAGTGACAGCAGCGGAGCAGCAGATGTAGCAAAGAAGAACACCAAATCCAAGACCCCAAAGGCATTGCTCTCATCCTCTTTATATGTCCTACCCACTTCCTCCTATGTCCCACCCACTTCCTCCTATATCCCACCCACTTCCTCTTATGTCCCACCCACTTCCTCTTGTGTCCCACCCACTTCCTCCTCAGTTATTGTGCCCATTTCCTCCTCATGGAGACCACCAGAAAACACTACT---TGCCAAGTAGAGAGAAGCAGC---------------------------------------------------------------------------------------------------------------------------------------------------CATATCCACCCGCAAAGCCAGTCTTCCTGCTGCAAAGCTTGCTGC---------------------------------------------------------------------------------------------------------------------------------------------------------------------GAGGCCTGCTGCGGGGGCTGCTGTGGGATCTTCATGTGGTGC------------------------------------------------------------------------------------------------------TGCGAGTGCTGGTGTAAGATCTTTATGGGCTGCCGCGAGATCTTCGGGGGCTGCTGTGAGGCCAGCTGTAATAGCATGTCACAGAGCCCACTGGGT------------------------------------------------------------------------------------------------------------------------------------------------------------------------------------------------------------------------------------------------------------------------------------------------------------------------------------------------TGCTTGGCCTTTCTAATCTTGTTC------TTATTGTTG------------------------------------------TGGTATTTATTATAA------------------------------------------------------------------------------------------------------------------------------------------
>Mongolian_gerbil_RTP3
------------------------------------------------------------------------------------------------------------------------ATGATGGAAGAC---ATAGAACTATGGCAACAAGTGTTCCAGGAGCTGATT---CAAGAGGTGAAACCG------TGGCACAAATGGACCCTCACACTAGAC------------AAGGACCTTCTCCCT---GACGTTCTGAAGCCA---GGGTGGACGCAATACCAGCAAAAG---------ACC---TTCGCCAGGTTCCACTGTCCCTCCTGCTCTCGAAGTTGGGCCTCTGGCCAAGTCATGATGGTCTTTCACATGCGCTGGCGTGAGAAGAAGGGCAAGGGACAGGTGAAGATGAGGGTGTTTGCTCAGAGATGCAATCAGTGCCCTGAGCCTCCATTTGCAGCTCCAGAGTTTACTCGGGACAACATCTCAAGGATCTTAAACAACCTGCTCTTCCGAATCCTGAAGAAGTGCTATAAGGAAGGG------------------------------------------------------------------------------------------TTTAAGCAAATGGGCGAG------ATTCCTTTG---------------CTTGGGGAT------ACCAACCTCGAA---GGA---CCG---------------------CATGACAGCAACAACTGTGAGGCATGTCTACAGGGCTTT---------TGCGTTCAG---------------------------GGCTTAGGCCCAGCCTCAAAGCCACCAGCACCCCCATTATCTCCCACCTCC------------------------------------------------------AAGCCAACTAGGGAGCCTAAGGCCACTGCCGTTTGCAGCAACATTCCCTGCTCACAGCCCTCCTCTAAGGTGGAAAAGCCCCAAGCAACAACAGTGAACCCCAAAGCCAGCAACTCTACCAAAGATAACCCCAAGATTAGCCACACCTCAAAACCATCAACTGTCCCAATATTG---------------------------------------------------------------------------------------------------------------------------------------------------------------------------------------------------------------------------------------------------------------------------------------------------------------------ACAACCCAACAGTTGTCACTGGTAAGCTCACCTACTCCCAGACATGTCACTCAAATGCCTTCTCCTGTAGAGAGCCTCGGGGCAGCAGATCTAGCTAACAAGAACACCAGGCCCAAGACCCCAAAGGCATTGCCCCAATCCTCCTCATCTGTCCCATCCACTTCCTCCTCATTTGTCCCACCGACTTCCTCCTCATTTGCCTCACCCACTTCCTCATATGATGGACCCTCCTCTAAAGTGGAAAAGCCCCAAGCATCAAAAGTGAACCCCCAAACCAGTAACCCTACCAAAGATGACCCCAAGGTTAGTCATACCTCAAAACCATCAACTGTCCCAATATTGACAACCCAACAGTTGTCACTGGTAAGCTCACCTATCCCCAGATATGTCACTCAAATGCCTTCTCCTGTAGAGAGCCTCAGGGCAGCAGATCTAGCTAACAAGAACACCAGGCCCAAGACCCCAAAGGCATTGCCCCAATCCTCCTCATCTGTCCCATCCACTTCCTCCTCTTATGTCCCACCAACTTCCTCCTCATTTGTCCCACCCACTTCCTCATTTGTTGTGCCCACTTCCTCTTCATATGTTGGTTCC------AGTTCTTGGAGATCACCAGCAAATACCACT---TGCCAAGTAGAGATAAGCAGC---------------------------------------------------------------------------------------------------------------------------------------CGTATCCGCCGAGAAAGTGAGGCTTTCTGCTGCGGGGCCTGCTGCGGGGCCTGCTGC------------------------------------------------------------------------------------------------------------------------------GGGGCGTGCTTCGAGGGCTGCTGTGGGTGTGGAGAGGTCTGCTGCAGGATTGGCTTGGCC------------------TGC------------------------------------------------------------------------------------------------------TGTGAGTGCTGGTGCCGGTTCATTGTGGCCTTCTGTGACTTAATGTCACACAGTCCATGTGGC---------------------------------------------------------------------------------------------------------------------------------------------------------------------------------------------------------------------------------------------------------------------------------------------------------------------------------------------------------------------------------TGCTTGGTCTTTATAATCTTACTT------ATTATTGTTGTGAACTTA---------------------------------TTTTAA---------------------------------------------------------------------------------------------------------------------------------------------------
>Arctic_ground_squirrel_RTP3
------------------------------------------------------------------------------------------------------------ATGGCGGACAAGAAGGGTCAGGAC---ATAGAAGCATGGAGGCAAGTATTTCAGATGTTAATT---CAGGAGGTGAAACCA------TGGCACAAATGGACCCTCACAGCAGAC------------AAGGGCCTTCTTTCC---AACGTCCTGCAGCCG---GGCTGGATGCAATACCAGCTGTGG---------ACT---TTCGCCAGGTTCCAGTGTTCTTCCTGCTCTCGCAGTTGGGCCTCTGCCCATGTCCAGGTCCTTTTCCACATGCACTGGAGTGAGAAGAAGCACAGGGGCCAGGTGAAGATGAGGGTCTTTGCCCAGAGATGTAAGAAGTGCCCCCAGGCTCCATTTGAGGTCCCTGAATTCACACAGGAGAACATCTCAAGGGTCCTGAATAACCTGGTGATCCGGATTCTGAAGAAATGCTACAGAGAAGGA------------------------------------------------------------------------------------------TTTAAGATTGTAGAGGAG------ATTCCTGCG---------------ATCAAGGAT------ATCTGTCTTCAA---GGG---CCA---------------------CATGACAGTCAAAACTGTGAGGCATGTCTGCAGGGATCC---------TGTGCTCAG------------------------AGTGGGTTGGGCCTGGCCAAGGAGTCACCAGTGCCCACGCCCTCC---------------------------------------------------------------AAGGATGCTGGGGAACCCAGGCTAACTGCGGCTTGTACCAATCTCCCCTGCTCACCATCAGCCTCTAGAGTGGACAAGATCCTTACATCAGCAGTGAGCCTCAAAGTCTCTAACCCTCCCAAGGCTGACCCCAAGGTCAGACACAGCTCAGAACCACCAACTGCTCCAAGAATT---------------------------------------------------------------------------------------------------------------------------------------------------------------------------------------------------------------------------------------------------------------------------------------------------------------------------------------------------------------------------------------------------------------------------------------------------------------------------------------------------------------------------------------------------------------------------------------------------------------------------------------------------------------------------------------------------------CTAAACCCACAGGTGCCACCCATGTCAACAGTGAGCCCCCAAATCTCTAACCCTCCCAAGGCTGACCCCAAGGTCAGACACAGCTCAGAACCACCAACTGCTCCAAGAATTCTAAACCCACAGGTGCCACCCATGTCAACAGTGAGCCCCCAAATCTCTAACCCTCCCAAGGCTGACCCCAAGGTCAGACACAGCTCAGAACCACCAACTGCTCCAAGATGTCTAACCCCACAGGTGTCACCCAGGTCCACAGTGAATCCCAAAGTCCCTGACTCTCCCAAG---------------------------------------------------------------------------------------------------------------------GCTGACCCCAAGGTCAGACCCAGCTCAAAACCACCAAATGCTCCAAGATTTCCAACCCAACAGGTGCCACCCAGA---------------------------------------------------------------------------------------------------------------------------------------------------AGCTCACCTCCTCCTGTGCGGGCCACTCGAATGCCTTCT------------------CCCACAAAGAACAACACAGCAACAGATGCAGCAGCCAGGGTCACCAGACCAAAGACAGGAAATCTATTGCCCTCCTCCCCCTTGCTGGCTTTGCCCATCCGCCCTGCAAACTTCCCCACTTCTTGGAGCCCAGAAGCAAACACCACTTGCCAGATGGAGAGTCGAATCCAGATCTACCCCGAAAGTGGGCATTTCTATTCCAGCCCATCCCGGAATTGCGTATCAGGGTGCTTAAGCACTTCCTGC---------------------------------------------------------------------------------------------------------------------------------------------------------------------------------------------------------------------------------------------------------------------------------------------------TGTTGTCTCCTTCTAATCATTGTTGTCGTTGTCACAATGATTATGGTA---------------------------------AAAAATACTTTCTGA------------------------------------------------------------------------------------------------------------------------------------------
>Yellow-bellied_marmot_RTP3
------------------------------------------------------------------------------------------------------------ATGGGGGACAAGAAGGGTCAGGAC---ATAGAAGCATGGAGGCAAGTATTCCAGACGTTAATT---CAGGAGGTGAAACCA------TGGCACAAATGGACCCTCACAGCAGAC------------AAGGGCCTTCTTCCC---AACGTCCTGCAGCCG---GGCTGGATGCAATACCAGCTGTGG---------ACT---TTCGCCAGGTTCCAGTGTTCTTCCTGCTCTCGCAGTTGGGCCTCTGCCCATGTCCAGGTCCTTTTCCACATGCACTGGAGTGAGAAGAAGCACAGGGGCCAGGTGAAGATGAGGGTCTTTGCCCAGAGATGTAAGAAGTGTCCCCAGCCTCCATTTGAGGTCCCTGAGTTCACACAGGAGAACATCTCAAGGGTCCTGAATAACCTGGTGATCCGAATTCTGAAGAAATGCTACAGAGAAGGA------------------------------------------------------------------------------------------TTTAAGATTGTAGAGGAG------ATTCCTGCG---------------ATCAAGGAT------ATCTGTCTTCAA---GGG---CCA---------------------CATGACAGTAAAAACTGTGAGGCATGTCTGCAGGGATCC---------TGTGCTCAG------------------------AGTGGGTTGGGCCTGGCCAAGGAGTCACCAGTGCCCACACCCTCC---------------------------------------------------------------AAGGATGCTGGGGAACCCAGGCTAACTGCTACTGGTACCAATCTCCCCTGCTTACAATCAGCCTCTAGAGTGGACAAGATCCTTACACCAGCAGTGAGCCTCAAAGTCTCTAACCCTCCCAAGGCTGACCCCAAGGTCATACACAGCTCAGAACCACCAACTGCTCCAAGAATT------------------------------------------------------------------------------------------------------------------------------------------------------------------------------------------------------------------------------------------------------------------------------------------------------------------------------------------------------------------------------------------------------------------------------------------------------------------------------------------------------------------------------------------------------------------------------------------------------------------------------------------------------------------------------------------------------------------------------------------------------------------------------------------------------------------------GTAATCCCACAGGTGCCACCCATGTCAACAGTGAGCCCCCAAATCTCTAACCCTCCCAAGGCTGACCCCAAGGTCAGACACAGCTCAGAACCACCAACTGCTCCAAGATTTCTAACCCCACAGGTGTCACCCAGGTCCACAGTGAATCCCAAAGTCCCTGACTCTCCCAAG---------------------------------------------------------------------------------------------------------------------GCTGACCCCAATGTCAGACACAGCTCAAAACCACCAACTGCTCCAAGATTTCCAACCCAGCAGGTGCCACCAAGA------------------------------------------------------------------------------------------------------------------------------------------------------------------------AGCTCACTTCCCCCTATGCGGGCCACTCGAATGCCTTCTCCCACAAACAATACAGCAACAGATGCAGCAGCCAGGGTCACCAGACCAAAGACAGGAAATCCATTACCCTCCTCCTCCTTGCTTGCTATGCCCACAAGCACTACAAACCTCCCCACTTCTTGGAGCCCAGAAGCAAACACCACTTGCCAGATGGAGAGTAGAATCCAGATCTACCCTGAAAGTGGGCATTTCTATTCCAGCAGGGGGCATTTCTATTCCAGCCCATTCCAGAATTGCGTACCAGGGCGCTTAAGCACTTCTTGC------------------------------------------------------------------------------------------------------------------------------------------------------------------------------------------------------------------------------------------------------------------------------TGTTGTCTCCTTCTAATCATTGTTGTCGTTGTCACAATGATTATGGTA---------------------------------AAAAATACTTTCTGA------------------------------------------------------------------------------------------------------------------------------------------
>White-footed_mouse_RTP3
------------------------------------------------------------------------------------------------------------------------ATGGTAGAAGAC---ATAGAGTTATGGCAACAAGTTTTCCAGGAGCTGATT---CAAGAAGTGAAACCA------TGGCACAAATGGACCCTCACACAAGAC------------AAGGGCCTTCTTCCT---GATGTTCTGAAGCCA---GGATGGATGCAGTACCAGCAAAAG---------ACC---TTTGCCAGGTTCCACTGTTCCTGCTGTTCCCGCAGTTGGGCCTCTGGCTGCGTCCTGACAATCTTCCACATGCACTGGTGTGAGAAGGAGGGCCAGGGCCAGGTGAAGATGAGGGTCTTCGCTCAGCGATGTAACAAGTGCCCTGAGCCTCCGTTTGCAGATCCAGAGTTCACTTGGGACAACATCTCAAGGATCCTGAACAACCTGCTCTTCAGAATTCTGAAGAAGTGCTATGGAGAAGGG------------------------------------------------------------------------------------------TTTAAGCAAATGGATGAG------ATTCCTTTG---------------CTTGGAGAC------ACCAGTCTCCAA---GGG---CCA---------------------CATGACAGCAGCAACTGTGAGGCTTGTCTGCAGGGCTTT---------TGTGCTCAG------------------------AGTGGCTTAGGCCTCGCCTCAAAACCACCAGCGCGCCCACTATCTCCCACCCCCTCT---------------------------------------------------AAGACAACTAGGGAGCCTCAGGTCACGACCATTTACAGCGACGATCCCCGCTCACAGACCTCCTCCAAAGTGGAAATGCCCCAAGCATCAAAAGTGGACCCCAAAGCCAGTAACCCTCCCAAAGCTGCCCTCAAGGTTAGCCACACCTCACACCCATCGACTACAATATGGACA------------------------------------------------------------------------------------------------------------------------------------------------------------------------------------------------------------------------------------------------------------------------------------------------------------------------------------------------------------------------------------------------------------------------------------------------------------------------------------------------------------------------------------------------------------------------------------------------------------------------------------------------------------ATCCAACAGTTGTCACGGGTAAGCTCACCTACCCCTACATGTGTCACTCAAATGCCTTCTCCCGTCAAGAGCAGCGCAGCAGCAGATGCAGGAAAGAAGACCAGGTCCAAGACCCCGAAGGCATTGCCCCCACCCTCCTCAGTTGCCCCACCCACTTCCTCCTTATTTGTCCCACCCACTCGCTCATTTGCCCCACCCACTTCCTCCTTATTTGTCCCACCCACTCGCTCCTCATTTGCCCCACCCCCTCGCTCCTATGTTGTGCCG------GATTCTTGGAGACCACCAGCAAACACCGCC---TGCCAGGTAGAGAGAAGCAGC------------------------------------------------------------------------------------------------------------------------------------------CATATCCATCCACCAAGTGAACCTTGCTGTGAAGCTTGCTGCGGGGCCTGCTGC---------------------------------------------------------------------------------------------------------------------------------------------GAG---------------------------------GGCTTCTGT---------------------------------------------------------------------------------------------------------------------------GACTGCCTGTCACGTAAACCG---------------------------------------------------------------------------------------------------------------------------------------------------------------------------------------------------------------------------------------------------------------------------------------------------------------------------------------------------------------------------------------------------------------------------TGTCAGTCTTTGGTCGTCCTATTC------ATTGTTGCTGTTATTGTG---------------------------------ACACTTTGCATAAAATATGGTATATGA------------------------------------------------------------------------------------------------------------------------------
>Southern_multimammate_mouse_RTP3
------------------------------------------------------------------------------------------------------------ATGATGGAAGAAGACACAGGAGAC---ATAGAACAATGGCAACAGATGTTCCAGGAACTGATT---CAAGAGGTGAAACCT------TGGCACAAATGGACCCTCACACCAGAC------------AAGGACCTTCTTCCC---GATGTTCTGAAGCCA---GGATGGACACAATACCAGCAAAAG---------ACC---TTTGCCAGGTTCCACTGCTCTTCCTGCTCTCGAAGTTGGGCCTCTGGCCGAGTCCTGATAGTCTTCCACATGCGGTGGTGTGAGAAGAAGGCCAGGGGGCGGGTGAAGATGAGGGTGTTTGCTCAGAGGTGTAATAAGTGCCCCGAGCCTCCATTTGCAACTCCAGAGTTCACTTGGGACAACATCTCAAGGATCTTGAACAACCTGCTCTTCCGAATTCTGAAAAAGTGCTATAAAGAAGGG------------------------------------------------------------------------------------------TTTAAGCAGATGAGTGAG------ATTCCTTTG---------------GTTGGGGAC------ACCAGTCTCGAA---GGA---CCA---------------------CATGACAGCGGCAACTGTGAGGCCTGTCTGCTGGGCTTT---------TGTGCTCAG------------------------AATGACTTAGGTCAAGCCTCAAAACCACCAGCACCCCCATTATCTCCTACCTCCTCC---------------------------------------------------AAGTCAGCCAGGGAGCCTAAAGTCACTGCCACCGGTAGCAACATTTCCTCCTCACGGGCCACCTCGAAA---GAGAAGCCCCAAACATCAAAAGTGAACCCCCAAGCCAGCAACCCTACCAAGGATGACCCCAAGGTCAGCTGCACCTCA---------------------------------------------------------------------------------------------------------------------------------------------------------------------------------------------------------------------------------------------------------------------------------------------------------------------------------------------AAACCATCAACTACTCCAAGACTGACGATCCAACAGCTGTCGGTAGTAAGCTCA------CCTGTCCCCAGATGTGTCATTCAAATGCCTTCTTCTTCTCCCGCTCCCCTTCCTGTCATTCAAATGCCTTCTCCTGCTCCCGCTCCCGCTCCCGCTCCTGCTCCCGCTCCTGCTCCTGCTCCCCCCGCTCCAGTCGTCTTTGTCGACAACAGCAGAGCAGCAGGTATAGCAAAAAAGGCCACCAGATCTAAG---------------------------------------------------------------------------------------------------------------------------------------------------------------------------ACCCCGAAGGCATTGCGCTCATCCTCTTTATATGTCCCACCCATTTCCTCCTATGCTCCACCCACCTCCTATGCCCTGCCCACCTCCTCTTATGTCCCACCTACTTCCTCTTATGTCCCACCTACTTCCCCT---TATGTCCCACCCACTTCCTCCTCATTTGTTGTGCCCATTTCCTCCTCATGGAGACCACCAGCAAGCACCTCT---TGCCAAGTAGAGAGAGGCAGT---------------------------------------------------------------------------------------------------------------------------------------------------CATATCCGCCCACAAAGCCAGTCTTCCTGCTGCGAAGGTTGCTGT---------------------------------------------------------------------------------------------------GGGGCCTGCTGCGGGGCCTGCTGCGAGTGCTGCTGTAAGAGCTTCCAGGGCTGCTGTGGG------------ATCTTGGGGAGCTGCTGTGAGATCCTCGGGCGCTGC------------------------------------------------------------------------------------------------------TGCGTGGGCTGCTATGAGATCTTTGGGGGCTGCTGTGAGGCCAGCTGTAATTGCATGTCACAGAGTCCACTGTGT---------------------------------------------------------------------------------------------------------------------------------------------------------------------------------------------------------------------------------------------------------------------------------------------------------------------------------------------------------------------TGTTTGGCCTTTCTAATCTTGTTC------CTGTTGCTA------------------------------------------TGGTACTTATTGTAA------------------------------------------------------------------------------------------------------------------------------------------
>Black_rat_RTP3
------------------------------------------------------------------------------------------------------------------------ATGACAGAAGACGACGTAGGACAATGGCAACATGTGTTCCAGGAGCTGATT---CAAGAGGTGAAACCG------TGGCACAAATGGACCTTCACACCAGAC------------AAGGAGCTTCTTCCC---GATGTTCTGAAGCCA---GGATGGACGCAATACCAGCAAAAG---------GCC---TTTGCCAGGTTCCACTGTTCTTCCTGCTCTCGAAGTTGGGCCTCTGGCAGAGTCTTGATCGTCTTCCACATGCGCTGGTGTGAGAAGAAGGCCAAGGGGCAGGTGAAAATGAGGGTGTTTGCACAGAGATGTAACCAGTGCCCCGAGGCTCCATTTGCAGCTCCAGAGTTCACATGGGACAACATCTCAAGGATTTTGAACAACTTGCTCTTCCGAATTCTGAAGAAGTGTTATAAAGAAGGG------------------------------------------------------------------------------------------TTTAAGCAGATGGGCGAG------ATTCCTTTG---------------CTTGGGGAC------ACCAGTCTCGAA---GGA---CCA---------------------CATGACAGTGGCAACTGTGAGGCCTGTCTGCTGGGCTTT---------TGTGCTCAG------------------------AATGACTTAGGCCAAGCCTCAAAACCACCAGCACCCCCATTATCTCCTACCTCCTCC---------------------------------------------------AAATCCGCCAGAGAGCCTAAGGTCACTGCCGCCTGTCGAGACCTTCCCTGCTCACAGTCCTCCTCTAAAGTGGAGAAGCCCCAAGCATCGGACATGAGCCCCCATGCCACTAACCCCTCCAAAGAGGACCCTAAGGTTAGCTGCACCTCAAAACCATCAACTAATCCAAGACTG---------------------------------------------------------------ACAATCAAACAGCTGTCAGAAGTAAGCTCGTCCGCAAAACCATCAACTAATCCAAGACTGACAATCAAACAGCTGTCAGAAGTAAGCTCGTCCGCAAAACCATCAACTAATCCAAGACTGACAATCAAACAGCTGTCAGAAGTAAGCTCGTCCGCAAAACCATCAACTAATCCAAGACTGACAATCAAACAGCTGTCAGAAGTAAGCTCGTCCGCAAAACCATCAACTAATCCAAGACTGACAATCAAACAGCTGTCAGAAGTAAGCTCGTCCGCCCTCGAATGTGTTATTCAAATGCCTTCTCCCATCAGCAGCAACAGAGCAGCAGATACAGCAAAGAAC------------------------------------------------------------------------------------------------------------------------------------------------------------------------------------------------------------------------------------------------------ACCAGATCCAAGGCCCCAAAGGCATCCCTCTCATCCTCCTCCTGTGTCCCACCCACTTCCTCATATGTCCCACCCACTTCCTCCACTTCCTCTTTGTATGTCACACCTACTTCCTCTTATGTCCCACCTACTTCCTCCACTTCCTCCTTATATGTCCCACTCACTTCCTCATATGTCCCACCCACTTCCTCCTCAAATGTCCCACCCTCTTCCTTTTTATATCCCCCACCCACTCCCTCATATGTCCCATCCACTTCCTCCTCATGTAGACCACCAGCAAACACCGCT---TGCCAAGTAGAGAGAAGCGCC------------------------------------------------------------------------------------------------------------------------------------------------------CCAATCCACCCAGAAAGCCAGTCTTCCTGCTGCAAAGCTTGC---------------------------------------------------------------------------------------------------------------------------------------------------------------------------AGCGCCGGCTGGTGTGAGGTCTTCTTGGGCTGCTGT------------------------------------------------------------------------------------------------AAATTCGGGTCAGAGAGTCCACAGTGT---------------------------------------------------------------------------------------------------------------------------------------------------------------------------------------------------------------------------------------------------------------------------------------------------------------------------------------------------------------------------------------------------------------------------TGCCTGTTCTTTCTAATCTTGTTT------TTGTTGCTG------------------------------------------TGGTACTTATTATAA------------------------------------------------------------------------------------------------------------------------------------------
>African_grass_rat_RTP3
---------------------------------------------------------------------------------------------------------------------ATGATGGAAGAAGAC---ATAGGACAGTGGCAACATATGTTCCAGGAGCTGATT---CAAGAGGTGAAACCG------TGGCACAAATGGACCCTCAGACCAGAT------------AAGGACCTTCTTCCT---GGTGTTCTGAAGCCA---GGATGGACGCAATACCAGCAAAAG---------ACC---TTTGCCAGGTTCCACTGCTCTTCCTGCTCTCGAAGTTGGGCCTCTGGCAGAGTCCTGATAGTCTTCCACATGCGGTGGTGTGAGAAGAAGGCCAAGGGGCAGGTAAAGATGAGGGTGTTTGCTCAGAGATGTAACCAGTGCCCTGAACCCCCATTTGCAACTCCAGAGTTCACATGGGACAACATCTCAAGGATCTTGAACAACCTGCTCTTCCGAATTCTGAAGAAGTGCTATAAAGAAGGG------------------------------------------------------------------------------------------TTTAAGCAAATGGGTGAG------ATTCCTTTG---------------GTTGGGGAC------ACCAGTCTTGAA---GGA---CCA---------------------CATGACAGAGGCAACTGTGAGGCCTGTCTGCTGGGCTTT---------TGTGCTCAG------------------------AATGACTTAGGTCAAGCCTCAAAAGCACCAGCACCCCCATTATCTCCCACCTCCTCG---------------------------------------------------AAGTCAACCAAGGAGCCTAAGGCCGCTGCCACTTGTAGCAACGCTCCCTGCTCAGTATCCTCCTCTAAAGTGGAGAAGCCCCAAGCATCAAAAGTGAACCCCCAAGCCAGTAACCCTACCAAAGATGACTCTAAGGTTAGCTTCACCTCAAAACCATCAACTACTCCAAGATGG------------------------------------------------------------------------------------------------------------------------------------------------------------------------------------------------------------------------------------------------------------------------------------------------------------------------------------------------------------------------------------------------------------------------------------------------------------------------------------------------------------------------------------------------------------------------------------------------------------------------------------------------------------------------------------------------ACAATCCAACCGCTGTCAGTAGTAAGCTCACCTGCTCCCAGATGTGTCATTCAAATGCCTCCTCCTGTCGACAGCAGCAACAGAGCAGCACATGTGGCAAACAAGAACACCATATCCAAGACCCCAAAGTCATCGCTCTCATCCTCTTTATATGCCCCACCCACTTCCTCAAATGCCCCACCCACTTCCTCCTTATATGTCCTATCCACTTCCTCCTCCTATGTTGTGCCCATTTCCTCTTCATGGAGACCACCAGCAAACACCACT---TGCCAAGTAGAGAGAAGCAGC---------------------------------------------------------------------------------------------------------------------------------------------------CATATCCACCCACAAAGCCAGTCTTCCTGCTGCAAAGCTTGCTGC------------------------------------------------------------------------------------------------------------------------------------------------------------------------GGGGCCTTCGGGGCCTGC------------------TGCGTGGGCTGCTGTGAGATCATCGGGCGCTAC------------------------------------------------------------------------TGCGTGGGCTGCTGTGAGATCATCCGGAGCTGCTGCGAGGGCTGCTGTAATTGCATGTCACAGGGTCCACTGTGT---------------------------------------------------------------------------------------------------------------------------------------------------------------------------------------------------------------------------------------------------------------------------------------------------------------------------------------------------------------------TGCTTGGTCTTTCTAATCTTGTTG------CTGTTGTTG------------------------------------------TGGTACTTATTATAA------------------------------------------------------------------------------------------------------------------------------------------
>House_mouse_RTP2
------------------------------------------------------------------------------------------------------------------ATGTCCACCAGCCTGACC---ACTTGTGAGTGGAAGAAGGTCTTCTACGAGAAGATG---GAGGTGGCCAAGCCA------GCGGACAGCTGGGAGCTCATCATAGAC------------CCCACCCTCAAGCCC---AATGAGCTGGGCCCT---GGCTGGAAGCAGTACCTGGAGCAACAT------GCC---TCAGGCAGGTTCCACTGTTCCTGGTGTTGGCACACATGGCAATCTGCCAATGTCGTCATTCTCTTCCACATGCACCTGGACCGTGCCCAGCGTGTTGGCTCAGTGCGCATGCGCGTGTTCAAGCAGCTGTGCTATCAGTGCGGCACGTCGCGGCTGGACGAGTCCAGCATGCTGGAGGAGAATATCGAGGGCCTGGTGGACAACCTCATCACCAGTCTGCGCGAGCAGTGTTACGATGAGGAT------------------------------------------------------------------------------------------GGTGGCCAGTACCGCATC------CAC---------------------GTAGCCAGC------CGGCCAGACAGC---GGA---TTG---------------------CACCGCAGTGAGTTCTGCGAGGCCTGCCAGGAAGGCATC---------------------------------------------------------------------------------------------------------------------------------------------------------------------------------------------------------------------------------------------------------------------------------------------------------------------------------------------------------------------------------------------------------------------------------------------------------------------------------------------------------------------------------------------------------------------------------------------------------------------------------------------------------------------------------------------------------------------------------------------------------------------------------------------------------------------------------------------------------------------------------------------------------------------------------------------------------------------------------------------------------------------------------------------------------------------------------------------------------------------------------------------------------------------------------------------------------------------------------------------------------------------------------GTGCACTGGAAGCCCAGCGAAAAGCTGCTG------GAGGAGGATGCCGCCTAT---------------------------------------------------------------------------------------------------------------------------------------------------------------ACCGATGCC---------TCCAAGAAGAAGGGC---------------------------------------------------------------------------------------------------------------------------------------------------------------------------CAGGCTGGTTTTATC------------------TCC------------------------------------------------------------------------------------------------------AGCTTCTTCTCATTTCGTTGG---------------------------------------------------------------------------------------------------------------------------------------------------------------------------------------------------------------------------------------------------------------------------------------------------------------------------------------------------------------------------------------------------------------------------TGCCTGTTCTGGGGCACCCTCTGC------CTGGTCATTGTCTACCTG---------------------------------CAGTTC---TTCCGAGGCCGCTCTGGCTTCCTTTAG---------------------------------------------------------------------------------------------------------------------
>Brown_rat_RTP2
------------------------------------------------------------------------------------------------------------------ATGTCCACCAGCCTGACC---ACTTGTGAGTGGAAGAAGGTCTTCTATGAGAAGATG---GAGGTGGCAAAGCCA------GCGGATAGCTGGGAGCTCATCATAGAC------------CCCAATCTCAAACCC---AATGAGCTGGGCCCT---GGCTGGAAGCAGTACCTGGAACAGCAT------GCC---TCAGGCAGGTTCCACTGTTCTTGGTGCTGGCACACCTGGCAGTCTGCCAATGTGGTCATCCTCTTCCACATGCACCTGGACCGTGCCCAGCGTGTTGGCTCAGTGCGCATGCGTGTGTTCAAGCAGCTGTGCTACCAGTGCGGCACCTCACGGCTGGACGAGTCCAGCATGCTGGAGGAGAACATCGAGGGCCTGGTGGACAACCTCATCACCAGTCTGCGCGAGCAGTGCTACGACGAGGAT------------------------------------------------------------------------------------------GGGGGCCAGTATCGCATC------CAC---------------------GTGGCCAGC------CGGCCCGACACC---GGA---TTG---------------------CACCGCAGCGAGTTCTGCGAGGCTTGCCAGGAAGGCATC---------------------------------------------------------------------------------------------------------------------------------------------------------------------------------------------------------------------------------------------------------------------------------------------------------------------------------------------------------------------------------------------------------------------------------------------------------------------------------------------------------------------------------------------------------------------------------------------------------------------------------------------------------------------------------------------------------------------------------------------------------------------------------------------------------------------------------------------------------------------------------------------------------------------------------------------------------------------------------------------------------------------------------------------------------------------------------------------------------------------------------------------------------------------------------------------------------------------------------------------------------------------------------GTGCACTGGAAGCCCAGCGAGAAGCTGCTG------GAGGAGGACGCCGCCTTC------------------------------------------------------------------------------------------------------------------------------------------------------------------------ACCGATGACTCCAAGAGGAAGGGC---------------------------------------------------------------------------------------------------------------------------------------------------------------------------CAAGCTGGTTTTATC------------------TCC------------------------------------------------------------------------------------------------------GACTTCTTCTCATTTCGCTGG---------------------------------------------------------------------------------------------------------------------------------------------------------------------------------------------------------------------------------------------------------------------------------------------------------------------------------------------------------------------------------------------------------------------------TGCCTTTTCTGGGGTGCCCTCTGC------CTGGTCATTGTCTACCTG---------------------------------CAGTTCTTCCGAGGCCGCTCGGGATTCCTTTAA------------------------------------------------------------------------------------------------------------------------
>Domestic_guinea_pig_RTP2
------------------------------------------------------------------------------------------------------------------------ATGAGCCTGACC---ACGTGTGAGTGGAAAAAAGTTTTCTATGAGAAGATG---GAGGTGGCAAAGCCA------ACTGACAGCTGGGAACTCATCATGGAC------------CCCAACCTCAAGCCC---GGTGAGCTGGCTCCT---GGCTGGAAGCAGTATCTAGAACAGCAT------GCC---TCAGGCAGGTTCCACTGCTCCTGGTGCTGGCATACCTGGCAGTCGGCCAACGTGGTCATCCTCTTCCACTTCTACCTGGACCGCGCCAAGAGGACAGGCTCGGTGCGCATGCGTGTCTTCAAGCAGCTGTGCTACGAGTGCGGCACGGCGCGGCTGGACGAGTCGAGCATGCTGGAGGAGAACATCGAGTGCCTGGTGGACAACCTTATCAGCAGCCTGCGCGAGCAGTGCTACGAGGAGGAC------------------------------------------------------------------------------------------GGTGGCCAGTACCGCATC------CAT---------------------GTGGCTAGC------CGCCCCGACAGC---GGG---CCG---------------------CACCGCCCCGAGTTCTGCGAGGCCTGCCAGGAGGGCGTC---------------------------------------------------------------------------------------------------------------------------------------------------------------------------------------------------------------------------------------------------------------------------------------------------------------------------------------------------------------------------------------------------------------------------------------------------------------------------------------------------------------------------------------------------------------------------------------------------------------------------------------------------------------------------------------------------------------------------------------------------------------------------------------------------------------------------------------------------------------------------------------------------------------------------------------------------------------------------------------------------------------------------------------------------------------------------------------------------------------------------------------------------------------------------------------------------------------------------------------------------------------------------------GTGCACTGGAAGCCCAGCGAGAAGCTGCTG---------GAGGAGGCTGCCACC---------------------------------------------------------------------------------------------------------------------------------------------------------------------TGCTCCGATGGCTCCAAGCAGAAGGCT---------------------------------------------------------------------------------------------------------------------------------------------------------------------------CAGGCAGGCTTCGGC------------------TAC------------------------------------------------------------------------------------------------------AACTTCTTCTCCCTTCGCTGG---------------------------------------------------------------------------------------------------------------------------------------------------------------------------------------------------------------------------------------------------------------------------------------------------------------------------------------------------------------------------------------------------------------------------TGCATCTTGTGGGGCTGCCTGTGT------CTGCTCCTGGCCTACCTG---------------------------------CAGTTCTCCTTCCGCAGCCCTGCCTTCCTTTAA------------------------------------------------------------------------------------------------------------------------
>Chinese_hamster_RTP2
------------------------------------------------------------------------------------------------------------------ATGTCCACCAGTCTAACC---ACTTGTGAGTGGAAGAAAGTCTTCTATGAGAAGATG---GAGGTAGCAAAGCCA------GCTGACAGCTGGGAGCTCATCATAGAC------------CCCAACCTCAAGCCC---AACGAACTGGGTCCA---GGCTGGAAACAATATCTGGAGCAGCAC------GCC---TCAGGCAGGTTCCACTGCTCCTGGTGCTGGCACACCTGGCAGTCTGCTAATGTAGTCATCCTCTTCCACATGCACCTCGACCGTGCCCAGCGTGTTGGTTCGGTGCGCATGCGCGTGTTCAAGCAGCTGTGCTACCAGTGTGGCACCTCACGGCTGGATGAGTCGAGCATGCTGGAGGAGAACATCGAGGGCCTGGTGGACAACCTCATCACCAGCCTGCGCGAGCAGTGCTACGACGAAGAT------------------------------------------------------------------------------------------GGCGGCCAGTACCGCATC------CAC---------------------GTGGCCAGC------CGGCCGGACAGC---GGG---CTG---------------------CACCGCAGCGAGTTCTGCGAGGCCTGCCAGGAAGGCATC---------------------------------------------------------------------------------------------------------------------------------------------------------------------------------------------------------------------------------------------------------------------------------------------------------------------------------------------------------------------------------------------------------------------------------------------------------------------------------------------------------------------------------------------------------------------------------------------------------------------------------------------------------------------------------------------------------------------------------------------------------------------------------------------------------------------------------------------------------------------------------------------------------------------------------------------------------------------------------------------------------------------------------------------------------------------------------------------------------------------------------------------------------------------------------------------------------------------------------------------------------------------------------GTGCACTGGAAGCCCAGCGAGAAGCTGCTG------GAGGAGGACGCCTCCTAT---------------------------------------------------------------------------------------------------------------------------------------------------------------ACCGATGCC---------TCCAAGAGGAAAGCC---------------------------------------------------------------------------------------------------------------------------------------------------------------------------CAGGGCAGCTTTGTC------------------TAC------------------------------------------------------------------------------------------------------AACTTCTTCTCATTTCGCTGG---------------------------------------------------------------------------------------------------------------------------------------------------------------------------------------------------------------------------------------------------------------------------------------------------------------------------------------------------------------------------------------------------------------------------TGTCTGTTTTGGGGTGTCCTCTGC------CTGGTTATTGTCTATCTG---------------------------------CAGTTC---TTCCGAGGCCGCTCCAGCTTCCTCTAG---------------------------------------------------------------------------------------------------------------------
>Degu_RTP2
------------------------------------------------------------------------------------------------------------------------ATGAGCCTGACC---ATGTGTGAGTGGAAGAAAGTCTTCTATGAGAAGATG---GAGGTGGCAAAGCCA------GCTGACAGTTGGGAACTCGTCATGGAC------------CCCAACCTCAAGCCC---AGTGAGCTGGCTCCT---GGCTGGAAGCAGTATTTGGAACAGCAT------GCC---TCAGGCAGGTTCCACTGCTCCTGGTGCTGGCACACCTGGCAGTCGGCCAATGTGGTCATCCTCTTCCACTTCTACCTGGACCGGGAACAGAAGACAGGCTCGGTGCGCATGCGCGTCTTCAAGCAACTGTGCTACGAATGCGGCACGGCGCGGCTGGACGACTCGAGCATGCTGGAGGAGAACATCGAGAGCCTGGTAGACAATCTCATCAGCAGCCTACGCCAGCAGTGCTATGAGGAGGAC------------------------------------------------------------------------------------------GGCGGCCAGTACCGCATT------CAC---------------------GTGGCCAGC------CGCCCCGACCGC---GGG---CCG---------------------CACCGCAGAGAGTTCTGCGAGGCCTGCCAGGAGGGCATC---------------------------------------------------------------------------------------------------------------------------------------------------------------------------------------------------------------------------------------------------------------------------------------------------------------------------------------------------------------------------------------------------------------------------------------------------------------------------------------------------------------------------------------------------------------------------------------------------------------------------------------------------------------------------------------------------------------------------------------------------------------------------------------------------------------------------------------------------------------------------------------------------------------------------------------------------------------------------------------------------------------------------------------------------------------------------------------------------------------------------------------------------------------------------------------------------------------------------------------------------------------------------------GTGCACTGGAAGCCGAGCGAGAAGCTGCTG------GAGGAGGAGTCCGGATAC---------------------------------------------------------------------------------------------------------------------------------------------------------------TCCGACGGC---------TCCAGGCACAAGGCC---------------------------------------------------------------------------------------------------------------------------------------------------------------------------CAGGCAGGCCTCGGC------------------TAC------------------------------------------------------------------------------------------------------AACTTCTTATCCCTTCGCTGG---------------------------------------------------------------------------------------------------------------------------------------------------------------------------------------------------------------------------------------------------------------------------------------------------------------------------------------------------------------------------------------------------------------------------TGCATCCTCTGGGGCTGCCTGTGT------CTGCTCCTGGCCTATCTG---------------------------------CAGTTCTCCTTCCGCAACCCCGCCTTCCTTTAG------------------------------------------------------------------------------------------------------------------------
>Lesser_Egyptian_jerboa_RTP2
------------------------------------------------------------------------------------------------------------------ATGTCTACCAGCCTGACG---ACCTGTGAGTGGAAGAAAGTCTTTTATGAGAAGATG---GAGGTGGCCAAGCCA------GCTGACAGCTGGGAACTCATCATAGAC------------CCCAACCTCAAGCCC---GGCGAGCTGGGTCCT---GGCTGGAAGCAGTACCTGGAGGAGCAC------GCG---GCCGGCAGGTTCCACTGCTCGTGGTGCTGGCACACCTGGCAGTCAGCCCACGTGGTCATCCTCTTCCACATGTACCTGGACCGGGCCCGGCGGGCGGGCTCGGTGCGCATGCGCGTCTTCAAGCAGCTGTGCTACGAGTGCGGCACGGCGCGGCTGGACGAGTCGAGCATGCTGGAGGAGAACATCGAGAGCCTGGTGGACAACCTCATCACCAGCCTGCGCGAGCAGTGCTACGAGGAGGAC------------------------------------------------------------------------------------------GGCGGCCAGTACCGCATC------CAC---------------------GTGGCCAGC------CGCCCGGAGCACCGCGGG---CCG---------------------CACCGCGCCGAGTTCTGCGAGGCCTGCCAGGAAGGCATC---------------------------------------------------------------------------------------------------------------------------------------------------------------------------------------------------------------------------------------------------------------------------------------------------------------------------------------------------------------------------------------------------------------------------------------------------------------------------------------------------------------------------------------------------------------------------------------------------------------------------------------------------------------------------------------------------------------------------------------------------------------------------------------------------------------------------------------------------------------------------------------------------------------------------------------------------------------------------------------------------------------------------------------------------------------------------------------------------------------------------------------------------------------------------------------------------------------------------------------------------------------------------------GTGCACTGGAAGCCCAGCGAGAAGCTGCTG------GAGGACGAGGCCACCGGC------------------------------------------------------------------------------------------------------------------------------------------------------------CCCTCCGACGCC---------TCCAAGCTGCAGGGC---------------------------------------------------------------------------------------------------------------------------------------------------------------------------CTGGCGGGCTCCCGC------------------TAC------------------------------------------------------------------------------------------------------AACTTCTTCTCGCTGCGCTGG---------------------------------------------------------------------------------------------------------------------------------------------------------------------------------------------------------------------------------------------------------------------------------------------------------------------------------------------------------------------------------------------------------------------------TGCCTCCTCTGGGGCTCCCTCGGC------CTGCTCTTTGTCTACCTG---------------------------------CAGTGCACCTTCGGAAGCTTGGGCTTCCTTTAG------------------------------------------------------------------------------------------------------------------------
>Naked_mole-rat_RTP2
------------------------------------------------------------------------------------------------------------------------ATGAGCCTGACC---ACGTGTGAGTGGAAAAAAGTGTTCTATGAGAAGATG---GAGGTGGCAAAGCCA------GCCGACAGCTGGGAACTCATCGTGGAC------------CCCAACCTCAAGCCC---AGTGAGCTGGCTCCC---GGCTGGAAGCAGTATGTGGAGCAGCAT------GCC---TCAGGCAGGTTCCACTGCTCCTGGTGCTGGCACACCTGGCAGTCGGCCCACGTGGTCATCCTCTTCCACATGTACCTGGACCGCACCCTGAGGATAGGCTCGGTGCGCATGCGCGTCTTCAAGCAGCTGTGCTACGAGTGCGGCTCGGGGCGGCTGGACGAGTCCAGCATGCTGGAGGAGAACATCGAGAGCCTGGTGGACAACCTCATCACCAGCCTGCGCGAGCAGTGCTACGGAGAGGAC------------------------------------------------------------------------------------------GGCGGCCAGTACCGCATC------CAC---------------------GTGGCCAGC------CGCCCGGACCCC---GGG---CCG---------------------CACCGCAGCGAGTTCTGCGAGGCCTGCCAGGAGGGCATC---------------------------------------------------------------------------------------------------------------------------------------------------------------------------------------------------------------------------------------------------------------------------------------------------------------------------------------------------------------------------------------------------------------------------------------------------------------------------------------------------------------------------------------------------------------------------------------------------------------------------------------------------------------------------------------------------------------------------------------------------------------------------------------------------------------------------------------------------------------------------------------------------------------------------------------------------------------------------------------------------------------------------------------------------------------------------------------------------------------------------------------------------------------------------------------------------------------------------------------------------------------------------------GTGCACTGGAAGCCCAGCGAGAAGCTGCTG------GAGGAGGAGGCCGCCTAC---------------------------------------------------------------------------------------------------------------------------------------------------------------------------TCCGATGCGTCCAAGCAGAAG---------------------------------------------------------------------------------------------------------------------------------------------------------------------------GCTCAGGCCTTTGGC------------------TAC------------------------------------------------------------------------------------------------------AACTTCTTCTCGCTTCGCTGG---------------------------------------------------------------------------------------------------------------------------------------------------------------------------------------------------------------------------------------------------------------------------------------------------------------------------------------------------------------------------------------------------------------------------TGCATCTTGTGGGGCGCCCTGTGT------CTGCTCTTGGCCTATCTG---------------------------------CAGTTCTTCTTCCGCAGCCCCACCTTCTTTTAG------------------------------------------------------------------------------------------------------------------------
>Thirteen-lined_ground_squirrel_RTP2
------------------------------------------------------------------------------------------------------------------ATGTGTACCAGCCTGACC---ATTTGTGAGTGGAAGAAAGTCTTCTATGAGAAGATG---GAGGTAGCAAAGCCG------GCTGACAGCTGGGAACTCATCATAGAC------------CCCAACCTCAAGCCC---AATGAGCTGGCCCCT---GGCTGGAAGCAGTACCTAGAGCAGCAC------GCC---TCAGGCAGGTTCCACTGTTCCTGGTGCTGGCACACTTGGCAGTCGGCCAACATTGTTATTCTCTTCCACATGCACCTGGATAGAACGCAACGGATGGGATCAGTGCGCATGCGCATCTTCAAGCAGCTTTGCTTTGAGTGCGGCACCGCGAGGCTGGATGAGTCCAGCATGCTGGAGGAGAACATTGAGGGCCTGGTGGACAACCTCATCACCAGCCTGCGCGAGCAGTGCTACGAGGAGGAC------------------------------------------------------------------------------------------GGCGGCCAGTACCGCATC------CAC---------------------GTGGCCAGC------CGCCCTGACAGA---GGA---CCA---------------------CACAGAAGTGAATTCTGTGAGGCCTGCCAGGAGGGCATC---------------------------------------------------------------------------------------------------------------------------------------------------------------------------------------------------------------------------------------------------------------------------------------------------------------------------------------------------------------------------------------------------------------------------------------------------------------------------------------------------------------------------------------------------------------------------------------------------------------------------------------------------------------------------------------------------------------------------------------------------------------------------------------------------------------------------------------------------------------------------------------------------------------------------------------------------------------------------------------------------------------------------------------------------------------------------------------------------------------------------------------------------------------------------------------------------------------------------------------------------------------------------------ATGCACTGGAAGCCCAGCGAGAAGCTGCTG------GAGGAAGAGGCGACAGAC------------------------------------------------------------------------------------------------------------------------------------------------------------------GCCTTCTCTGATACCTCCAAGCCGAGGGCC---------------------------------------------------------------------------------------------------------------------------------------------------------------------------CAGGCTGGCTTCGGC------------------TAC------------------------------------------------------------------------------------------------------AACTTCTTCTCCCTTCGCTGG---------------------------------------------------------------------------------------------------------------------------------------------------------------------------------------------------------------------------------------------------------------------------------------------------------------------------------------------------------------------------------------------------------------------------TGCCTCCTCTGGGGCTCCCTCTGC------CTGCTCATAGTGTACCTG---------------------------------CAGGTCTCCTTCCGCAGCCCCGCCTTCTTTTAA------------------------------------------------------------------------------------------------------------------------
>Prairie_vole_RTP2
------------------------------------------------------------------------------------------------------------------ATGTCCACCAGCCTGACC---ACTTGCGAGTGGAAGAAGGTCTTCTATGAGAAGATG---GAGGTGGCAAAGCCA------GCTGACAGCTGGGAGCTCATCATAGAC------------CCCAACCTCAAGCCC---AACGAACTGGGCCCG---GGCTGGAAGCAGTATCTGGAGCAGCAT------GCC---TCAGGCAGGTTCCACTGCTCCTGGTGCTGGCACACCTGGCAGTCGGCTAATGTAGTCATCCTCTTCCATATGCACCTTGACCGCGCCCAGCGTGTTGGTTCGGTGCGCATGCGTGTGTTCAAGCAGCTGTGCTACCAGTGCGGCACCTCACGGCTGGACGAGTCCAGCATGCTGGAGGAGAACATCGAGGGCCTGGTGGACAACCTCATCACCAGCCTGCGGGAGCAGTGCTACGACGAAGAT------------------------------------------------------------------------------------------GGTGGCCAGTACCGCATC------CAC---------------------GTGGCCAGC------CGACCGGACAGC---GGG---GTG---------------------CATCGCAGCGAGTTCTGCGAGGCCTGCCAGGAAGGCATC---------------------------------------------------------------------------------------------------------------------------------------------------------------------------------------------------------------------------------------------------------------------------------------------------------------------------------------------------------------------------------------------------------------------------------------------------------------------------------------------------------------------------------------------------------------------------------------------------------------------------------------------------------------------------------------------------------------------------------------------------------------------------------------------------------------------------------------------------------------------------------------------------------------------------------------------------------------------------------------------------------------------------------------------------------------------------------------------------------------------------------------------------------------------------------------------------------------------------------------------------------------------------------GTGCACTGGAAGCCCAGCGAGAAGCTGCTG------GAGGAGGACGCTGCCTAT---------------------------------------------------------------------------------------------------------------------------------------------------------------ACCGATGCC---------TCCAAGAGGAAAGGC---------------------------------------------------------------------------------------------------------------------------------------------------------------------------CAGGCCGGTTTTGTC------------------TAC------------------------------------------------------------------------------------------------------AACTTCTTCTCATTTCGTTGG---------------------------------------------------------------------------------------------------------------------------------------------------------------------------------------------------------------------------------------------------------------------------------------------------------------------------------------------------------------------------------------------------------------------------TGTCTGTTTTGGGGTACCCTCTGC------CTGGTTATTGTCTATCTG---------------------------------CAGTTC---TTCCGAGGCCGCTCTGGCTTTCTTTAG---------------------------------------------------------------------------------------------------------------------
>Long-tailed_chinchilla_RTP2
------------------------------------------------------------------------------------------------------------------------ATGAGCCTGACC---ACGTGCGAGTGGAAAAAAGTTTTCTATGAGAAGATG---GAGGTGGCAAAGCCA------GCTGACAGCTGGGAACTCGTCATGGAC------------CCCAACCTTAAGCCC---AGTGAGCTGGCTCCT---GGCTGGAAGCAGTACTTGGAGCAGCAT------GCC---TCCGGCAGGTTCCACTGCTCCTGGTGCTGGCACACCTGGCAGTCGGCCAACGTGGTCATCCTCTTCCACTTCTGCTTGGACCGCGCCCAGCGGACAGGCTCCGTGCGGATGCGCGTCTTCAAGCAGCTGTGCTACGAGTGCGGCACGGCGCGGCTGGATGAGTCGAGCATGCTGGAGGAGAACATCGAGAGCCTCGTGGACAACCTCATCAGCAGCCTGCGCGAGCAGTGCTACGAGGAGGAT------------------------------------------------------------------------------------------GGTGGCCAGTACCGCATC------CAC---------------------GTGGCCAGC------CGCCCAGATAGA---GGG---CCT---------------------CACCGCAGCGAGTTCTGCGAGGCCTGCCAGGAGGGCATC---------------------------------------------------------------------------------------------------------------------------------------------------------------------------------------------------------------------------------------------------------------------------------------------------------------------------------------------------------------------------------------------------------------------------------------------------------------------------------------------------------------------------------------------------------------------------------------------------------------------------------------------------------------------------------------------------------------------------------------------------------------------------------------------------------------------------------------------------------------------------------------------------------------------------------------------------------------------------------------------------------------------------------------------------------------------------------------------------------------------------------------------------------------------------------------------------------------------------------------------------------------------------------GTGCACTGGAAGCCCAGCGAGAAGCTGCTG------GAGGAGGAGGCCTCCTAC------------------------------------------------------------------------------------------------------------------------------------------------------------------------TCCGATGGCTCCAAGTGGAAGGCT---------------------------------------------------------------------------------------------------------------------------------------------------------------------------CTGGCAGGCCTCGAC------------------TAC------------------------------------------------------------------------------------------------------AATTTCTTCTCACGTCGCTGG---------------------------------------------------------------------------------------------------------------------------------------------------------------------------------------------------------------------------------------------------------------------------------------------------------------------------------------------------------------------------------------------------------------------------TGCATCCTGTGGGGTGCCCTGTGT------CTGCTCCTGGCCTATCTG---------------------------------CAGTTCTCCTTCCGCAGCCCTGACTTCTTTTAG------------------------------------------------------------------------------------------------------------------------
>Prairie_deer_mouse_RTP2
------------------------------------------------------------------------------------------------------------------ATGTCTACCAGCCTGACC---ACTTGTGAGTGGAAGAAAGTCTTCTATGAGAAGATG---GAGGTGGCAAAGCCA------GCTGACAGCTGGGAACTCATCATAGAC------------CCCAACCTCAAGCCC---AATGAACTGGGCCCA---GGCTGGAAGCAGTACCTGGAGCAGCAT------GCC---TCAGGCAGGTTCCACTGCTCCTGGTGCTGGCACACCTGGCAGTCCGCAAATGTGGTCATCCTCTTCCACATGCACCTCGACCGTGCCCAGCGCGTTGGTTCGGTGCGCATGCGCGTGTTCAAGCAGCTGTGCTACCAGTGCGGCACCTCACGGCTGGACGAGTCCAGCATGCTGGAGGAGAACATCGAGGGCCTGGTGGACAACCTCATCACCAGCCTGCGCGAGCAGTGCTACGACGAAGAC------------------------------------------------------------------------------------------GGTGGCCAGTACCGCATC------CAC---------------------GTGGCCAGC------CGGCCGGACAGC---GGG---CTG---------------------CACCGCGGCGAGTTCTGCGAGGCCTGCCAGGAAGGCATC---------------------------------------------------------------------------------------------------------------------------------------------------------------------------------------------------------------------------------------------------------------------------------------------------------------------------------------------------------------------------------------------------------------------------------------------------------------------------------------------------------------------------------------------------------------------------------------------------------------------------------------------------------------------------------------------------------------------------------------------------------------------------------------------------------------------------------------------------------------------------------------------------------------------------------------------------------------------------------------------------------------------------------------------------------------------------------------------------------------------------------------------------------------------------------------------------------------------------------------------------------------------------------GTGCACTGGAAGCCCAGCGAGAAGCTGCTG------GAGGAGGACGCCGCCTAC---------------------------------------------------------------------------------------------------------------------------------------------------------------ACCGATGCC---------TCCAAGAGGAAAGCC---------------------------------------------------------------------------------------------------------------------------------------------------------------------------CAGGCCGGGTTTATC------------------TAC------------------------------------------------------------------------------------------------------AGCTTCTTCTCATTTCGCTGG---------------------------------------------------------------------------------------------------------------------------------------------------------------------------------------------------------------------------------------------------------------------------------------------------------------------------------------------------------------------------------------------------------------------------TGTCTGTTTTGGGGTGCCCTCTGC------CTGGTTATTGTCTATCTG---------------------------------CAGTTC---TTCCGAGGTCGCTCTGCCTTCCTTTAG---------------------------------------------------------------------------------------------------------------------
>Upper_Galilee_mountains_blind_mole_rat_RTP2
------------------------------------------------------------------------------------------------------------------ATGTCTACTAGCCTGACC---ACTTGTGAGTGGAAAAAGGTCTTCTATGAAAAGATG---GAGGTGGCAAAGCCA------GCTGACAGCTGGGAGCTCATTATAGAC------------CCCAACCTCAAGCCC---AATGAGCTGGGTCCT---GGCTGGAAGCAGTACCTGGAGCAGCAC------GCC---TCAGGCAGGTTCCACTGCTCCTGGTGCTGGCACACCTGGCAGTCTGCCAATGTGGTCATCCTCTTCCACATGCACCTGGACCGCACCCAGCGGATAGGTTCTGTACGCATGCGCGTTTTCAAGCAGCTGTGCTACGAGTGCGGCACCGCGCGTCTGGACGAGTCCAGCATGCTGGAGGAGAACATCGAGGGCCTGGTGGACAACCTCATCACCAGTCTGCGTGACCAGTGCTATGACGAGGAT------------------------------------------------------------------------------------------GGAGGCCAGTACCGCATC------CAC---------------------GTGGCCAGC------CGCCCAGACAGC---GGG---CCG---------------------CACCGCAGCGAGTTCTGCGAGGCCTGCCAGGAAGGCATC---------------------------------------------------------------------------------------------------------------------------------------------------------------------------------------------------------------------------------------------------------------------------------------------------------------------------------------------------------------------------------------------------------------------------------------------------------------------------------------------------------------------------------------------------------------------------------------------------------------------------------------------------------------------------------------------------------------------------------------------------------------------------------------------------------------------------------------------------------------------------------------------------------------------------------------------------------------------------------------------------------------------------------------------------------------------------------------------------------------------------------------------------------------------------------------------------------------------------------------------------------------------------------GTGCACTGGAAGCCCGGCGAGAAGCTGCTG------GAGGAAGAGGCCGCCTTT---------------------------------------------------------------------------------------------------------------------------------------------------------------------------GCCGAAGCCTCCAAGCTGACC---------------------------------------------------------------------------------------------------------------------------------------------------------------------------CGGGCGGGCTTTGGC------------------TAC------------------------------------------------------------------------------------------------------AACTTGTTGTCATTTCGCTGG---------------------------------------------------------------------------------------------------------------------------------------------------------------------------------------------------------------------------------------------------------------------------------------------------------------------------------------------------------------------------------------------------------------------------TGCCTCCTCTGGGGCGCCCTCTGC------CTGGTCATTGCCTACCTG---------------------------------CAGTTCTTCCGGGGCCGCTCTGGCTTCCTTTAG------------------------------------------------------------------------------------------------------------------------
>Damara_mole-rat_RTP2
------------------------------------------------------------------------------------------------------------------------ATGAGCCTGACC---ACTTGCGAGTGGAAAAAAGTGTTCTATGAGAAGATG---GAGGTGGCAAAGCCA------GCCGACAGCTGGGAGCTCATCGCGGAC------------CCTAACCTCAAGGCC---AGTGAGCTGGCTCCT---GGCTGGAAGCAGTACGTGGAGCAGCAT------GCC---TCCGGCAGGTTCCACTGCTCCTGGTGCTGGCACACCTGGCAGTCGGCCAACGTGGTCATCCTCTTCCACATGTACCTGGACCCTGCCCTGAGGATCGGCTCAGTGCGCATGCGCGTCTTCAAGCAGCTGTGCTACGAGTGCGGCTCGGCGCGGCTGGACGAGGCGAGCATGCTGGAGGAGAACATCGAGAGCCTGGTGGACAACCTCATCAGCAGCCTGCGCGAGCAGTGCTACGGGGAGGAC------------------------------------------------------------------------------------------GGCGGCCAGTACCGCATC------CAC---------------------GTGGCCAGC------CGCCCAGACCGC---GGG---CCA---------------------CACCGCGGCGAGTTCTGCGAGGCCTGCCAGGAAGGCATC---------------------------------------------------------------------------------------------------------------------------------------------------------------------------------------------------------------------------------------------------------------------------------------------------------------------------------------------------------------------------------------------------------------------------------------------------------------------------------------------------------------------------------------------------------------------------------------------------------------------------------------------------------------------------------------------------------------------------------------------------------------------------------------------------------------------------------------------------------------------------------------------------------------------------------------------------------------------------------------------------------------------------------------------------------------------------------------------------------------------------------------------------------------------------------------------------------------------------------------------------------------------------------GTGCACTGGAAGCCCAGCGAGAAGCTGCTG------GAGGAGGAGGCCGACGCG---------------------------------------------------------------------------------------------------------------------------------------------------------------------------------TCCAAGCAGAAGGCT---------------------------------------------------------------------------------------------------------------------------------------------------------------------------CGGTTGGGC------------------------TAC------------------------------------------------------------------------------------------------------AACTTCTTCTCGTTTCGCTGG---------------------------------------------------------------------------------------------------------------------------------------------------------------------------------------------------------------------------------------------------------------------------------------------------------------------------------------------------------------------------------------------------------------------------TGCATCTTGTGGGGCGCCCTGTGC------CTGCTCTTGGCCTACCTG---------------------------------CAGTTCTCCTTCCGCAGCCCCACTTTCCTTTAG------------------------------------------------------------------------------------------------------------------------
>Ords_kangaroo_rat_RTP2
------------------------------------------------------------------------------------------------------------------ATGTCTACCAGCCTGACG---ACTTGTGAGTGGAAGAAGGTCTTCTATGAGAAGATG---GAAATAGCAAAGCCA------GCGGACAGCTGGGAACTCATCATTGAC------------CCCAACCTCAAACCC---AACGAACTGGCTCCT---GGCTGGAAGCAGTATCTGGAGCAACAT------GCC---TCAGGGAGGTTCCACTGCTCCTGGTGCTGGCACACCTGGCAGTCAGCCAGCGTGGTCATCCTCTTCCACATGTACCTGGACCGCACCCAGCGGATGGGCTCCGTGCGCATGCGTGTCTTCAAGCAGTTGTGCTACCAGTGTGGCACGGCGCGGCTGGACGAGTCAAGCATGCTGGAAGAGAACATTGAAGGGCTGGTGGACAACCTCATCACTAGCCTGCGTGAGCAGTGCTATGATGAGGAT------------------------------------------------------------------------------------------GGAGGCCAGTACCGCATC------CAC---------------------GTGGCCAGC------CGCCCAGACAGC---GGA---TCA---------------------CACCGCAGTGAGTTCTGCGAGGCCTGCCAGGAGGGCATT---------------------------------------------------------------------------------------------------------------------------------------------------------------------------------------------------------------------------------------------------------------------------------------------------------------------------------------------------------------------------------------------------------------------------------------------------------------------------------------------------------------------------------------------------------------------------------------------------------------------------------------------------------------------------------------------------------------------------------------------------------------------------------------------------------------------------------------------------------------------------------------------------------------------------------------------------------------------------------------------------------------------------------------------------------------------------------------------------------------------------------------------------------------------------------------------------------------------------------------------------------------------------------GTGCACTGGAAGCCCAGCGAGAAGCTGCTG------GAGGAGGAGGCCACTTAT---------------------------------------------------------------------------------------------------------------------------------------------------------------------ACCTCGGATGCTTCCAAGCTGAAAGCC---------------------------------------------------------------------------------------------------------------------------------------------------------------------------CAGGGCGGCTTGAGC------------------TAC------------------------------------------------------------------------------------------------------AACTTCTTCTCTCTTCGCTGG---------------------------------------------------------------------------------------------------------------------------------------------------------------------------------------------------------------------------------------------------------------------------------------------------------------------------------------------------------------------------------------------------------------------------GGCCTCCTCTGGGGCTCCCTCTGC------CTGCTCATTGTCTACTTT---------------------------------CAGTTTTCATTCCGAGGCTCTGCCTTTCTGTAG------------------------------------------------------------------------------------------------------------------------
>Alpine_marmot_RTP2
------------------------------------------------------------------------------------------------------------------ATGTGTACCAGCCTGACC---ATTTGTGAGTGGAAGAAAGTCTTCTATGAGAAGATG---GAGGTAGCAAAGCCG------GCTGACAGCTGGGAACTCATCATAGAC------------CCCAACCTCAAGCCC---AATGAGCTGGCCCCT---GGCTGGAAGCAGTACCTAGAGCAGCAT------GCC---TCAGGCAGGTTCCACTGTTCCTGGTGCTGGCACACTTGGCAGTCGGCCAACATTGTTATTCTCTTCCACATGCACCTGGATAGAACCCAACGGATGGGATCAGTGCGCATGCGCATCTTCAAGCAGCTTTGCTTTGAGTGCGGCACCGCGAGGCTGGACGAGTCCAGCATGCTGGAGGAGAACATTGAGGGCCTCGTGGACAACCTCATCACCAGCCTGCGCGAGCAGTGCTACGAGGAGGAC------------------------------------------------------------------------------------------GGCGGCCAGTACCGCATC------CAC---------------------GTGGCCAGC------CGCCCTGACAGC---GGA---CCA---------------------CACAGAAGTGAATTCTGTGAGGCCTGCCAGGAGGGCATC---------------------------------------------------------------------------------------------------------------------------------------------------------------------------------------------------------------------------------------------------------------------------------------------------------------------------------------------------------------------------------------------------------------------------------------------------------------------------------------------------------------------------------------------------------------------------------------------------------------------------------------------------------------------------------------------------------------------------------------------------------------------------------------------------------------------------------------------------------------------------------------------------------------------------------------------------------------------------------------------------------------------------------------------------------------------------------------------------------------------------------------------------------------------------------------------------------------------------------------------------------------------------------ATGCACTGGAAGCCCAGCGAGAAGCTGCTG------GAGGAGGAGGCGACAGAC------------------------------------------------------------------------------------------------------------------------------------------------------------------GCCTTCTCTGATACCTCCAAGCCGAGGGTC---------------------------------------------------------------------------------------------------------------------------------------------------------------------------CAGGCTGGCTTCGGC------------------TAC------------------------------------------------------------------------------------------------------AACTTCTTCTCCCTTCGCTGG---------------------------------------------------------------------------------------------------------------------------------------------------------------------------------------------------------------------------------------------------------------------------------------------------------------------------------------------------------------------------------------------------------------------------TGCCTCCTCTGGGGCTCCCTCTGC------CTGCTCATTGTGTACCTG---------------------------------CAGGTCTCCTTCCGCAGCCCCGCCTTCTTTTAA------------------------------------------------------------------------------------------------------------------------
>American_beaver_RTP2
------------------------------------------------------------------------------------------------------------------ATGTCTACCAGCCTGACC---ACTTGTGAGTGGAAGAAAGTCTTCTATGAAAAGATG---GAGGTGGCAAAGCCA------GCGGACAGCTGGGAACTCATTATGGAC------------CCCAGCCTCAAGCCC---AATGAGCTGGCTCCT---GGCTGGAAGCAATACCTGGAGCAGCAT------GCC---TCAGGCAGGTTCCACTGTTCCTGGTGCTGGCACACCTGGCAGTCGGCCAACGTGGTGATCCTCTTCCACATGCACCTGGACCGCGCCCAGCGTGCGGGCTCGGTGCGCATGCGCGTCTTCAAGCAGCTGTGCTATGAGTGCGGCACCGCGCGTCTGGACGAGTCGAGCATGCTGGAGGAGAACATCGAGAGCCTGGTGGACAACCTCATCACCAGCCTGCGCGAGCAGTGCTATGATGAGGAC------------------------------------------------------------------------------------------GGGGGCCAGTACCGTATC------AAC---------------------GTGGCCGCC------CGCCCCGATAGC---GGG---CCA---------------------CACCGCAGCGAGTTCTGCGAGGCCTGCCAGGAGGGTATC---------------------------------------------------------------------------------------------------------------------------------------------------------------------------------------------------------------------------------------------------------------------------------------------------------------------------------------------------------------------------------------------------------------------------------------------------------------------------------------------------------------------------------------------------------------------------------------------------------------------------------------------------------------------------------------------------------------------------------------------------------------------------------------------------------------------------------------------------------------------------------------------------------------------------------------------------------------------------------------------------------------------------------------------------------------------------------------------------------------------------------------------------------------------------------------------------------------------------------------------------------------------------------GTGCACTGGAAACCCAGCGAGAAGCTGCTG------GAGGACGAGGCGACCTAC------------------------------------------------------------------------------------------------------------------------------------------------------------ATCTCCGATGCC---------TCCAAGCTGAAGGCG---------------------------------------------------------------------------------------------------------------------------------------------------------------------------CAGGCAGGCTTCGGC------------------TAC------------------------------------------------------------------------------------------------------AACTTCTTCTCCTTTCGCTGG---------------------------------------------------------------------------------------------------------------------------------------------------------------------------------------------------------------------------------------------------------------------------------------------------------------------------------------------------------------------------------------------------------------------------TGCCTCCTTTGGGGCTCCCTCTGC------CTGCTCATTGTCTACTTT---------------------------------CAGTTCTCCTTCCGAGGCTCCACCTTCCTTTAG------------------------------------------------------------------------------------------------------------------------
>Ryukyu_RTP2
------------------------------------------------------------------------------------------------------------------ATGTCCACCAGCCTGACC---ACTTGTGAGTGGAAGAAGGTCTTCTACGAGAAGATG---GAGGTGGCCAAGCCA------GCGGACAGCTGGGAGCTCATCATAGAC------------CCCGCCCTCAAGCCC---AATGAGCTGGGTCCC---GGCTGGAAGCAGTACCTGGAGCAACAT------GCC---TCAGGCAGGTTCCACTGTTCCTGGTGCTGGCACACATGGCAATCTGCCAATGTCGTCATCCTCTTCCACATGCACCTGGACCGTGCCCAGCGTGTTGGCTCAGTGCGCATGCGCGTGTTCAAGCAGCTGTGCTACCAGTGCGGCACGTCGCGGCTGGACGAGTCCAGCATGCTGGAGGAGAATATCGAGGGCCTGGTGGACAACCTCATCACCAGTCTGCGCGAGCAGTGTTACGATGAGGAT------------------------------------------------------------------------------------------GGTGGCCAGTACCGCATC------CAC---------------------GTAGCCAGC------CGGCCGGACAGC---GGA---TTG---------------------CACCGCAGCGAGTTCTGCGAGGCTTGCCAGGAAGGCATC---------------------------------------------------------------------------------------------------------------------------------------------------------------------------------------------------------------------------------------------------------------------------------------------------------------------------------------------------------------------------------------------------------------------------------------------------------------------------------------------------------------------------------------------------------------------------------------------------------------------------------------------------------------------------------------------------------------------------------------------------------------------------------------------------------------------------------------------------------------------------------------------------------------------------------------------------------------------------------------------------------------------------------------------------------------------------------------------------------------------------------------------------------------------------------------------------------------------------------------------------------------------------------GTGCACTGGAAGCCCAGCGAAAAGCTGCTG------GAGGAGGATGCCGCCTAT------------------------------------------------------------------------------------------------------------------------------------------------------------------------ACCGATGCCTCCAAGAGGAAGGGC---------------------------------------------------------------------------------------------------------------------------------------------------------------------------CAGGCTGGTTTTATC------------------TCC------------------------------------------------------------------------------------------------------AGCTTCTTCTCATTTCGCTGG---------------------------------------------------------------------------------------------------------------------------------------------------------------------------------------------------------------------------------------------------------------------------------------------------------------------------------------------------------------------------------------------------------------------------TGCCTGTTCTGGGGCGCCCTCTGC------CTGGTCATTGTCTACCTG---------------------------------CAGTTCTTCCGAGGCCGCTCTGGCTTCCTTTAG------------------------------------------------------------------------------------------------------------------------
>Shrew_mouse_RTP2
------------------------------------------------------------------------------------------------------------------ATGTCCACCAGCCTGACC---ACTTGTGAGTGGAAGAAGGTCTTCTATGAGAAGATG---GAGGTGGCAAAACCA------GCAGACAGCTGGGAGCTCATCATAGAC------------CCCAACCTCAAGCCC---AATGAGCTGGGCCCT---GGCTGGAAGCAGTACCTGGAGCAACAT------GCC---TCGGGCAGGTTCCACTGTTCCTGGTGCTGGCACACATGGCAGTCTGCCAATGTGGTCATCCTCTTCCACATGCACCTGGACCGTGCCCAGCGTGTTGGCTCAGTGCGCATGCGCGTGTTCAAGCAGCTCTGCTACCAGTGCGGCACCTCGCGACTGGACGAGTCCAGTATGCTGGAGGAGAACATCGAGGGCCTGGTGGACAACCTCATCACCAGTCTGCGCGAGCAGTGCTACGATGAGGAT------------------------------------------------------------------------------------------GGTGGCCAGTACCGTATC------CAC---------------------GTAGCCAGC------CGGCCGGACAGC---GGA---TTG---------------------CACCGCAGCGAGTTCTGCGAGGCCTGCCAGGAAGGCATC---------------------------------------------------------------------------------------------------------------------------------------------------------------------------------------------------------------------------------------------------------------------------------------------------------------------------------------------------------------------------------------------------------------------------------------------------------------------------------------------------------------------------------------------------------------------------------------------------------------------------------------------------------------------------------------------------------------------------------------------------------------------------------------------------------------------------------------------------------------------------------------------------------------------------------------------------------------------------------------------------------------------------------------------------------------------------------------------------------------------------------------------------------------------------------------------------------------------------------------------------------------------------------GTGCACTGGAAGCCCAGCGAGAAGCTGCTG------GAGGAGGACGCCGCTTAT------------------------------------------------------------------------------------------------------------------------------------------------------------------------ACCGATGCCTCCAAGAGGAAGGGC---------------------------------------------------------------------------------------------------------------------------------------------------------------------------CAGGCCGGTTTTATC------------------------------------------------------------------------------------------------------------------------TCCGGCTTCTTCTCATTTCGTTGG---------------------------------------------------------------------------------------------------------------------------------------------------------------------------------------------------------------------------------------------------------------------------------------------------------------------------------------------------------------------------------------------------------------------------TGCCTGTTCTGGGGCGCCCTCTGC------CTGGTCATTGTCTACCTG---------------------------------CAGTTCTTCCGAGGCCGCTCTGGCTTCCTTTAG------------------------------------------------------------------------------------------------------------------------
>Arctic_ground_squirrel_RTP2
------------------------------------------------------------------------------------------------------------------ATGTGTACCAGCCTGACC---ATTTGTGAGTGGAAGAAAGTCTTCTATGAGAAGATG---GAGGTAGCAAAGCCG------GCTGACAGCTGGGAACTCATCATAGAC------------CCCAACCTCAAGCCC---AATGAGCTGGCCCCT---GGCTGGAAGCAGTACCTAGAGCAGCAC------GCC---TCAGGCAGGTTCCACTGTTCCTGGTGCTGGCACACTTGGCAGTCGGCCAACATTGTTATTCTCTTCCACATGCACCTGGATAGAACGCAACGGATGGGATCAGTGCGCATGCGCATCTTCAAGCAGCTTTGCTTTGAGTGCGGCACCGCGAGGCTGGATGAGTCCAGCATGCTGGAGGAAAACATTGAGGGCCTGGTGGACAACCTCATCACCAGCCTGCGCGAGCAGTGCTACGAGGAGGAC------------------------------------------------------------------------------------------GGCGGCCAGTACCGCATC------CAC---------------------GTGGCCAGC------CGCCCTGACAGC---GGA---CCA---------------------CACAGAAGTGAATTCTGTGAGGCCTGCCAGGAGGGCATC---------------------------------------------------------------------------------------------------------------------------------------------------------------------------------------------------------------------------------------------------------------------------------------------------------------------------------------------------------------------------------------------------------------------------------------------------------------------------------------------------------------------------------------------------------------------------------------------------------------------------------------------------------------------------------------------------------------------------------------------------------------------------------------------------------------------------------------------------------------------------------------------------------------------------------------------------------------------------------------------------------------------------------------------------------------------------------------------------------------------------------------------------------------------------------------------------------------------------------------------------------------------------------ATGCACTGGAAGCCCAGCGAGAAGCTGCTG---GAGGAAGAGGAAACAGACGCC------------------------------------------------------------------------------------------------------------------------------------------------------------TTATCCGATACC---------TCCAAGCCGAGGGCC---------------------------------------------------------------------------------------------------------------------------------------------------------------------------CAGGCTGCCTTGGGC------------------TAC------------------------------------------------------------------------------------------------------AACTTCTTCTCCCTTCGCTGG---------------------------------------------------------------------------------------------------------------------------------------------------------------------------------------------------------------------------------------------------------------------------------------------------------------------------------------------------------------------------------------------------------------------------TGTCTCCTCTGGGGCTCCCTCTGC------CTGCTCATTGTGTACCTG---------------------------------CAGGTCTCCTTCCGCAGCCCCGCCTTCTTTTAA------------------------------------------------------------------------------------------------------------------------
>Yellow-bellied_marmot_RTP2
------------------------------------------------------------------------------------------------------------------ATGTGTACCAGCCTGACC---ATTTGTGAGTGGAAGAAAGTCTTCTATGAGAAGATG---GAGGTAGCAAAGCCG------GCTGACAGCTGGGAACTCATCATAGAC------------CCCAACCTCAAGCCC---AATGAGCTGGCCCCT---GGCTGGAAGCAGTACCTAGAGCAGCAT------GCC---TCAGGCAGGTTCCACTGTTCCTGGTGCTGGCACACTTGGCAGTCGGCCAACATTGTTATTCTCTTCCACATGCACCTGGATAGAACCCAACGGATGGGATCAGTGCGCATGCGCATCTTCAAGCAGCTTTGCTTTGAGTGCGGCACCGCGAGGCTGGACGAGTCCAGCATGCTGGAGGAGAACATTGAGGGCCTGGTGGACAACCTCATCACCAGCCTGCGCGAACAATGCTACAAGGAGGAC------------------------------------------------------------------------------------------GGCGGCCAGTACCGCATC------CAC---------------------GTGGCCAGC------CGCCCTGACAGC---GGA---CCA---------------------CACAGAAGTGAATTCTGTGAGGCCTGCCAGGAGGGCATC---------------------------------------------------------------------------------------------------------------------------------------------------------------------------------------------------------------------------------------------------------------------------------------------------------------------------------------------------------------------------------------------------------------------------------------------------------------------------------------------------------------------------------------------------------------------------------------------------------------------------------------------------------------------------------------------------------------------------------------------------------------------------------------------------------------------------------------------------------------------------------------------------------------------------------------------------------------------------------------------------------------------------------------------------------------------------------------------------------------------------------------------------------------------------------------------------------------------------------------------------------------------------------ATGCACTGGAAGCCCAGCGAGAAGCTGCTG------GAGGAGGAGGCGACAGAC------------------------------------------------------------------------------------------------------------------------------------------------------------------GCCTTCTCTGATACCTCCAGGTCGAGGGTC---------------------------------------------------------------------------------------------------------------------------------------------------------------------------CAGGCTGGCTTCGGC------------------TAC------------------------------------------------------------------------------------------------------AACTTCTTCTCCCTTCGCTGG---------------------------------------------------------------------------------------------------------------------------------------------------------------------------------------------------------------------------------------------------------------------------------------------------------------------------------------------------------------------------------------------------------------------------TGCCTCCTCTGGGGCTCCCTCTGC------CTGCTCATTGTGTACCTG---------------------------------CAGGTCTCCTTCCGCAGCCCCGCCTTCTTTTAA------------------------------------------------------------------------------------------------------------------------
>African_woodland_thicket_rat_RTP2
------------------------------------------------------------------------------------------------------------------ATGTCCACCAGCCTGACC---ACTTGTGAGTGGAAGAAAGTCTTCTACGAGAAGATG---GAGGTGGCAAAGCCA------GCAGACAGCTGGGAGCTCATCATAGAC------------CCCAACCTCAAACCC---AATGAGCTGGGCCCT---GGCTGGAAGCAGTATCTGGAGCAGCAT------GCC---TCTGGCAGGTTCCACTGTTCCTGGTGCTGGCACACCTGGCAGTCTGCCAATGTGGTCATCCTCTTCCACATGCACCTGGACCGTGCCCAGCGTGTTGGTTCAGTGCGCATGCGTGTGTTCAAGCAGCTGTGCTACCAGTGTGGCACCTCACGGCTGGATGAGTCCAGCATGCTGGAGGAGAACATCGAAGGCCTGGTGGACAACCTCATCACCAGTCTTCGTGAGCAGTGCTACGATGAGGAT------------------------------------------------------------------------------------------GGTGGCCAGTACCGCATC------CAC---------------------CTGGCCAGC------CGGCCGGACAGC---GGA---TTG---------------------CACCGCAGCGAGTTCTGCGAGGCCTGCCAGGAAGGCATC---------------------------------------------------------------------------------------------------------------------------------------------------------------------------------------------------------------------------------------------------------------------------------------------------------------------------------------------------------------------------------------------------------------------------------------------------------------------------------------------------------------------------------------------------------------------------------------------------------------------------------------------------------------------------------------------------------------------------------------------------------------------------------------------------------------------------------------------------------------------------------------------------------------------------------------------------------------------------------------------------------------------------------------------------------------------------------------------------------------------------------------------------------------------------------------------------------------------------------------------------------------------------------GTGCACTGGAAGCCCAGTGAGAAGCTGCTG------GAGGAGGATGCAGCCTAT---------------------------------------------------------------------------------------------------------------------------------------------------------------ACCGATGCC---------TCCAAGAGGAAGGGC---------------------------------------------------------------------------------------------------------------------------------------------------------------------------CAGGCCGGTTTCATC------------------TCC------------------------------------------------------------------------------------------------------AACTTTTTCTCATTTCGCTGG---------------------------------------------------------------------------------------------------------------------------------------------------------------------------------------------------------------------------------------------------------------------------------------------------------------------------------------------------------------------------------------------------------------------------TGCCTGTTCTGGGGCGCCCTCTGC------CTGGCCATTGTTTACCTG---------------------------------CAGTTC---TTCCGAGGCCGCTCTGGCTTCCTTTAG---------------------------------------------------------------------------------------------------------------------
>Southern_multimammate_mouse_RTP2
------------------------------------------------------------------------------------------------------------------ATGTCCACCAGCCTGACC---ACTTGTGAGTGGAAGAAGGTCTTCTATGAGAAGATG---GAGGTGGCAAAGCCA------GCGGACAGTTGGGAGCTCATCATAGAC------------CCCAACCTCAAGCCC---AATGAGCTGGGCCCT---GGCTGGAAGCAGTACCTGGAGCAGCAT------GCC---TCAGGCAGGTTCCACTGTTCCTGGTGCTGGCACACCTGGCAGTCTGCCAATGTGGTCATCCTCTTCCACATGCACCTGGACCGTGCCCAGCGTGTTGGCTCAGTGCGCATGCGTGTGTTCAAGCAGCTCTGCTACCAGTGCGGCACCTCGCGCCTGGACGAGTCCAGTATGCTGGAAGAGAACATTGAGGGCCTGGTGGACAACCTCATCACTAGTCTGCGCGAGCAGTGCTACGACGAGGAT------------------------------------------------------------------------------------------GGTGGCCAGTATCGCATC------CAC---------------------GTGGCCAGC------AGGCCGGACAGC---GGA---TTG---------------------CACCGCAGCGAGTTCTGTGAGGCCTGCCAGGAAGGCATC---------------------------------------------------------------------------------------------------------------------------------------------------------------------------------------------------------------------------------------------------------------------------------------------------------------------------------------------------------------------------------------------------------------------------------------------------------------------------------------------------------------------------------------------------------------------------------------------------------------------------------------------------------------------------------------------------------------------------------------------------------------------------------------------------------------------------------------------------------------------------------------------------------------------------------------------------------------------------------------------------------------------------------------------------------------------------------------------------------------------------------------------------------------------------------------------------------------------------------------------------------------------------------GTGCACTGGAAGCCCAGCGAGAAGCTGCTG------GAGGAGGATGCCGCCTAT------------------------------------------------------------------------------------------------------------------------------------------------------------------------ACCGACGCTTCCAAGAAGAAGGGT---------------------------------------------------------------------------------------------------------------------------------------------------------------------------CAAGCTGCTTTTATC------------------TCC------------------------------------------------------------------------------------------------------AACTTCTTCTCATTTCGCTGG---------------------------------------------------------------------------------------------------------------------------------------------------------------------------------------------------------------------------------------------------------------------------------------------------------------------------------------------------------------------------------------------------------------------------TGCCTGTTCTGGGGCGCCCTCTGC------CTGGTCATTGTCTATCTG---------------------------------CAGTTCTTCCGAGGCCGCTCTGGCTTCCTTTAG------------------------------------------------------------------------------------------------------------------------
>Black_rat_RTP2
------------------------------------------------------------------------------------------------------------------ATGTCCACCAGCCTGACC---ACTTGTGAGTGGAAGAAGGTCTTCTATGAGAAGATG---GAGGTGGCAAAGCCA------GCGGACAGCTGGGAGCTCATCATAGAC------------CCCAATCTCAAGCCC---AATGAGCTGGGCCCC---GGCTGGAAGCAGTACCTGGAACAGCAT------GCC---TCAGGCAGGTTCCACTGTTCTTGGTGCTGGCACACCTGGCAGTCTGCCAATGTGGTCATCCTCTTCCACATGCACCTGGACCGTGCCCAGCGTGTTGGCTCAGTGCGCATGCGCGTGTTCAAGCAGCTGTGCTACCAGTGCGGCACCTCACGGCTGGACGAGTCCAGCATGCTGGAGGAGAACATCGAGGGCCTGGTGGACAACCTCATCACCAGTCTGCGTGAGCAGTGCTACGACGAGGAT------------------------------------------------------------------------------------------GGGGGCCAGTATCGCATC------CAC---------------------GTGGCCAGC------CGGCCGGACACC---GGA---TTG---------------------CACCGCAGCGAGTTCTGCGAGGCCTGCCAGGAAGGCATC---------------------------------------------------------------------------------------------------------------------------------------------------------------------------------------------------------------------------------------------------------------------------------------------------------------------------------------------------------------------------------------------------------------------------------------------------------------------------------------------------------------------------------------------------------------------------------------------------------------------------------------------------------------------------------------------------------------------------------------------------------------------------------------------------------------------------------------------------------------------------------------------------------------------------------------------------------------------------------------------------------------------------------------------------------------------------------------------------------------------------------------------------------------------------------------------------------------------------------------------------------------------------------GTGCACTGGAAGCCCAGCGAGAAGCTGCTG------GAGGAGGACGCCGCCTTC------------------------------------------------------------------------------------------------------------------------------------------------------------------------ACCGATGACTCCAAGAGGAAGGGC---------------------------------------------------------------------------------------------------------------------------------------------------------------------------CAAGCTGGTTTTATC------------------TCC------------------------------------------------------------------------------------------------------AACTTCTTCTCATTTCGCTGG---------------------------------------------------------------------------------------------------------------------------------------------------------------------------------------------------------------------------------------------------------------------------------------------------------------------------------------------------------------------------------------------------------------------------TGCCTTTTCTGGGGTGCCCTCTGC------CTGGTCATTGTCTACCTG---------------------------------CAGTTCTTCCGAGGCCGCTCGGGATTCCTTTAA------------------------------------------------------------------------------------------------------------------------
>African_grass_rat_RTP2
------------------------------------------------------------------------------------------------------------------ATGTCCACCAGCCTCACC---ACTTGTGAATGGAAAAAGGTCTTCTACGAGAAGATG---GAGGTGGCAAAGCCA------GCAGACAGCTGGGAGCTCATCATAGAC------------CCCAACCTCAAGCCC---AATGAGCTGGGCCCT---GGCTGGAAGCAGTACCTGGAGCAGCAT------GCC---TCAGGCAGGTTCCACTGTTCCTGGTGCTGGCACACCTGGCAGTCTGCCAACGTGGTCATCCTCTTCCACATGCACCTGGACCGTGCCCAGCGTGTTGGTTCAGTGCGCATGCGTGTGTTCAAGCAGCTGTGCTACCAGTGCGGAACCTCACGGCTGGATGAGTCCAGCATGCTGGAGGAGAACATCGAAGGCCTGGTGGACAACCTCATCACCAGTCTTCGTGAGCAGTGCTACGACGAGGAT------------------------------------------------------------------------------------------GGTGGCCAGTACCGCATC------CAC---------------------GTGGCCAGC------CGGCCGGACAAC---GGA---TTG---------------------CACCGCAGCGAGTTCTGCGAGGCCTGCCAGGAAGGCATC---------------------------------------------------------------------------------------------------------------------------------------------------------------------------------------------------------------------------------------------------------------------------------------------------------------------------------------------------------------------------------------------------------------------------------------------------------------------------------------------------------------------------------------------------------------------------------------------------------------------------------------------------------------------------------------------------------------------------------------------------------------------------------------------------------------------------------------------------------------------------------------------------------------------------------------------------------------------------------------------------------------------------------------------------------------------------------------------------------------------------------------------------------------------------------------------------------------------------------------------------------------------------------GTGCACTGGAAGCCCAGCGAGAAGCTGCTG------GAGGAGGATGCGGCTTAT---------------------------------------------------------------------------------------------------------------------------------------------------------------ACCGATGCC---------TCCAAGAGGAAGGGC---------------------------------------------------------------------------------------------------------------------------------------------------------------------------CAGGCCGGTTTCATC------------------TCC------------------------------------------------------------------------------------------------------AACTTCTTCTCATTTCGCTGG---------------------------------------------------------------------------------------------------------------------------------------------------------------------------------------------------------------------------------------------------------------------------------------------------------------------------------------------------------------------------------------------------------------------------TGCCTGTTCTGGGGCGCCCTCTGC------CTGGTCGTTGTCTACCTG---------------------------------CAGTTC---TTCCGAGGCCGCTCTGGCTTCCTTTAG---------------------------------------------------------------------------------------------------------------------
>House_mouse_RTP1
ATGAGGATTTTTAGACCGTGGAGACTGCGCTGCCCTGCCTTACACTTACCCTCTTTCCCCACGTTCTCTATAAAGTGTAGTTTGCCTCCT------CTTCCCACTGACGAAGACATGTGTAAGAGTGTGACC---ACAGGTGAGTGGAAGAAGGTCTTCTACGAGAAGATG---GAGGAGGTGAAGCCA------GCGGACAGCTGGGACTTCATCATAGAC------------CCCAACCTCAAGCAC---AATGTGTTGGCCCCT---GGCTGGAAGCAGTACCTGGAACTTCAT------GCC---TCAGGCAGGTTCCACTGTTCCTGGTGCTGGCACACCTGGCAGTCACCCCATGTAGTCATCCTCTTCCACATGTACCTGGACAAGGCTCAGCGCGCTGGTTCGGTGCGCATGCGTGTGTTCAAGCAGCTCTGCTACGAGTGCGGTACAGCACGGCTGGATGAGTCCAGCATGCTGGAGGAGAACATCGAAAGCCTGGTGGACAACCTCATCACCAGTTTGCGAGAGCAGTGCTACGGGGAGCGT------------------------------------------------------------------------------------------GGTGGCCACTACCGCATC------CAT---------------------GTGGCCAGC------CGGCAGGACAAC---CGG---CGA---------------------CACCGCGGAGAGTTCTGCGAGGCCTGCCAGGAAGGCATC---------------------------------------------------------------------------------------------------------------------------------------------------------------------------------------------------------------------------------------------------------------------------------------------------------------------------------------------------------------------------------------------------------------------------------------------------------------------------------------------------------------------------------------------------------------------------------------------------------------------------------------------------------------------------------------------------------------------------------------------------------------------------------------------------------------------------------------------------------------------------------------------------------------------------------------------------------------------------------------------------------------------------------------------------------------------------------------------------------------------------------------------------------------------------------------------------------------------------------------------------------------------------------GTGCACTGGAAGCCCAGTGAGAAGCTGCTGGAGGAGGAGGCGACCACCTACACC------------------------------------------------------------------------------------------------------------------------------------------------------------TTCTCCCGTGCTCCCAGCCCCACCAAACCGCAGGCT---------------------------------------------------------------------------------------------------------------------------------------------------------------------------GAAACAGGCTCAGGC------------------TGC------------------------------------------------------------------------------------------------------AACTTCTGCTCCATTCCCTGG---------------------------------------------------------------------------------------------------------------------------------------------------------------------------------------------------------------------------------------------------------------------------------------------------------------------------------------------------------------------------------------------------------------------------TGCTTATTTTGGGCCACGGTTTTG------ATGCTCATCATCTACCTG---------------------------------CAATTCTCCTTCCGTACTTCTGTCTAA------------------------------------------------------------------------------------------------------------------------------
>Domestic_guinea_pig_RTP1
ATGAGGATTTTTAGACCGTGGAGACTGCGCTGCCCTACCCTGCACCTGCCTTCACTCCCCACGTTCTCGCTTAAGTGGAGCTTCCCCACC------CTCAGCACTGACGACGAGATGTGTAAAAGTGTGACC---ACAGGTGAGTGGAAGAAAGTCTTCTACGAGAAGATG---GAGGAGGCAAAGCCA------GCAGACAGCTGGGACTTCATCATAGAC------------CCCAACCTCAAGCAC---AATGTGCTGGCCCCC---GGCTGGAAGCAGTACTTGGAATTGCAT------GCC---TCAGGCAGGTTCCACTGCTCCTGGTGCTGGCATACCTGGCAGTCGCCCCACGTGGTCATCCTCTTCCACTTCTACCTGGACCGCGCCCAGCACGCTGGCTCAGTGCGCATGCGCGTCTTCAAGCAGCTGTGCTACGAGTGCGGCACGGCGCGGCTGGACGAGTCCAGTATGCTGGAGGAGAACATCGAGAGCCTGGTGGACAACCTCATTAGCAGCCTGCGCGAGCAGTGCTACGGGGAGCGT------------------------------------------------------------------------------------------GGTGGCCAGTACCGCATC------CAC---------------------GTGGCCAGC------CGCCAGGACACC---CGG---CGA---------------------CACCGTGGCGAGTTCTGCGAAGCCTGCCAGGAGGGCATC---------------------------------------------------------------------------------------------------------------------------------------------------------------------------------------------------------------------------------------------------------------------------------------------------------------------------------------------------------------------------------------------------------------------------------------------------------------------------------------------------------------------------------------------------------------------------------------------------------------------------------------------------------------------------------------------------------------------------------------------------------------------------------------------------------------------------------------------------------------------------------------------------------------------------------------------------------------------------------------------------------------------------------------------------------------------------------------------------------------------------------------------------------------------------------------------------------------------------------------------------------------------------------GTGCACTGGAAGCCCAGCGAGAAGCTTCTGGAGGAGGAGGCGACCACCTACACC------------------------------------------------------------------------------------------------------------------------------------------------------------TTCTCCCGCGCACCCAGCCCCACCAAGCCGCAGGCT---------------------------------------------------------------------------------------------------------------------------------------------------------------------------GAGGAGGGGTCAGGC------------------TGC------------------------------------------------------------------------------------------------------AACTTCTGCTCCATCCCCTGG---------------------------------------------------------------------------------------------------------------------------------------------------------------------------------------------------------------------------------------------------------------------------------------------------------------------------------------------------------------------------------------------------------------------------TGCTTGTTTTGGGCCACGGTGCTG------CTGCTCATCATTTACCTG---------------------------------CAGTTCTCCTTCCGCAGCTCGGTCTAA------------------------------------------------------------------------------------------------------------------------------
>Chinese_hamster_RTP1
ATGAGGATTTTTAGACCGTGGAGACTGCGCTGTCCTGCTCTGCACTTGCCCTCACTCCCCACATTCTCTATTAAGTGGAGTTTGCCTTCT------CTCACCACTGACGAGGACATGTGTAAGAGTGTGACC---ACAGGTGAATGGAAGAAAGTCTTCTATGAGAAGATG---GAAGAGGCAAAGCCA------GCTGACAGCTGGGACTTCATCATAGAC------------CCCAACCTCAAGCAC---AATGTGTTGGCCCCT---GGCTGGAAGCAGTACCTGGAACTTCAT------GCC---TCAGGCAGGTTCCACTGCTCCTGGTGCTGGCACACCTGGCAGTCGCCCCATGTAGTCATCCTCTTCCACATGTACCTGGACCGTGCCCAGCGCGCTGGCTCAGTGCGCATGCGCGTGTTCAAGCAGCTGTGCTATGAGTGCGGCACGGCACGGCTGGATGAGTCGAGCATGCTGGAGGAGAACATCGAAAGCCTGGTAGACAACCTCATCACCAGCCTGCGCGAGCAGTGCTACGGAGAGCGT------------------------------------------------------------------------------------------GGTGGCCACTACCGCATC------CAC---------------------GTGGCCAGC------AGACAGGACAAC---CGG---CGA---------------------CACCGTGGCGAGTTCTGCGAGGCCTGCCAGGAAGGCATT---------------------------------------------------------------------------------------------------------------------------------------------------------------------------------------------------------------------------------------------------------------------------------------------------------------------------------------------------------------------------------------------------------------------------------------------------------------------------------------------------------------------------------------------------------------------------------------------------------------------------------------------------------------------------------------------------------------------------------------------------------------------------------------------------------------------------------------------------------------------------------------------------------------------------------------------------------------------------------------------------------------------------------------------------------------------------------------------------------------------------------------------------------------------------------------------------------------------------------------------------------------------------------GTGCACTGGAAGCCCAGCGAGAAGCTGCTGGAGGAGGAGGCGACCACTTACACT------------------------------------------------------------------------------------------------------------------------------------------------------------TTCTCGCGTGCTCCAAGCCCCACCAAGCCACAGACC---------------------------------------------------------------------------------------------------------------------------------------------------------------------------GAAACCAGCTCAGGC------------------TGC------------------------------------------------------------------------------------------------------AACTTCTGCTCCATTCCCTGG---------------------------------------------------------------------------------------------------------------------------------------------------------------------------------------------------------------------------------------------------------------------------------------------------------------------------------------------------------------------------------------------------------------------------TGCTTGTTTTGGGCCACGGTCCTG------TTGCTCATCATCTATCTG---------------------------------CAATTCTCCTTCCGTAGTTCTGTCTAA------------------------------------------------------------------------------------------------------------------------------
>Lesser_Egyptian_jerboa_RTP1
ATGAGGATTTTTAGACCGTGGAGACTGCGCTGCCCTGCCCTGCACCTTCCCTCACTCCCCGTGTTCTCTATAAAGTGGAGTTTGCCCTCC------CTCATTCCTGACGAGGATATGTGTAAAAGCGTGACC---ACAGATGAGTGGAAGAAAGTTTTCTATGAGAAGATG---GAGGAGGCAAAGCCA------GCTGACAGCTGGGACTTCATCATAGAC------------CCCAACCTCAAGCAC---AATGTGTTGGCCCCT---GGCTGGAAGCAGTACCTGGAACTTCAT------GCT---TCAGGCAGGTTCCACTGCTCGTGGTGCTGGCACACCTGGCAGTCACCCCACGTGGTCATCCTCTTCCACATGTACCTGGACCGGGCCCAGCGGGCGGGCTCGGTGCGCATGCGCGTCTTCAAGCAGCTGTGCTACGAGTGCGGCACGGCGCGGCTGGACGAGTCGAGCATGCTGGAGGAGAACATCGAGAGCCTGGTGGACAACCTCATCACCAGCCTGCGCGAGCAGTGCTACGGTGAGCCA------------------------------------------------------------------------------------------GGAGGCCACTACCGCATC------CAC---------------------GTGGCCAGC------CGCCAGGACAAC---CGG---CGA---------------------CACCGCGGCGAGTTCTGCGAGGCCTGCCAGGAAGGCATC---------------------------------------------------------------------------------------------------------------------------------------------------------------------------------------------------------------------------------------------------------------------------------------------------------------------------------------------------------------------------------------------------------------------------------------------------------------------------------------------------------------------------------------------------------------------------------------------------------------------------------------------------------------------------------------------------------------------------------------------------------------------------------------------------------------------------------------------------------------------------------------------------------------------------------------------------------------------------------------------------------------------------------------------------------------------------------------------------------------------------------------------------------------------------------------------------------------------------------------------------------------------------------GTGCACTGGAAGCCCAGCGAGAAGCTGCTGGAGGAGGAGGCCACCACCTACACC------------------------------------------------------------------------------------------------------------------------------------------------------------TTCTCCCGGGCGCCCAGCCCCACCAAGCCGCAGGCT---------------------------------------------------------------------------------------------------------------------------------------------------------------------------GAGGCGAGCTCAGGC------------------TGC------------------------------------------------------------------------------------------------------AACTTCTGCTCCATCCCCTGG---------------------------------------------------------------------------------------------------------------------------------------------------------------------------------------------------------------------------------------------------------------------------------------------------------------------------------------------------------------------------------------------------------------------------TGCTTGTTTTGGGCTACGGTCCTG------TTATTGATCATCTACCTG---------------------------------CAGTTCTCTTTCCGCAGCTCCATCTGA------------------------------------------------------------------------------------------------------------------------------
>Naked_mole-rat_RTP1
ATGAGGATTTTTAGACCGTGGAGACTGCGCTGCCCTGCCCTGCACCTGCCCTCGTTCCCCACGTTCTCGCTTAAGTGGACCTTGCCCACC------TTCACCACTGACAAGGACATGTGTAAAAGTGTGACC---ACAGGTGAGTGGAAGAAAGTCTTCTATGAGAAGATG---GAGGAGGCAAAGCCA------GCTGACAGCTGGGACTTCATCATAGAC------------CCCAACCTCAAGCAC---AATGTGCTGGCCCCT---GGCTGGAAGCAGTACTTGGAGTTGCAT------GCC---TCAGGCAGATTCCACTGCTCCTGGTGCTGGCACACCTGGCAGTCGCCCCACGTAGTCATCCTCTTCCACATGTACCTGGACCGCGCCCAGCACGCAGGCTCGGTGCGCATGCGCGTCTTCAAGCAGCTGTGCTACGAGTGCGGCACGGCGCGGCTGGACGAGTCCAGCATGCTGGAGGAGAACATCGAGAGCCTGGTGGACAACCTCATCACCAGCCTGCGCGAGCAGTGCTACGGGGAGCGT------------------------------------------------------------------------------------------GGCGGCCAGTACCGCATC------CAC---------------------GTGGCCAGC------CGCCGGGACACC---CGG---CGA---------------------CACCGCGGCGAGTTCTGCGAGGCCTGCCAGGAGGGCATC---------------------------------------------------------------------------------------------------------------------------------------------------------------------------------------------------------------------------------------------------------------------------------------------------------------------------------------------------------------------------------------------------------------------------------------------------------------------------------------------------------------------------------------------------------------------------------------------------------------------------------------------------------------------------------------------------------------------------------------------------------------------------------------------------------------------------------------------------------------------------------------------------------------------------------------------------------------------------------------------------------------------------------------------------------------------------------------------------------------------------------------------------------------------------------------------------------------------------------------------------------------------------------GTGCACTGGAAGCCCAGCGAGAAGCTGCTGGAGGAGGAGGCCGCCACCTACACC------------------------------------------------------------------------------------------------------------------------------------------------------------TTCTCCCGCGCGCCCAGCCCCGCCAAGCCGCAGGCC---------------------------------------------------------------------------------------------------------------------------------------------------------------------------GAGGAGGGCTCGGGC------------------TGC------------------------------------------------------------------------------------------------------AACTTCTTCTCCATCCCCTGG---------------------------------------------------------------------------------------------------------------------------------------------------------------------------------------------------------------------------------------------------------------------------------------------------------------------------------------------------------------------------------------------------------------------------TGCTTGTTTTGGGCCACAGTCCTG------CTGCTGATCATCTACCTG---------------------------------CAGTTCTCCTTCCGCAGCTCCGTCTAG------------------------------------------------------------------------------------------------------------------------------
>Golden_hamster_RTP1
ATGAGGATTTTTAGACCGTGGAGACTGCGCTGTCCTGCCCTGCACTTGCCCTCACTCCCCACATTCTCTATTAAGTGGAGTTTGCCTTCT------CTCACCACTGACGAGGACATGTGTAAGAGTGTGACC---ACAGGTGAGTGGAAGAAAGTCTTCTACGAGAAGATA---GAGGAAGTGAAGCCA------GCTGATAGCTGGGATTTCATCATAGAC------------CCCAACCTCAAGCAC---AATGTGTTGGCCCCT---GGCTGGAAGCAGTACCTGGAACTTCAC------GCC---TCAGGCAGGTTCCACTGCTCCTGGTGCTGGCACACCTGGCAGTCGCCCCATGTAGTCATCCTCTTCCACATGTACCTGGACCGTGCCCAGCGCGCTGGTTCGGTGCGCATGCGCGTGTTCAAGCAGCTGTGCTATGAGTGCGGCACTGCACGGCTGGATGAGTCCAGCATGCTGGAGGAGAACATCGAAAGCCTGGTGGACAACCTCATCACCAGTCTGCGCGAGCAGTGCTATGGAGAGCGT------------------------------------------------------------------------------------------GGTGGTCACTACCGCATC------CGC---------------------GTGGCCAGT------CAACAGGACAAC---CGG---CGA---------------------CACCGTGGCGAGTTCTGCGAGGCCTGCCAGGAAGGCATC---------------------------------------------------------------------------------------------------------------------------------------------------------------------------------------------------------------------------------------------------------------------------------------------------------------------------------------------------------------------------------------------------------------------------------------------------------------------------------------------------------------------------------------------------------------------------------------------------------------------------------------------------------------------------------------------------------------------------------------------------------------------------------------------------------------------------------------------------------------------------------------------------------------------------------------------------------------------------------------------------------------------------------------------------------------------------------------------------------------------------------------------------------------------------------------------------------------------------------------------------------------------------------GTGCACTGGAAGCCCAGCGAGAAGCTGCTGGAGGAGGAGGCGACCACCTACACT------------------------------------------------------------------------------------------------------------------------------------------------------------TTCTCCCGTGCTCCCAGCCCCACCAAGCCACAGACC---------------------------------------------------------------------------------------------------------------------------------------------------------------------------GAAGCCGGCTCAGGC------------------TGC------------------------------------------------------------------------------------------------------AACTTCTGCTCCATTCCCTGG---------------------------------------------------------------------------------------------------------------------------------------------------------------------------------------------------------------------------------------------------------------------------------------------------------------------------------------------------------------------------------------------------------------------------TGCTTGTTTTGGGCCACGGTCCTG------TTGCTCATCATCTATCTG---------------------------------CAATTCTCCTTCCGTAGTTCTGTCTAA------------------------------------------------------------------------------------------------------------------------------
>Thirteen-lined_ground_squirrel_RTP1
ATGAGGATTTTTAGACCGTGGAGACTGCGCTGCCCTGCCCTGCACTTGCCCTCATTCTCCACATTCTCACTAAAGTGGAGCTTGCCCTCC------CTTTACACTGACGAGGATATGTGTAAAAGTGTGACC---ACAGGTGAGTGGAAGAAAGTCTTCTATGAGAAGATG---GAGGAAGCTAAGCCA------GCTGACAGCTGGGACCTCATCATTGAC------------CCCAACCTCAAGCAT---AACGTGCTGGCCCCT---GGCTGGAAGCAGTACCTGGAACTGCAC------GCC---TCAGGCAGGTTCCACTGCTCCTGGTGCTGGCACACCTGGCAATCGCCCCACGTGGTTATCCTCTTCCACATGTACCTGGACCGAGCCCAGCGCGCAGGCTCGGTGCGCATGCGGGTCTTCAAGCAGCTGTGCTATGAGTGTGGCACGGCGCGACTGGACGAGTCCAGCATGCTGGAGGAGAACATCGAGAGCCTGGTGGACAACCTCATCACCAGTCTGCGCGAGCAGTGCTACGGGGAGCGC------------------------------------------------------------------------------------------GGCGGCCAGTACCGCATC------CAC---------------------GTGGCCAGC------CGCCAGGACCAC---CGA---CGA---------------------CACCGGGGAGAGTTCTGCGAGGCCTGCCAGGAGGGCATC---------------------------------------------------------------------------------------------------------------------------------------------------------------------------------------------------------------------------------------------------------------------------------------------------------------------------------------------------------------------------------------------------------------------------------------------------------------------------------------------------------------------------------------------------------------------------------------------------------------------------------------------------------------------------------------------------------------------------------------------------------------------------------------------------------------------------------------------------------------------------------------------------------------------------------------------------------------------------------------------------------------------------------------------------------------------------------------------------------------------------------------------------------------------------------------------------------------------------------------------------------------------------------GTGCACTGGAAGCCCAGCCAGAAGTTGCTGGAGGAGGAGGCGACCACTTATACC------------------------------------------------------------------------------------------------------------------------------------------------------------TTCTCCAGGGCGCCCAGTCCCACCAAGCCTCAGGCT---------------------------------------------------------------------------------------------------------------------------------------------------------------------------GAGGAGGGCTCGGGC------------------TGC------------------------------------------------------------------------------------------------------AACTTCTGCTCTATTCCCTGG---------------------------------------------------------------------------------------------------------------------------------------------------------------------------------------------------------------------------------------------------------------------------------------------------------------------------------------------------------------------------------------------------------------------------TGCTTGTTTTGGGCCACTGTTCTT------CTGTTGATCATCTACCTA---------------------------------CAGTTCTCCTTCCGCAGCTCTTTTTAA------------------------------------------------------------------------------------------------------------------------------
>Prairie_vole_RTP1
ATGAGGATTTTTAGACCGTGGAGACTACGCTGCCCTGCCCTGCACTTGCCCTCATTCCCCACGTTCTCTCTAAAGTGGAGCTTGCCTTCT------CTCGCCCCCGACGAGGACATGTGTAAGAGTGTGACC---ACAGGTGAGTGGAAGAAGGTCTTCTATGAGAAGATG---GAGGAGGTCAAGCCA------GCTGACAGCTGGGACTTCATCATAGAC------------CCCAACCTCAAGCAC---AATGTGTTGGCCCCT---GGCTGGAAGCAGTACCTGGAACTTCAC------GCC---TCAGGCAGGTTCCACTGCTCCTGGTGCTGGCACACCTGGCAGTCGCCCCATGTAGTCATCCTCTTCCACATGTACCTGGACCGTGCCCAGCGCGCTGGTTCTGTGCGCATGCGCGTGTTCAAGCAGCTGTGCTACGAATGCGGCACGGCGCGGCTGGATGAATCCAGCATGCTGGAGGAGAACATCGAAAGCCTGGTGGACAACCTCATCACCAGCCTTCGCGAGCAGTGCTACGGGGAGCGC------------------------------------------------------------------------------------------GGGGGCCACTATCGCATC------CAC---------------------GTGGCCAGT------CGCCAGGACAAC---CGG---CGA---------------------CACCGCGGCGAGTTCTGCGAGGCCTGCCAGGAAGGTATC---------------------------------------------------------------------------------------------------------------------------------------------------------------------------------------------------------------------------------------------------------------------------------------------------------------------------------------------------------------------------------------------------------------------------------------------------------------------------------------------------------------------------------------------------------------------------------------------------------------------------------------------------------------------------------------------------------------------------------------------------------------------------------------------------------------------------------------------------------------------------------------------------------------------------------------------------------------------------------------------------------------------------------------------------------------------------------------------------------------------------------------------------------------------------------------------------------------------------------------------------------------------------------GTGCACTGGAAGCCCAGCGAGAAGCTGCTGGAGGAGGAGGCGAACACCTACACC------------------------------------------------------------------------------------------------------------------------------------------------------------TTCTCCCGTGCGCCCAGCCCCACCAAGCCACAGGCC---------------------------------------------------------------------------------------------------------------------------------------------------------------------------GAAGCCGGCTCAGGC------------------TGC------------------------------------------------------------------------------------------------------AACTTCTGCTCCATCCCCTGG---------------------------------------------------------------------------------------------------------------------------------------------------------------------------------------------------------------------------------------------------------------------------------------------------------------------------------------------------------------------------------------------------------------------------TGCTTATTTTGGGCTACCGTCCTG------CTGCTCATAATCTACCTG---------------------------------CAATTCTCCTTCCGTAGTTCTTTCTAA------------------------------------------------------------------------------------------------------------------------------
>Long-tailed_chinchilla_RTP1
ATGAGGATTTTTAGACCGTGGAGACTGCGCTGCCCGGCCCTGCACCTGCCCTCATTCCCCACATTCTCGCTTAAGTGGAGCTTGCCCACC------TTCAGCACTGACGAGGAGATGTGTAAAAGTGTGACC---ACAGGTGAGTGGAAGAAAGTCTTCTATGAGAAGATG---GAGGAAGCAAAGCCA------GCTGACAGCTGGGATTTCATCATAGAC------------CCTAACCTCAAGCAC---AACGTGCTGGCCCCT---GGCTGGAAGCAGTACTTGGAGTTGCAC------GCC---TCAGGCAGGTTCCACTGCTCCTGGTGTTGGCACACCTGGCAGTCGCCCCACGTGGTCATCCTCTTCCACTTCTACCTGGACCGCGCCCAGCACGCAGGCTCGGTGCGCATGCGCGTCTTCAAGCAGCTGTGCTACGAGTGCGGCACGGCGCGGCTGGACGAGTCGAGCATGCTGGAGGAGAACATCGAGAGCCTCGTGGACAACCTCATCAGCAGCCTGCGCGAGCAGTGCTACGGCGAGCGC------------------------------------------------------------------------------------------GGTGGCCAGTACCGCATC------CAC---------------------GTGGCCAGC------CGCCAGGACACC---CGG---CGA---------------------CACCGCGGCGAGTTCTGCGAGGCCTGCCAGGAGGGCATC---------------------------------------------------------------------------------------------------------------------------------------------------------------------------------------------------------------------------------------------------------------------------------------------------------------------------------------------------------------------------------------------------------------------------------------------------------------------------------------------------------------------------------------------------------------------------------------------------------------------------------------------------------------------------------------------------------------------------------------------------------------------------------------------------------------------------------------------------------------------------------------------------------------------------------------------------------------------------------------------------------------------------------------------------------------------------------------------------------------------------------------------------------------------------------------------------------------------------------------------------------------------------------GTGCACTGGAAACCGAGCGAGAAGCTGCTGGAGCAGGAAGCGACCACCTACACC------------------------------------------------------------------------------------------------------------------------------------------------------------TTCTCCCGCGCGCCCAGCCCCGCCAAGCCGCAGGCC---------------------------------------------------------------------------------------------------------------------------------------------------------------------------GAGGAGGGTTCGGGC------------------TGC------------------------------------------------------------------------------------------------------AACTTCTGCTCCATCCCCTGG---------------------------------------------------------------------------------------------------------------------------------------------------------------------------------------------------------------------------------------------------------------------------------------------------------------------------------------------------------------------------------------------------------------------------TGCTTGTTTTGGGCCACGGTCCTG------CTGCTGATCATCTACCTG---------------------------------CAGTTCTCCTTCCGCAGCTCCGTCTAA------------------------------------------------------------------------------------------------------------------------------
>Prairie_deer_mouse_RTP1
ATGAGGATTTTTAGACCGTGGAGACTGCGCTGCCCTGCCTTGCACTTACCCTCACTCCCCACATTCTCTATAAAGTGGAGTTTGCCTTCC------CTCATCCCTGACGAGGACATGTGTAAGAGCGTGACC---ACAGGCGAGTGGAAGAAAGTCTTCTACGAGAAGATG---GAGGAGGCGAAGCCA------GCTGACAGCTGGGACTTCATCATAGAC------------CCCAACCTCAAGCAC---AATGTCTTGGCCCCT---GGCTGGAAGCAGTACCTGGAACTTCAT------GCC---TCAGGCAGGTTCCACTGTTCCTGGTGCTGGCACACCTGGCAGTCGCCCCATGTGGTCATCCTCTTCCACATGTACCTGGACCGTGCCCAGCGCGCTGGTTCGGTGCGCATGCGCGTGTTCAAGCAGCTGTGCTACGAGTGCGGCACAGCGCGGCTGGACGAGTCCAGCATGCTGGAGGAGAACATCGAGAGCCTGGTGGACAACCTCATCACCAGCCTGCGCGAGCAGTGCTACGGGGAGCGC------------------------------------------------------------------------------------------GGTGGCCACTACCGCATC------CAC---------------------GTGGCCAGC------CGCCAGGACAAC---CGG---CGA---------------------CACCGCGGCGAGTTCTGCGAGGCCTGCCAGGAAGGCATC---------------------------------------------------------------------------------------------------------------------------------------------------------------------------------------------------------------------------------------------------------------------------------------------------------------------------------------------------------------------------------------------------------------------------------------------------------------------------------------------------------------------------------------------------------------------------------------------------------------------------------------------------------------------------------------------------------------------------------------------------------------------------------------------------------------------------------------------------------------------------------------------------------------------------------------------------------------------------------------------------------------------------------------------------------------------------------------------------------------------------------------------------------------------------------------------------------------------------------------------------------------------------------GTGCACTGGAAGCCCAGCGAGAAGCTGCTGGAGGAGGAGGCGACCACCTACACC------------------------------------------------------------------------------------------------------------------------------------------------------------TTCTCCCGTGCGCCCAGCCCCACCAAGCCACAGGCG---------------------------------------------------------------------------------------------------------------------------------------------------------------------------GAAGCGGGCTCAGGC------------------TGC------------------------------------------------------------------------------------------------------AACTTCTGCTCCGTTCCCTGG---------------------------------------------------------------------------------------------------------------------------------------------------------------------------------------------------------------------------------------------------------------------------------------------------------------------------------------------------------------------------------------------------------------------------TGCTTGTTTTGGGCCACGGTCCTG------CTGCTCATCATCTACCTG---------------------------------CAGTTCTCCTTCCGCAGTTCTGTCTAG------------------------------------------------------------------------------------------------------------------------------
>Uper_Galilee_mountains_blind_mole_rat_RTP1
ATGAGGATTTTTAGACCGTGGAGACTTCGCTGCCCTGCCCTGCACCTGCCCTCATTTCCCGTGTTCTCAATAAAGTGGAGTTTGCCTTCT------CTCGCTGCTGACGAGGATATGTGTAAAAGTGTGACC---ACAGGTGAGTGGAAGAAAGTCTTCTATGAGAAGATG---GAGGAGGCAAAGCCA------GCTGACAGTTGGGACTTCATCATAGAT------------CCCAACCTCAAGCAT---AATGTGCTGGCTCCT---GGCTGGAAGCAGTACCTGGAACTTCAT------GCC---TCAGGCAGGTTCCACTGTTCCTGGTGCTGGCACACCTGGCAGTCGCCCCACGTGGTCATCCTCTTCCACATGTACCTGGACCGTGCCCAGCGAGCCGGTTCGGTGCGCATGCGCGTTTTCAAGCAGCTGTGCTATGAGTGCGGCACCGCCCATCTGGACGAGTCCAGCATGCTGGAAGAGAACATAGAAAGCCTGGTGGACAACCTCATCACCAGTCTGCGCGAGCAGTGCTATGGGGAGCGC------------------------------------------------------------------------------------------GGTGGCCACTACCGCATC------CAC---------------------GTGGCCAGC------CGCCAGGACAAC---CGG---CGA---------------------CACCGCGGAGAGTTCTGCGAGGCCTGCCAGGAAGGCATC---------------------------------------------------------------------------------------------------------------------------------------------------------------------------------------------------------------------------------------------------------------------------------------------------------------------------------------------------------------------------------------------------------------------------------------------------------------------------------------------------------------------------------------------------------------------------------------------------------------------------------------------------------------------------------------------------------------------------------------------------------------------------------------------------------------------------------------------------------------------------------------------------------------------------------------------------------------------------------------------------------------------------------------------------------------------------------------------------------------------------------------------------------------------------------------------------------------------------------------------------------------------------------GTGCACTGGAAACCCAGCGAGAAGCTGCTGGAGGAGGAGGCAACCACCTACACC------------------------------------------------------------------------------------------------------------------------------------------------------------TTCTCCCGGGCGCCCAGCCCCACCAAGCCGCAAGCC---------------------------------------------------------------------------------------------------------------------------------------------------------------------------GAGGAGGGCTCCGGC------------------TGC------------------------------------------------------------------------------------------------------AATTTCTGCTCTATTCCCTGG---------------------------------------------------------------------------------------------------------------------------------------------------------------------------------------------------------------------------------------------------------------------------------------------------------------------------------------------------------------------------------------------------------------------------TGCTTGTTTTGGGCCACGGTCCTG------CTGTTGATCATCTACCTG---------------------------------CAGTTCTCCTTCCGCAGCTCTGTCTAA------------------------------------------------------------------------------------------------------------------------------
>Damara_mole-rat_RTP1
ATGAGGATTTTTAGACCGTGGAGACTGCGCTGCCCTGCCCTGCATCTGCCCTCACTCCCCACATTCTCGTTTAAGCGGAGCTTGCCCACC------TTCACCCCCGACGAGGACATGTGTAAAAGTGTGACC---ACAGGGGAGTGGAAGAAAGTCTTCTATGAGAAGATG---GAAGAGGCAAAGCCA------GCTGACAGCTGGGACTTCATCATAGAC------------CCCAACCTCAAGCAC---AATGTGCTGGCCCCC---GGCTGGAAGCAGTACTTGGAGCTGCAC------GCC---TCAGGCAGGTTCCACTGCTCCTGGTGCTGGCACACCTGGCAGTCGCCCCACGTGGTCATCCTCTTCCACATGTACCTGGACCGCACCCAACACGCAGGCTCCGTGCGCATGCGCGTCTTCAAGCAGCTGTGCTACGAGTGCGGCACGGCGCGGCTGGACGAGTCGAGCATGCTGGAGGAGAACATCGAGAGCCTGGTGGACAACCTCATCACCAGCCTGCGTGAGCAGTGCTACGGGGAGCGC------------------------------------------------------------------------------------------GGTGGGCAGTACCGCATC------CAC---------------------GTGGCCAGC------CGCCGGGATACC---CGG---CGA---------------------CACCGCGGCGAGTTCTGCGAGGCCTGCCAGGAAGGCATC---------------------------------------------------------------------------------------------------------------------------------------------------------------------------------------------------------------------------------------------------------------------------------------------------------------------------------------------------------------------------------------------------------------------------------------------------------------------------------------------------------------------------------------------------------------------------------------------------------------------------------------------------------------------------------------------------------------------------------------------------------------------------------------------------------------------------------------------------------------------------------------------------------------------------------------------------------------------------------------------------------------------------------------------------------------------------------------------------------------------------------------------------------------------------------------------------------------------------------------------------------------------------------GTGCACTGGAAGCCCAGCGAGAAGCTGCTGGAGGAGGAGGCCACCACCTACACC------------------------------------------------------------------------------------------------------------------------------------------------------------TTCTCCCGCGCGCCCAGCCCCACCAAGCCGCAAGCC---------------------------------------------------------------------------------------------------------------------------------------------------------------------------GAGGAGGGCTCAGGC------------------TGC------------------------------------------------------------------------------------------------------AACTTCTTCTCCATCCCCTGG---------------------------------------------------------------------------------------------------------------------------------------------------------------------------------------------------------------------------------------------------------------------------------------------------------------------------------------------------------------------------------------------------------------------------TGCTTGTTTTGGGCCACGGTCCTG------CTGCTGATCATCTACCTA---------------------------------CAGTTCTCCTTCCGCAGCTCCGTCTAA------------------------------------------------------------------------------------------------------------------------------
>Ords_kangaroo_rat_RTP1
ATGAGGATTTTTCGACCGTGGAGACTGCGCTGCCCTGCCCTACACCTGCCCTCATTCCCTGTGTTCTCACTGAAGTGGAGCTTGCCCTCC------CTCACCACTGACGAGGACATGTGTAAAAGTGTGACC---ACAGGTGAGTGGAAGAAGGTCTTCTATGAGAAGATG---GAGGAGGCAAAGCCA------GCGGACAGCTGGGACCTCATCATAGAC------------CCCAACCTCAAACAC---AATGTGCTGGCTCCT---GGCTGGAAGCAATATCTGGAACTGCAT------GCC---TCAGGCCGGTTTCACTGCTCCTGGTGCTGGCACACCTGGCAGTCCCCGCACGTGGTCATCCTCTTCCACATGTACCTGGACCGGGCCCAGCGCGCGGGCTCCGTGCGCATGCGTGTCTTCAAGCAGCTATGCTATGAGTGCGGCACGGCGCGGCTGGACGAGTCGAGCATGCTGGAGGAGAACATCGAGAGCCTGGTGGACAACCTCATCACCAGCCTGCGCGAGCAGTGCTACGGGGAGCGC------------------------------------------------------------------------------------------GGGGGCCACTACCGCATC------CAC---------------------GTGGCCAGC------CGCCAGGACAAC---CGG---CGC---------------------CACCGCGGCGAGTTCTGCGAGGCCTGCCAGGAGGGCATC---------------------------------------------------------------------------------------------------------------------------------------------------------------------------------------------------------------------------------------------------------------------------------------------------------------------------------------------------------------------------------------------------------------------------------------------------------------------------------------------------------------------------------------------------------------------------------------------------------------------------------------------------------------------------------------------------------------------------------------------------------------------------------------------------------------------------------------------------------------------------------------------------------------------------------------------------------------------------------------------------------------------------------------------------------------------------------------------------------------------------------------------------------------------------------------------------------------------------------------------------------------------------------GTGCACTGGAAGCCCAGCGAGAAGCTGCTGGAGGAGGAGGCCACCACCTACACC------------------------------------------------------------------------------------------------------------------------------------------------------------TTCTCCCGGGCTCCCAGCCCCACCAAGCCGCAGGAG---------------------------------------------------------------------------------------------------------------------------------------------------------------------------GAGGGGGGCTCGGGC------------------TGC------------------------------------------------------------------------------------------------------AACTTCTGCTCTATCCCCTGG---------------------------------------------------------------------------------------------------------------------------------------------------------------------------------------------------------------------------------------------------------------------------------------------------------------------------------------------------------------------------------------------------------------------------TGCTTGTTTTGGGCCACTGTCCTA------CTGCTGATCATCTACCTG---------------------------------CAGTTCTCCTTCCGCAGCTCCTTCTGA------------------------------------------------------------------------------------------------------------------------------
>Alpine_marmot_RTP1
ATGAGGATTTTTAGACCGTGGAGACTGCGCTGCCCTGCCCTGCACTTGCCCTCATTCTCCACATTCTCACTAAAGTGGAGCTTGCCCTCC------CTTAACACTGACGAGGATATGTGTAAAAGTGTGACC---ACAGGTGAGTGGAAGAAAGTCTTCTATGAGAAGATG---GAGGAAGCTAAGCCA------GCTGACAGCTGGGACCTCATCATTGAC------------CCCAACCTCAAGCAT---AATGTGCTGGCCCCT---GGCTGGAAGCAGTACCTGGAACTGCAC------GCC---TCAGGCAGGTTCCACTGCTCCTGGTGCTGGCACACCTGGCAATCGCCCCACGTGGTTATCCTCTTCCACATGTACCTGGACAGAGCCCAGCGCGCAGGCTCCGTGCGCATGCGGGTCTTTAAGCAGCTGTGCTACGAGTGTGGCACCGCGCGACTGGACGAGTCCAGCATGCTGGAGGAGAACATCGAGAGCCTGGTGGACAACCTCATCACCAGTCTGCGCGAGCAGTGCTACGGGGAGCGC------------------------------------------------------------------------------------------GGCGGCCAGTACCGCATC------CAC---------------------GTGGCCAGC------CGCCAGGACCAC---CGA---CGA---------------------CACCGGGGAGAGTTCTGCGAGGCCTGCCAGGAGGGCATC---------------------------------------------------------------------------------------------------------------------------------------------------------------------------------------------------------------------------------------------------------------------------------------------------------------------------------------------------------------------------------------------------------------------------------------------------------------------------------------------------------------------------------------------------------------------------------------------------------------------------------------------------------------------------------------------------------------------------------------------------------------------------------------------------------------------------------------------------------------------------------------------------------------------------------------------------------------------------------------------------------------------------------------------------------------------------------------------------------------------------------------------------------------------------------------------------------------------------------------------------------------------------------GTGCACTGGAAGCCCAGCGAGAAGCTGCTGGAGGAGGAGGCGACCACCTACACC------------------------------------------------------------------------------------------------------------------------------------------------------------TTCTCCAGGGCGCCCAGTCCCACCAAGCCTCAGGCT---------------------------------------------------------------------------------------------------------------------------------------------------------------------------GAGGAGGGCTCGGGC------------------TGC------------------------------------------------------------------------------------------------------AACTTCTGCTCTATTCCCTGG---------------------------------------------------------------------------------------------------------------------------------------------------------------------------------------------------------------------------------------------------------------------------------------------------------------------------------------------------------------------------------------------------------------------------TGCTTGTTTTGGGCCACCGTTCTC------CTGTTGATCATCTACCTA---------------------------------CAGTTCTCCTTCCGCAGTTCTTTCTAA------------------------------------------------------------------------------------------------------------------------------
>American_beaver_RTP1
ATGAGGATTTTTAGACCGTGGAGACTACGCTGCCCTGCCCTGCATCTGCCCTCATTCCCTGTGTTCTCACTAAAGTGGAGTTTGCCCTCC------CTCACCACTGACGAGGACATGTGTAAAAGTGTGACC---ACAGGTGAATGGAAGAAAGTCTTCTATGAGAAGATG---GAAGAGGCGAAGCCA------GCTGACAGCTGGGACCTCATCATAGAC------------CCCAACCTCAAGCAC---AATGTATTGGCCCCT---GGCTGGAAACAGTACCTGGAACTGCAT------GCC---TCAGGAAGGTTCCACTGTTCCTGGTGCTGGCATACCTGGCAGTCGCCCCACGTGGTCATTCTCTTCCACATGTACCTGGACCGCGCCCAGCGTGCGGGCTCGGTGCGCATGCGCGTCTTCAAGCAGCTGTGCTATGAATGCGGCACTGCGCATCTGGACGAGTCGAGCATGCTGGAGGAGAACATCGAGAGCCTGGTGGACAACCTCATCACCAGCCTGCGCGAGCAGTGCTATGGCGAGCGT------------------------------------------------------------------------------------------GGTGGACAGTACCGCATC------CAC---------------------GTTGCCAGC------CGCCAGGACAAC---CGG---CGA---------------------CACCGTGGCGAATTCTGCGAGGCCTGCCAGGAGGGTATC---------------------------------------------------------------------------------------------------------------------------------------------------------------------------------------------------------------------------------------------------------------------------------------------------------------------------------------------------------------------------------------------------------------------------------------------------------------------------------------------------------------------------------------------------------------------------------------------------------------------------------------------------------------------------------------------------------------------------------------------------------------------------------------------------------------------------------------------------------------------------------------------------------------------------------------------------------------------------------------------------------------------------------------------------------------------------------------------------------------------------------------------------------------------------------------------------------------------------------------------------------------------------------GTGCACTGGAAGCCCAGCGAGAAGCTGCTGGAGGAGGAGGCGACGACCTACACC------------------------------------------------------------------------------------------------------------------------------------------------------------TTCTCCAGGGCTCCCAGCCCCACCAAGCCGCAGGCT---------------------------------------------------------------------------------------------------------------------------------------------------------------------------GAGGGTGGCTCAGGC------------------TGC------------------------------------------------------------------------------------------------------AACTTCTGCTCCATCCCTTGG---------------------------------------------------------------------------------------------------------------------------------------------------------------------------------------------------------------------------------------------------------------------------------------------------------------------------------------------------------------------------------------------------------------------------TGCTTGTTTTGGGCTACTGTCCTG------CTGTTGATCATCTACCTA---------------------------------CAGTTCTCCTTCCGTAGCTCCTTCTAA------------------------------------------------------------------------------------------------------------------------------
>Ryukyu_mouse_RTP1
ATGAGGATTTTTAGACCGTGGAGACTGCGCTGCCCTGCCCTACACTTACCCTCTTTCCCCACATTCTCTATAAAGTGTAATTTGCCCCCT------CTTCCCACTGACGAAGACATGTGTAAGAGTGTGACC---ACAGGTGAGTGGAAGAAGGTCTTCTACGAGAAGATG---GAGGAGGTGAAGCCA------GCGGACAGCTGGGACTTCATCATAGAC------------CCCAACCTCAAGCAC---AATGTGTTGGCCCCT---GGCTGGAAGCAGTACCTGGAACTTCAT------GCC---TCAGGCAGGTTCCACTGTTCCTGGTGCTGGCACACCTGGCAGTCGCCCCATGTAGTCATCCTCTTCCACATGTACCTGGACAAGGCTCAGCGCGCTGGTTCGGTGCGCATGCGTGTGTTCAAGCAGCTCTGCTACGAGTGCGGTACAGCACGGCTGGATGAGTCCAGCATGCTGGAGGAGAACATCGAAAGCCTGGTGGACAACCTCATCACCAGTTTGCGAGAGCAGTGCTACGGGGAGCGT------------------------------------------------------------------------------------------GGTGGCCACTACCGCATC------CAC---------------------GTGGCCAGC------CGGCAGGACAAC---CGG---CGA---------------------CACCGCGGAGAGTTCTGCGAGGCCTGCCAGGAAGGCATC---------------------------------------------------------------------------------------------------------------------------------------------------------------------------------------------------------------------------------------------------------------------------------------------------------------------------------------------------------------------------------------------------------------------------------------------------------------------------------------------------------------------------------------------------------------------------------------------------------------------------------------------------------------------------------------------------------------------------------------------------------------------------------------------------------------------------------------------------------------------------------------------------------------------------------------------------------------------------------------------------------------------------------------------------------------------------------------------------------------------------------------------------------------------------------------------------------------------------------------------------------------------------------GTGCACTGGAAGCCCAGTGAGAAGCTGCTGGAGGAGGAGGCGACCACCTACACC------------------------------------------------------------------------------------------------------------------------------------------------------------TTCTCCCGTGCTCCCAGCCCCACCAAACCGCAGGCC---------------------------------------------------------------------------------------------------------------------------------------------------------------------------GAAGCAGGCTCAGGC------------------TGC------------------------------------------------------------------------------------------------------AACTTCTGCTCCATTCCCTGG---------------------------------------------------------------------------------------------------------------------------------------------------------------------------------------------------------------------------------------------------------------------------------------------------------------------------------------------------------------------------------------------------------------------------TGCTTATTTTGGGCCACGGTTCTG------ATGCTCATCATCTACCTG---------------------------------CAATTCTCCTTCCGTACTTCTGTCTAA------------------------------------------------------------------------------------------------------------------------------
>Shrew_mouse_RTP1
ATGAGGATTTTTAGACCGTGGAGACTGCGCTGCCCTGCCCTACACTTACCCTCTTTCCCCACGTTCTCTATAAAGTGTAGTTTGCCTCCT------CTTCCCACTGACGAAGACATGTGTAAGAGTGTGACC---ACAGGCGAGTGGAAGAAGGTCTTCTACGAGAAGATG---GAGGAGGTGAAGCCG------GCGGACAGCTGGGACTTCATCATAGAC------------CCCAACCTCAAGCAC---AATGTGTTGGCCCCT---GGCTGGAAGCAGTACCTAGAACTTCAT------GCC---TCAGGCAGGTTCCACTGCTCCTGGTGCTGGCACACCTGGCAGTCGCCCCATGTAGTCATCCTCTTCCACATGTACCTGGACAAGGCTCAGCGCGCTGGTTCGGTGCGCATGCGTGTGTTCAAGCAGCTCTGCTACGAGTGCGGTACAGCGCGGCTGGATGAGTCCAGCATGCTGGAGGAGAACATCGAAAGCCTGGTGGACAACCTCATCACCAGTCTGCGCGAGCAGTGCTATGGGGAGCGT------------------------------------------------------------------------------------------GGTGGCCACTACCGCATC------CAT---------------------GTGGCCAGC------CGGCAGGACAAC---CGG---CGA---------------------CACCGCGGAGAGTTCTGCGAGGCCTGCCAGGAAGGCATC---------------------------------------------------------------------------------------------------------------------------------------------------------------------------------------------------------------------------------------------------------------------------------------------------------------------------------------------------------------------------------------------------------------------------------------------------------------------------------------------------------------------------------------------------------------------------------------------------------------------------------------------------------------------------------------------------------------------------------------------------------------------------------------------------------------------------------------------------------------------------------------------------------------------------------------------------------------------------------------------------------------------------------------------------------------------------------------------------------------------------------------------------------------------------------------------------------------------------------------------------------------------------------GTGCACTGGAAGCCCAGCGAGAAGCTGCTGGAGGAGGAGGCGACCACCTACACC------------------------------------------------------------------------------------------------------------------------------------------------------------TTCTCCCGTGCTCCCAGCCCCACCAAACCGCAGGCC---------------------------------------------------------------------------------------------------------------------------------------------------------------------------GAAGCAGGCTCAGGC------------------TGC------------------------------------------------------------------------------------------------------AACTTCTGCTCCATTCCCTGG---------------------------------------------------------------------------------------------------------------------------------------------------------------------------------------------------------------------------------------------------------------------------------------------------------------------------------------------------------------------------------------------------------------------------TGCTTATTTTGGGCCACGGTCCTG------ATGCTCATCATCTACCTG---------------------------------CAATTCTCCTTCCGTAGTTCTGTCTAA------------------------------------------------------------------------------------------------------------------------------
>Mongolian_gerbil_RTP1
ATGAGGATTTTTAGACCGTGGAGACTTCGCTGCCCTGCCCTGCACTTGCCCTCATTCCCCACGTTCTCTCTGAATTGGAGTCTGCCCTCT------CTCGACACTGACGAGGACATGTGTAAGAGCGTGACC---ACAGGTGAGTGGAAGAAAGTCTTCTATGAGAAGATG---GAGGAAGCAAAGCCA------GCTGACAGCTGGGACTTCATCATAGAC------------CCCAACCTCAAGCAC---AATGTCTTGGCCCCT---GGCTGGAAGCAGTACTTGGAACTTCAT------GCC---TCAGGCAGGTTCCACTGCTCCTGGTGCTGGCACACCTGGCAGTCCCCCCATGTGGTCATCCTCTTCCACATGTACCTGGACCGGGCTCAGCGCGCCGGTTCGGTGCGCATGCGCGTGTTCAAGCAGCTGTGCTACGAGTGCGGCACAGCGCGGCTGGACGAGTCCAGCATGCTGGAGGAGAACATCGAGAGCCTGGTGGACAACCTCATCACCAGCCTGCGAGAGCAGTGCTACGGGGAGCGT------------------------------------------------------------------------------------------GGTGGCCACTACCGCATC------CAC---------------------GTGGCCAGC------CGCCAGGACAAC---CGG---CGA---------------------CACCGCGGCGAGTTCTGCGAGGCCTGTCAGGAAGGCATC---------------------------------------------------------------------------------------------------------------------------------------------------------------------------------------------------------------------------------------------------------------------------------------------------------------------------------------------------------------------------------------------------------------------------------------------------------------------------------------------------------------------------------------------------------------------------------------------------------------------------------------------------------------------------------------------------------------------------------------------------------------------------------------------------------------------------------------------------------------------------------------------------------------------------------------------------------------------------------------------------------------------------------------------------------------------------------------------------------------------------------------------------------------------------------------------------------------------------------------------------------------------------------GTTCACTGGAAGCCCAGCGAGAAGCTGCTGGAGGAGGAGGCGACTACCTACACC------------------------------------------------------------------------------------------------------------------------------------------------------------TTCTCCCGTGCTCCCAGCCCCACCAAGCCGCAGGCC---------------------------------------------------------------------------------------------------------------------------------------------------------------------------GAAGCAGGCTCAGGC------------------TGC------------------------------------------------------------------------------------------------------AACTTCTGCTCCATTCCCTGG---------------------------------------------------------------------------------------------------------------------------------------------------------------------------------------------------------------------------------------------------------------------------------------------------------------------------------------------------------------------------------------------------------------------------TGCTTGTTTTGGGCCACGGTCCTG------CTGCTCATCATCTACCTG---------------------------------CAATTCTCCTTCCGTAGTTCTGTTTAA------------------------------------------------------------------------------------------------------------------------------
>Yellow-bellied_marmot_RTP1
ATGAGGATTTTTAGACCGTGGAGACTGCGCTGCCCTGCCCTGCACTTGCCCTCATTCTCCACATTCTCACTAAAGTGGAGCTTGCCCTCC------CTTAACACTGACGAGGATATGTGTAAAAGTGTGACC---ACAGGTGAGTGGAAGAAAGTCTTCTATGAGAAGATG---GAGGAAGCTAAGCCA------GCTGACAGCTGGGACCTCATCATTGAC------------CCCAACCTCAAGCAT---AATGTGCTGGCCCCT---GGCTGGAAGCAGTACCTGGAACTGCAC------GCC---TCAGGCAGGTTCCACTGCTCCTGGTGCTGGCACACCTGGCAATCGCCCCACGTGGTTATCCTCTTCCACATGTACCTGGACAGAGCCCAGCGCGCAGGCTCCGTGCGCATGCGGGTCTTCAAGCAGCTGTGCTACGAGTGTGGCACCGCGCGACTGGACGAGTCCAGCATGCTGGAGGAGAACATTGAGAGCCTGGTGGACAACCTCATCACCAGTCTGCGCGAGCAGTGCTACGGGGAGCGC------------------------------------------------------------------------------------------GGCGGCCAGTACCGCATC------CAC---------------------GTGGCCAGC------CGCCAGGACCAC---CGA---CGA---------------------CACCGGGGAGAGTTCTGCGAGGCCTGCCAGGAGGGCATC---------------------------------------------------------------------------------------------------------------------------------------------------------------------------------------------------------------------------------------------------------------------------------------------------------------------------------------------------------------------------------------------------------------------------------------------------------------------------------------------------------------------------------------------------------------------------------------------------------------------------------------------------------------------------------------------------------------------------------------------------------------------------------------------------------------------------------------------------------------------------------------------------------------------------------------------------------------------------------------------------------------------------------------------------------------------------------------------------------------------------------------------------------------------------------------------------------------------------------------------------------------------------------GTGCACTGGAAGCCCAGCGAGAAGCTGCTGGAGGAGGAGGCGACCACCTACACC------------------------------------------------------------------------------------------------------------------------------------------------------------TTGTCCAGGGCGCCCAGTCCCACCAAGCCTCAGGCT---------------------------------------------------------------------------------------------------------------------------------------------------------------------------GAGGAGGGCTCGGGC------------------TGC------------------------------------------------------------------------------------------------------AACTTCTGCTCTGTTCCCTGG---------------------------------------------------------------------------------------------------------------------------------------------------------------------------------------------------------------------------------------------------------------------------------------------------------------------------------------------------------------------------------------------------------------------------TGCTTGTTTTGGGCCACCGTTCTC------CTGTTGATCATCTACTTA---------------------------------CAGTTCTCCTTCGGCAGTTCTTTTTAA------------------------------------------------------------------------------------------------------------------------------
>African_woodland_thicket_rat_RTP1
ATGAGGATTTTTAGACCGTGGAGACTGCGCTGCCCTGCCCTGCACCTACCCTCTTTCCCCACATTCTCTATAAAGTGTAGTTTGCCTTCT------CTTCCCACTGACGAAGACATGTGTAAGAGTGTGACC---ACAGGTGAGTGGAAGAAGGTCTTCTATGAGAAGATG---GAGGAGATGAAGCCA------GCGGACAGCTGGGACTTCATCATAGAC------------CCCAACCTCAAGCAC---AATGTGTTGGCCCCT---GGCTGGAAGCAGTACCTGGAGCTTCAT------GCC---TCAGGCAGGTTCCACTGTTCGTGGTGCTGGCATACCTGGCAGTCGCCCCATGTAGTCATCCTCTTCCACATGTACCTGGACAAGGCTCAGCGTGCTGGTTCAGTGCGCATGCGCGTGTTCAAACAGCTTTGCTACGAGTGCGGCACAGCACGGCTGGATGAGTCCAGCATGCTGGAGGAGAACATCGAAAGCCTGGTGGACAACCTCATCACCAGTTTGCGCGAGCAGTGCTACGGTGAGCGC------------------------------------------------------------------------------------------GGTGGCCACTACCGCATC------CAT---------------------GTGGCCAGC------CGACAGGACAAC---CGG---CGA---------------------CACCGCGGAGAGTTCTGTGAGGCCTGCCAGGAAGGCATC---------------------------------------------------------------------------------------------------------------------------------------------------------------------------------------------------------------------------------------------------------------------------------------------------------------------------------------------------------------------------------------------------------------------------------------------------------------------------------------------------------------------------------------------------------------------------------------------------------------------------------------------------------------------------------------------------------------------------------------------------------------------------------------------------------------------------------------------------------------------------------------------------------------------------------------------------------------------------------------------------------------------------------------------------------------------------------------------------------------------------------------------------------------------------------------------------------------------------------------------------------------------------------GTGCACTGGAAGCCCAGCGAGAAGCTGCTGGAGGAGGAGGCGACCACCTACACC------------------------------------------------------------------------------------------------------------------------------------------------------------TTCTCCCGTGCTCCCAGTCCCACCAAGCCGCAGGCC---------------------------------------------------------------------------------------------------------------------------------------------------------------------------GAAGCAGGCTCAGGC------------------TGC------------------------------------------------------------------------------------------------------AACTTCTGCTCCATTCCCTGG---------------------------------------------------------------------------------------------------------------------------------------------------------------------------------------------------------------------------------------------------------------------------------------------------------------------------------------------------------------------------------------------------------------------------TGCTTATTTTGGGCCACGGTCCTG------CTCCTCATCATCTACCTG---------------------------------CAATTCTCCTTCCGTAGCTCTGTCTAA------------------------------------------------------------------------------------------------------------------------------
>White-footed_mouse_RTP1
ATGAGGATTTTTAGACCGTGGAGACTGCGCTGCCCTGCCTTGCACTTACCCTCACTCCCCACATTCTCTATAAAGTGGAGTTTGCCTTCC------CTCATCCCTGACGAGGACATGTGTAAGAGCGTGACC---ACAGGCGAGTGGAAGAAAGTCTTCTACGAGAAGATG---GAGGAGGCGAAGCCA------GCTGACAGCTGGGACTTCATCATAGAC------------CCCAACCTCAAGCAC---AATGTCTTGGCTCCT---GGCTGGAAGCAGTACCTGGAACTTCAT------GCC---TCAGGCAGGTTCCACTGTTCCTGGTGCTGGCACACCTGGCAGTCGCCCCATGTGGTCATCCTCTTCCACATGTACCTGGACCGTGCCCAGCGCGCTGGTTCGGTGCGCATGCGCGTGTTCAAGCAACTGTGCTACGAGTGCGGCACAGCGCGGCTGGACGAGTCCAGCATGCTGGAGGAGAACATCGAAAGCCTGGTGGACAACCTCATCACCAGCCTGCGCGAGCAGTGCTACGGGGAGCGC------------------------------------------------------------------------------------------GGTGGCCACTACCGCATC------CAC---------------------GTGGCCAGC------CGCCAGGACAAC---CGG---CGA---------------------CACCGCGGCGAGTTCTGCGAGGCCTGCCAGGAAGGCATC---------------------------------------------------------------------------------------------------------------------------------------------------------------------------------------------------------------------------------------------------------------------------------------------------------------------------------------------------------------------------------------------------------------------------------------------------------------------------------------------------------------------------------------------------------------------------------------------------------------------------------------------------------------------------------------------------------------------------------------------------------------------------------------------------------------------------------------------------------------------------------------------------------------------------------------------------------------------------------------------------------------------------------------------------------------------------------------------------------------------------------------------------------------------------------------------------------------------------------------------------------------------------------GTGCACTGGAAGCCCAGCGAGAAGCTGCTGGAGGAGGAGGCGACCACCTACACC------------------------------------------------------------------------------------------------------------------------------------------------------------TTCTCCCGTGCGCCCAGCCCCACCAAGCCGCAGGCG---------------------------------------------------------------------------------------------------------------------------------------------------------------------------GAAGCGGGCTCAGGC------------------TGC------------------------------------------------------------------------------------------------------AACTTCTGCTCCGTTCCCTGG---------------------------------------------------------------------------------------------------------------------------------------------------------------------------------------------------------------------------------------------------------------------------------------------------------------------------------------------------------------------------------------------------------------------------TGCTTGTTTTGGGCCACGGTCCTG------CTGCTCATCATCTACCTG---------------------------------CAGTTCTCCTTCCGCAGTTCTGTCTAG------------------------------------------------------------------------------------------------------------------------------
>Southern_multimammate_mouse_RTP1
ATGAGGATTTTTAGACCGTGGAGACTGCGCTGCCCTACCCTGCACTTACCCTCTTTCCCCACGTTCTCTATAAAGTGTAGTTTGCCTTCT------CTTCCCACTGACGAAGACATGTGTAAGAGCGTGACC---ACAGGTGAGTGGAAGAAGGTCTTCTACGAGAAGATG---GAGGAGGTGAAGCCA------GCTGACAGCTGGGACTTCATCATAGAC------------CCCAACCTCAAGCAC---AATGTGTTGGCCCCT---GGCTGGAAGCAGTACCTGGAGCTTCAT------GCC---TCAGGCAGGTTCCACTGTTCCTGGTGCTGGCACACCTGGCAGTCACCCCATGTAGTCATCCTCTTCCACATGTACCTGGACAAGGCTCAGCGCGCTGGTTCGGTGCGCATGCGTGTGTTCAAACAGCTTTGCTACGAGTGCGGCACTGCGCGGCTGGATGAGTCCAGCATGCTGGAGGAGAACATCGAAAGCCTGGTGGATAACCTCATCACCAGTTTGCGAGAGCAGTGCTACGGGGAGCGC------------------------------------------------------------------------------------------GGTGGCCACTATCGCATC------CAT---------------------GTGGCCAGC------CGGCAGGACAAC---AGG---CGA---------------------CACCGCGGAGAGTTCTGCGAGGCCTGTCAGGAAGGCATC---------------------------------------------------------------------------------------------------------------------------------------------------------------------------------------------------------------------------------------------------------------------------------------------------------------------------------------------------------------------------------------------------------------------------------------------------------------------------------------------------------------------------------------------------------------------------------------------------------------------------------------------------------------------------------------------------------------------------------------------------------------------------------------------------------------------------------------------------------------------------------------------------------------------------------------------------------------------------------------------------------------------------------------------------------------------------------------------------------------------------------------------------------------------------------------------------------------------------------------------------------------------------------GTGCACTGGAAGCCCAGTGAGAAGCTGCTGGAGGAGGAGGCGACCACCTACACC------------------------------------------------------------------------------------------------------------------------------------------------------------TTCTCCCGTGCTCCCAGCCCCACCAAACCGCAGGCC---------------------------------------------------------------------------------------------------------------------------------------------------------------------------GAAGCAGGCTCGGGC------------------TGC------------------------------------------------------------------------------------------------------AACTTCTGCTCCATTCCCTGG---------------------------------------------------------------------------------------------------------------------------------------------------------------------------------------------------------------------------------------------------------------------------------------------------------------------------------------------------------------------------------------------------------------------------TGCTTATTTTGGGCCACGGTCCTG------ATGCTCATCATCTACCTG---------------------------------CAATTTTCCTTCCGTAGTTCTGTCTAA------------------------------------------------------------------------------------------------------------------------------
>African_grass_rat_RTP1
ATGAGGATTTTTAGACCGTGGAGACTGCGCTGCCCTGCCCTGCACCTATCCTCTTTTCCCACGTTCTCTATAAAGTGTAGTTTGCCTTCC------TTTCCCACTGACGAAGACATGTGTAAGAGTGTGACC---ACAGGTGAGTGGAAGAAGGTCTTCTATGAGAAGATG---GAGGAGGTGAAGCCA------GCGGACAGCTGGGACTTCATCATAGAC------------CCCAACCTCAAGCAC---AATGTGTTGGCCCCT---GGCTGGAAGCAGTACCTGGAACTTCAT------GCC---TCAGGCAGGTTCCACTGTTCATGGTGCTGGCACACCTGGCAGTCGCCTCATGTGGTCATCCTCTTCCACATGTACCTGGACAAGGCTCAGCGTGCTGGTTCGGTGCGCATGCGCGTGTTCAAACAGCTTTGCTACGAGTGCGGCACAGCGAGGCTGGATGAGTCCAGCATGCTGGAGGAGAACATCGAAAGCCTGGTGGACAACCTCATCACCAGTTTGCGAGAGCAGTGCTACGGAGAGCGC------------------------------------------------------------------------------------------GGTGGCCACTACCGCATC------CAT---------------------GTGGCCAGC------CGGCAGGACAAC---CGG---CGA---------------------CACCGCGGAGAGTTCTGCGAGGCCTGCCAGGAGGGCATC---------------------------------------------------------------------------------------------------------------------------------------------------------------------------------------------------------------------------------------------------------------------------------------------------------------------------------------------------------------------------------------------------------------------------------------------------------------------------------------------------------------------------------------------------------------------------------------------------------------------------------------------------------------------------------------------------------------------------------------------------------------------------------------------------------------------------------------------------------------------------------------------------------------------------------------------------------------------------------------------------------------------------------------------------------------------------------------------------------------------------------------------------------------------------------------------------------------------------------------------------------------------------------GTGCACTGGAAGCCCAGCGAGAAGCTGCTGGAGGAGGAGGCGACCACCTACACC------------------------------------------------------------------------------------------------------------------------------------------------------------TTCTCCCGTGCTCCCAGTCCCACCAAGCCGCAGGCT---------------------------------------------------------------------------------------------------------------------------------------------------------------------------GAAGCAGGCTCAGGC------------------TGC------------------------------------------------------------------------------------------------------AACTTCTGCTCCATTCCCTGG---------------------------------------------------------------------------------------------------------------------------------------------------------------------------------------------------------------------------------------------------------------------------------------------------------------------------------------------------------------------------------------------------------------------------TGCTTATTTTGGGCCACGGTCCTG------CTCCTCATCATCTACCTG---------------------------------CAATTCTCCTTCCGTAGTTCTGTCTAA------------------------------------------------------------------------------------------------------------------------------
>Human_RTP4
------------------------------------------------------------------------------------------------------------------------ATGGTTGTAGAT---TTCTGGACTTGGGAGCAGACATTTCAAGAACTAATC---CAAGAGGCAAAACCC------CGGGCCACATGGACGCTGAAGTTGGAT------------GGCAACCTTCAGCTA---GACTGCCTGGCTCAA---GGGTGGAAGCAATACCAACAGAGA---------GCA---TTTGGCTGGTTCCGGTGTTCCTCCTGCCAGCGAAGTTGGGCTTCCGCCCAAGTGCAGATTCTGTGCCACACGTACTGGGAGCACTGGACATCCCAGGGTCAGGTGCGTATGAGGCTCTTTGGCCAAAGGTGCCAGAAGTGCTCCTGGTCCCAATATGAGATGCCTGAGTTCTCCTCGGATAGCACCATGAGGATTCTGAGCAACCTGGTGCAGCATATACTGAAGAAATACTATGGAAATGGC------------------------------------------------------------------------------------------ACGAGGAAGTCTCCAGAA------ATGCCAGTA---------------ATCCTGGAA------GTGTCCCTGGAA---GGA---TCC---------------------CATGACACAGCCAATTGTGAGGCATGCACTTTGGGCATC---------TGTGGACAG------------------------GGCTTAAAAAGCTGCATGACAAAG---------------------------------------------------------------------------------------------------------------------------------------------------------------------------------------------------------------------------------------------------------------------------------------------------------------------------------------------------------------------------------------------------------------------------------------------------------------------------------------------------------------------------------------------------------------------------------------------------------------------------------------------------------------------------------------------------------------------------------------------------------------------------------------------------------------------------------------------------------------------------------------------------------------------------------------------------------------------------------------------------------------------------------------------------------------------------------------------------------------------------------CCGTCCAAATCCCTACTCCCCCACCTAAAG---------------------------------------------ACTGGGAATTCCTCACCTGGAATTGGTGCTGTG---TACCTCGCAAACCAAGCCAAG------------------------------------------------------------------------------------------------------------------------------------------------------------AACCAGTCAGCTGAGGCAAAAGAGGCTAAGGGGAGT------------------------------------------------------------------------------------------------------GGGTATGAG------------------------------------------------------------AAATTAGGGCCCAGT------------------CGA------------------------------------------------------------------------------------------------------GACCCAGATCCACTGAACATC---------------------------------------------------------------------------------------------------------------------------------------------------------------------------------------------------------------------------------------------------------------------------------------------------------------------------------------------------------------------------------------------------------------------------TGTGTCTTTATTTTGCTGCTTGTA------TTTATTGTAGTCAAATGC---------------------------------TTTACATCAGAATGA------------------------------------------------------------------------------------------------------------------------------------------
>Rhesus_macaque_RTP4
------------------------------------------------------------------------------------------------------------------------ATGGTTGTAGAT---ATCCGGACTTGGGAGCAGACATTTCAAGAACTAATC---CAAGAGGCAAAACCC------TGGGCCAAATGGACACTGAAGTTGGAT------------GAAAACCTTCAGCTA---GACTGCCTGGCTCAA---GGGTGGAAGCAATACCAACAGAGA---------GCA---TTTGGCTGGTTCCGGTGTTCTTCCTGCCAGCGAAGCTGGGCTTCCGCCCAGGTGCAGATTCTGTGCCACACGTCCTGGGAGCACTGGACATCTCAGGGCCAGGTGCATATGAGGCTCTTTGGCCAAAGGTGCCAGAAGTGCTCCTGGTCCCAATATGAGATGCCTGAGTTCTCCTCGGATAGCACCATGAGGATTCTGAGCAACCTGGTGCAGCATATACTGAAGAAATACTATGGAAATGGC------------------------------------------------------------------------------------------ACGAGTAAGTCTCCAGAA------ATGCCAGTA---------------ATCCTGGAA------GTGGCCCTGGAA---GGA---TCC---------------------CATGACACAGCCAATTGTGAGGCATGCACTCTGGGCATC---------TGTGGACAG------------------------GGCTTAAAAAGCTACATGACAAAG---------------------------------------------------------------------------------------------------------------------------------------------------------------------------------------------------------------------------------------------------------------------------------------------------------------------------------------------------------------------------------------------------------------------------------------------------------------------------------------------------------------------------------------------------------------------------------------------------------------------------------------------------------------------------------------------------------------------------------------------------------------------------------------------------------------------------------------------------------------------------------------------------------------------------------------------------------------------------------------------------------------------------------------------------------------------------------------------------------------------------------CCATCCAAATCCCCACTCTCCCACCTAAAG---------------------------------------------ACTGGGAATTCCTCACCTGGAATTGGTGCTGCA---TACATCCCAAACCAAGGCAAG------------------------------------------------------------------------------------------------------------------------------------------------------------AACCAGTCAGCTGAGACAAAAGAGGCTAAGGGGAGA------------------------------------------------------------------------------------------------------GGGTATGAG------------------------------------------------------------AAATTAGGGCCCAGT------------------CGA------------------------------------------------------------------------------------------------------GACCCAGATCCATTGAACATC---------------------------------------------------------------------------------------------------------------------------------------------------------------------------------------------------------------------------------------------------------------------------------------------------------------------------------------------------------------------------------------------------------------------------TGTGTCTTTGTTTTGCTGCTTGTA------TTTATTATAGTCAAATGC---------------------------------TTTACATCAGAATGA------------------------------------------------------------------------------------------------------------------------------------------
>Chimpanzee_RTP4
------------------------------------------------------------------------------------------------------------------------ATGGTTGTAGAT---TTCTGGACTTGGGAGCAGACATTTCAAGAACTAATC---CAAGAGGCAAAACCC------CAGGCCACATGGACGCTGAAGTTGGAT------------GGCAACNNCCAGCTA---GACTGCCTGGCTCAA---GGGTGGAAGCAATACCAACAGAGA---------GCA---TTTGGCTGGTTCCGGTGTTCCTCCTGCCAGCGAAGTTGGGCTTCCGCCCAAGTGCAGATTCTGTGCCACACGTATTGGGAGCACTGGACATCCCAGGGCCAGGTGCGTATGAGGCTCTTTGGCCAAAGGTGCCAGAAGTGCTCCTGGTCCCAATATGAGATGCCTGAGTTCTCCTCGGATAGCACCATGAGGATTCTGAGCAACCTGGTGCAGCATATACTGAAGAAATACTATGGAAATGGC------------------------------------------------------------------------------------------ACGAGGAAGTCTCCAGAA------ATGCCAGTA---------------ATCCTGGAA------GTGTCCCTGGAA---GGA---TCC---------------------CATGACACAGCCAATTGTGAGGCATGCACTCTGGGCATC---------TGTGGACAG------------------------GGCTTAAAAAGCTACATGACAAAG---------------------------------------------------------------------------------------------------------------------------------------------------------------------------------------------------------------------------------------------------------------------------------------------------------------------------------------------------------------------------------------------------------------------------------------------------------------------------------------------------------------------------------------------------------------------------------------------------------------------------------------------------------------------------------------------------------------------------------------------------------------------------------------------------------------------------------------------------------------------------------------------------------------------------------------------------------------------------------------------------------------------------------------------------------------------------------------------------------------------------------CCGTCCAAATCCCTACTCCCCCACCTAAAG---------------------------------------------ACTGGGAATTCCTCACCTGGAATTGGTGCTGTG---TACCTCGCAAACCAAGCCAAG------------------------------------------------------------------------------------------------------------------------------------------------------------AACCAGTCAGCTGAGGCAAAAGAGGCTAAGGGGAGT------------------------------------------------------------------------------------------------------GGGTATGAG------------------------------------------------------------AAATTAGGGCCCAGT------------------CGA------------------------------------------------------------------------------------------------------GACCCAGATCCATTGAACATC---------------------------------------------------------------------------------------------------------------------------------------------------------------------------------------------------------------------------------------------------------------------------------------------------------------------------------------------------------------------------------------------------------------------------TGTGTCTTTATTTTGCTGCTTGTA------TTTATTGTAGTCAAATGC---------------------------------TTTACATCAGAATGA------------------------------------------------------------------------------------------------------------------------------------------
>Common_marmoset_RTP4
------------------------------------------------------------------------------------------------------------------------ATGGTTGTAGAT---ACCCGGACTTGGGAGCAGACATTTCAAGAACTAATC---CGAGAGGCAAAACCC------TGGGCCACATGGACGCTGAAGCTGGAT------------GGGAACCTTCAGCTA---GACTGCCCGGCGCAA---GGGTGGAAGCAATACCAACAGAGA---------GCA---TTTGGCTGGTTCCGGTGTTCCTCCTGCCAGCGGAGTTGGGCTTCTGCCCAAGTGCAGATTCTGTGCCACACCTATTGGAAGCACTGGACATCACAGGGCCAGGTGCGTGTGAGGGTCTTTGGCCAAAGGTGCCAGAAGTGCTCCTGGTCCCAATATGAGATGCCCGAGTTCTCCTCAGGTAGCACCACGAGGATTCTAAACAACCTGGTGCAGCATATATTGGAGAAATACTACAGAAATGGC------------------------------------------------------------------------------------------ATGAGGAAGTCTTCAGAA------ATGCCAGTA---------------ATCCTGGAA------GTGCCCCTGGAT---GGG---TCC---------------------CATGACACAGCCAATTGTGAGGCATGTACTCTGGGTGTC---------TGTGGACAG------------------------GGCTTAAAAAGCTACATGACAAAG---------------------------------------------------------------------------------------------------------------------------------------------------------------------------------------------------------------------------------------------------------------------------------------------------------------------------------------------------------------------------------------------------------------------------------------------------------------------------------------------------------------------------------------------------------------------------------------------------------------------------------------------------------------------------------------------------------------------------------------------------------------------------------------------------------------------------------------------------------------------------------------------------------------------------------------------------------------------------------------------------------------------------------------------------------------------------------------------------------------------------------CCATCCAAATCCCCACTCTGCCACCTATAT---------------------------------------------ATTCGGAGTTCCTCACCTGGAACTGGTGTATAC------ATCCCAAACCCAGCCAAG------------------------------------------------------------------------------------------------------------------------------------------------------------AACCAGTCAGCTGGGGCCAAGGGTGCTAAGGGGAGT------------------------------------------------------------------------------------------------------GAGTATGAG------------------------------------------------------------AAATTAGGGCCCAGC------------------GAT------------------------------------------------------------------------------------------------------GGCTCAGATCCATTGGTCATC---------------------------------------------------------------------------------------------------------------------------------------------------------------------------------------------------------------------------------------------------------------------------------------------------------------------------------------------------------------------------------------------------------------------------TATGTCACTATTCTGCTGCTTGTC------CTTATGGTAGTCAAATGC---------------------------------TTTACATCAGAATGA------------------------------------------------------------------------------------------------------------------------------------------
>Sumatran_orangutan_RTP4
------------------------------------------------------------------------------------------------------------------------ATGGTTGTAGAT---ATCATGACTTGGGAGCAGACATTTCAAGAACTAATC---CAAGAGGCAAAACCC------TGGACCACATGGACGCTGAAGTTGGAT------------GGAAACCTTCAGCTA---GACTGCCTGGCTCAA---TGGTGGAAGCAATACCAACAGAGA---------GCA---TTTGGCTGGTTCCGGTGTTCCTCCTGCCAGCGAAGTTGGGCTTCTGCTCAAGTGCAGATTCTGTGCCACACGTACTGGGAGCACCGGACATCCCAGGGCCAGGTGCGTATGAGGCTCTTTGGCCAAAGGTGCCAGAAGTGCTCCTGGTCCCAATATGAGATGCCTGAGTTCTCCTCGGATAGCACCATGAGGATTTTGAGCAACCTGGTGCAGCATATCCTGAAGAAATACTACGGAAATGGC------------------------------------------------------------------------------------------ACGAGGAAGTCTCCAGAA------ATGCCAGTA---------------ATCCTGGAA------GTGTCCCTGGAA---GGA---TCC---------------------CATGATGCAGCCAATTGTGAGGCATGCACTCTGGGCATC---------TGTGGACAG------------------------GGCTTAAAAAGCTACATGACAAAG---------------------------------------------------------------------------------------------------------------------------------------------------------------------------------------------------------------------------------------------------------------------------------------------------------------------------------------------------------------------------------------------------------------------------------------------------------------------------------------------------------------------------------------------------------------------------------------------------------------------------------------------------------------------------------------------------------------------------------------------------------------------------------------------------------------------------------------------------------------------------------------------------------------------------------------------------------------------------------------------------------------------------------------------------------------------------------------------------------------------------------CCATCCAAATCCCTACTCTCCCACCTAAAG---------------------------------------------ACTGGGAATTCCTCACCTGGAACTGGTGCTGTG---TACATTGAAAACCAAGCCAAG------------------------------------------------------------------------------------------------------------------------------------------------------------AACCAGTCAGCTGAGGCAAAAGAGGCTAAGGGGAGT------------------------------------------------------------------------------------------------------GGGTATGAG------------------------------------------------------------AAATTAGGGCCCAGT------------------CGA------------------------------------------------------------------------------------------------------GACCCAGATCCGTTGAACATC---------------------------------------------------------------------------------------------------------------------------------------------------------------------------------------------------------------------------------------------------------------------------------------------------------------------------------------------------------------------------------------------------------------------------TGTGTCTTTATTTTGGTGCTTGTA------TTTATTGTAGTCAAATGC---------------------------------TTTACATCAGAATGA------------------------------------------------------------------------------------------------------------------------------------------
>Northern_white-cheeked_gibbon_RTP4
------------------------------------------------------------------------------------------------------------------------ATGGTTGTAGAT---GTCCGGACTTGGGAGCAGACATTTCAAGAACTAATC---CAAGAGGCAAAACCC------TGGACCACATGGACGCTGAAGTTGGAT------------GGAAACCTTCAGCTA---GACTGCCTGGCTCAA---GGGTGGAAGCAGTATCAACAGAGA---------GCG---TTTGGCTGGTTCCGGTGTTCCTCCTGCCAGCGAAGTTGGGCTTCCGCCCAAGTGCAGATTCTGTGCCACATATACTGGGAGCACTGGACATCCCAGGGCCAGGTGCGTGTGAGGCTCTTTGGCCAAAGGTGCCAGAAGTGCTCCTGGTCCCAATATGAGATGCCTGAGTTCTCCTCGGATAGCACCACGAGGATTCTGAGCAACCTGGTGCATCATATACTGAAGAAATACTATGGAAATGGC------------------------------------------------------------------------------------------ACAAGGAAGTCTCCAGAA------ATGCCAGTA---------------ATCCTGGAA------GTTTCCCTGGAA---GGA---TCC---------------------CATGACACAGCCAATTGTGAGGCATGCACTCTGGGCATC---------TGTGGACAG------------------------GGCTTAAAAAGCTACATGACAAAG---------------------------------------------------------------------------------------------------------------------------------------------------------------------------------------------------------------------------------------------------------------------------------------------------------------------------------------------------------------------------------------------------------------------------------------------------------------------------------------------------------------------------------------------------------------------------------------------------------------------------------------------------------------------------------------------------------------------------------------------------------------------------------------------------------------------------------------------------------------------------------------------------------------------------------------------------------------------------------------------------------------------------------------------------------------------------------------------------------------------------------CCATCCAAATCCCTACTCTCCCACCTAAAG---------------------------------------------ACTGGGAATTCCTCACCTGGAATTGGTGCTGTG---TACACCCCAAACCAAGCCAAG------------------------------------------------------------------------------------------------------------------------------------------------------------AACCAATCAGCTGAGGCAAAAGAGGCTAAGGGGAGT------------------------------------------------------------------------------------------------------GGGTATGCG------------------------------------------------------------AAATTAGGGCTCAGT------------------CGA------------------------------------------------------------------------------------------------------GACCCAGATCCATTGAACATC---------------------------------------------------------------------------------------------------------------------------------------------------------------------------------------------------------------------------------------------------------------------------------------------------------------------------------------------------------------------------------------------------------------------------TGTGTCTTTATTTTGCTGCTTGTA------TTTATTGTAGTCAAATGC---------------------------------TTTACAGCAGAATGA------------------------------------------------------------------------------------------------------------------------------------------
>Northern_greater_galago_RTP4
[truncated: 591,130 more chars]
