# Supplementary material for: Functional-genomic analysis reveals intraspecies diversification of antiviral receptor transporter proteins in Xenopus laevis
Source: PLoS Genet. 2021 May 20;17(5):e1009578. doi: 10.1371/journal.pgen.1009578 (PMC8172065; doi:10.1371/journal.pgen.1009578)
Supplement: S1 File — File A) Alignment of RTP sequences used to generate Fig 1A. File B) Tree depicted in 1A, with species and gene names indicated. File C) Alignment of RTP sequences used in Fig 1B. File D) Alignments used for phylogenetic analysis in Table 1. File E) Alignment of RTP sequences used to generate Fig 2C. (ZIP) [file pgen.1009578.s009.zip › S1_File/B_RTP_family_tree_1a.nwk]

((((((((((((((((((Rhesus_macaque_RTP3:0.00000000,Pig-tailed_macaque_RTP3:0.00000000)0.8200:0.00000000,Crab-eating_macaque_RTP3:0.00564634)0.6580:0.00375612,(Olive_baboon_RTP3:0.00376093,(Drill_RTP3:0.00188055,Gelada_RTP3:0.00188221)0.2760:0.00000000)0.3660:0.00000000)0.3340:0.00000026,Sooty_mangabey_RTP3:0.00943663)0.4240:0.00186213,Green_monkey_RTP3:0.01712659)0.9460:0.00588669,((Angoloa_colobus_RTP3:0.00952175,Ugandan_red_colobus_RTP3:0.00946436)0.9380:0.00570044,(Francoiss_langur_RTP3:0.00947792,(Golden_snub-nosed_monkey_RTP3:0.00189327,Black_snub-nosed_monkey_RTP3:0.00186487)0.9760:0.00571428)0.9220:0.00376802)0.9420:0.00547817)1.0000:0.03609435,((Northern_white-cheeked_gibbon_RTP3:0.00570469,Silvery_gibbon_RTP3:0.00371517)0.9660:0.01141532,(Sumatran_orangutan_RTP3:0.00751346,(Human_RTP3:0.00375266,(Gorilla_RTP3:0.00563977,(Chimpanzee_RTP3:0.00184874,Bonobo_RTP3:0.00000026)0.9100:0.00373806)0.1300:0.00000051)0.9360:0.00760808)0.8100:0.00386178)0.7820:0.00506644)0.9660:0.02621735,((Panamanian_white-faced_capuchin_RTP3:0.00949620,Tufted_capuchin_RTP3:0.00000026)0.9600:0.01301264,(Bolivian_squirrel_monkey_RTP3:0.11164784,(White-tufted-ear_marmoset_RTP3:0.04136388,Nancy_mas_night_monkey_RTP3:0.02004535)1.0000:0.07941751)0.5640:0.03296674)1.0000:0.07499418)1.0000:0.08834975,Philippine_tarsier_RTP3:0.32236778)0.6000:0.03687581,(Coquerels_sifaka_RTP3:0.12093820,(((Black_flying_fox_RTP3:0.19081871,Large_flying_fox_RTP3:0.25956506)1.0000:0.22275202,Egyptian_rousette_RTP3:0.54828508)0.9080:0.18931674,((Great_roundleaf_bat_RTP3:0.40232699,Greater_horseshoe_bat_RTP3:0.11461837)0.7340:0.03928084,(Pale_spear-nosed_bat_RTP3:0.70466814,(Natal_long-fingered_bat_RTP3:0.33718350,(Davids_myotis_RTP3:0.24103603,(Little_brown_bat_RTP3:0.44554123,(Brandts_bat_RTP3:0.03420194,Big_brown_bat_RTP3:0.07921029)0.9040:0.16461787)0.7580:0.23185179)0.8900:0.14015421)0.7040:0.07060345)0.4540:0.06506329)0.7780:0.26087447)0.5600:0.28553510)0.1480:0.03462875)0.4240:0.17406733,(Upper_galilee_mountains_blind_mole_rat_RTP3:0.22683927,((Prairie_deer_mouse_RTP3:0.09184520,White-footed_mouse_RTP3:0.16438244)1.0000:0.12544246,((Prairie_vole_RTP3:0.13725861,Mongolian_gerbil_RTP3:0.25707456)0.4740:0.06027437,((Chinese_hamster_RTP3:0.17934729,Golden_hamster_RTP3:0.26614427)0.7400:0.03664234,(African_grass_rat_RTP3:0.09797740,((Brown_rat_RTP3:0.05116468,Black_rat_RTP3:0.15538069)1.0000:0.27129317,(Southern_multimammate_mouse_RTP3:0.08009985,(Shrew_mouse_RTP3:0.03474648,(House_mouse_RTP3:0.04204132,Ryukyu_mouse_RTP3:0.15951675)1.0000:0.05857885)1.0000:0.12191370)0.7480:0.04183606)0.3160:0.02045586)1.0000:0.15452636)0.3320:0.07221494)0.5820:0.04842632)0.9980:0.20039295)0.9480:0.26859841)0.1680:0.06601405,(Alpine_marmot_RTP3:0.02479358,(Thirteen-lined_ground_squirrel_RTP3:0.06264122,(Arctic_ground_squirrel_RTP3:0.04811746,Yellow-bellied_marmot_RTP3:0.03557063)1.0000:0.30610690)0.5740:0.03300450)1.0000:0.19222299)0.2880:0.16459563,((Domestic_guinea_pig_RTP3:0.55089808,Long-tailed_chinchilla_RTP3:0.16198244)0.9900:0.20058118,(Naked_mole_rat_RTP3:0.20643290,Damara_mole-rat_RTP3:0.12125311)0.9900:0.12526468)0.9980:0.33297129)0.9880:0.51578943,(((((((((House_mouse_RTP4:0.18297700,Shrew_mouse_RTP4:0.19913549)0.9940:0.13182638,Southern_multimammate_mouse_RTP4:0.16281756)0.8740:0.07118888,(Brown_rat_RTP4:0.30520891,Black_rat_RTP4:0.16880100)0.9920:0.14448456)0.6480:0.04388607,(African_woodland_thicket_rat_RTP4:0.18501373,African_grass_rat_RTP4:0.31139898)0.9920:0.14095201)1.0000:0.24109401,Mongolian_gerbil_RTP4:0.44435785)0.6140:0.05810320,(Prairie_vole_RTP4:0.34785216,(Chinese_hamster_RTP4:0.20259610,(Prairie_deer_mouse_RTP4:0.15208630,White-footed_mouse_RTP4:0.28323917)1.0000:0.32520727)0.5540:0.08997186)0.9680:0.22632195)0.9980:0.33883138,Ords_kangaroo_rat_RTP4:0.90187112)0.5460:0.12002225,(Alpine_marmot_RTP4:0.05431769,(Thirteen-lined_ground_squirrel_RTP4:0.03935368,Yellow-bellied_marmot:0.01206348)0.9540:0.14018985)1.0000:0.44064280)0.7160:0.15996796,(((((((Brandts_bat_RTP4:0.03159680,Little_brown_bat_RTP4:0.00668992)0.9200:0.00334910,Davids_myotis_RTP4:0.01246400)1.0000:0.04905722,Big_brown_bat_RTP4:0.03663391)1.0000:0.08794836,Freetail_bat_RTP4:0.08639756)0.9540:0.02422802,(Egyptian_rousette_RTP4:0.05577009,(Black_flying_fox_RTP4:0.00549894,Large_flying_fox_RTP4:0.00548258)1.0000:0.05628431)1.0000:0.11512865)0.6000:0.03028209,Common_vampire_bat_RTP4:0.08971222)0.9980:0.18208980,((Northern_greater_galago_RTP4:0.23677451,Gray_mouse_lemur_RTP4:0.28004814)0.9440:0.06876927,(Philippine_tarsier_RTP4:0.16914205,(((((Panamanian_white-faced_capuchin_RTP4:0.00155410,Tufted_capuchin_RTP4:0.00579685)1.0000:0.03261857,Black-capped_squirrel_monkey_RTP4:0.01980331)0.8840:0.02004160,Nancy_mas_night_monkey_RTP4:0.02219550)0.6200:0.00814084,Common_marmoset_RTP4:0.03026495)1.0000:0.08297555,(((Human_RTP4:0.00731025,Gorilla_RTP4:0.01292792)0.5140:0.00183115,(Chimpanzee_RTP4:0.00547283,Bonobo_RTP4:0.00183101)0.6280:0.00181930)0.9940:0.01340872,(((Northern_white-cheeked_gibbon_RTP4:0.01104989,Silvery_gibbon_RTP4:0.00362068)1.0000:0.01919665,Sumatran_orangutan_RTP4:0.03131471)0.4020:0.00178877,(((((Golden_snub-nosed_monkey_RTP4:0.00549217,Black_snub-nosed_monkey_RTP4:0.00549735)0.8980:0.00364516,Francoiss_langur_RTP4:0.00733687)0.9340:0.00552639,Ugandan_red_colobus_RTP4:0.00733015)0.8740:0.00367682,Angola_colobus_RTP4:0.00917857)0.9660:0.00683024,(Green_monkey_RTP4:0.01858019,(((Rhesus_macaque_RTP4:0.00000000,Crab-eating_macaque_RTP4:0.00000000)0.9420:0.00182564,Southern_pig-tailed_macaque_RTP4:0.00365913)0.9420:0.00366039,(Sooty_mangabey_RTP4:0.00731583,(Drill_RTP4:0.00732179,(Olive_baboon_RTP4:0.00543813,Gelada_RTP4:0.00000000)0.9420:0.00548043)0.2060:0.00000026)0.7100:0.00365337)0.8260:0.00179683)0.9900:0.00790378)1.0000:0.02058873)0.1100:0.00000000)0.8100:0.02177016)1.0000:0.10420306)0.9960:0.07075719)0.9640:0.05399588)0.9860:0.16862013)1.0000:0.66474897)0.9240:0.43768437,(Snapping_turtle_3:0.73221959,Chinese_soft-shelled_turtle_3:0.47914790)0.8960:0.53338673)0.2560:0.12989602,((Snapping_turtle_1:0.34109970,Chinese_soft-shelled_turtle_2:0.36142393)1.0000:0.36475123,(Okarito_brown_kiwi:0.53667336,((((Eastern_spot-billed_duck:0.13975218,Common_mallard_duck:0.07276398)0.9900:0.09865290,(Pink-footed_goose:0.03871284,Swan_goose:0.00345693)0.9460:0.03959755)0.9980:0.21739178,(Ring-necked_pheasant:0.36078264,Helmeted_guineafowl:0.31058091)1.0000:0.33966419)0.8260:0.12496977,(Oriental_scops-owl:0.15073454,(Blue-crowned_manakin:0.46987710,((((Dark-eyed_junco:0.12147396,White-throated_sparrow:0.19817455)0.9820:0.09807716,Medium_ground-finch:0.24530443)0.5360:0.02746767,Common_canary:0.24330810)0.7700:0.07778377,(Great_tit:0.23882509,(Bengalese_finch:0.21298014,(Rufous-capped_babbler:0.17744049,(Collared_flycatcher:0.09607239,Swainsons_thrush:0.11519350)0.8840:0.04522855)0.5780:0.02864552)0.5000:0.04473129)0.3440:0.01231485)0.9560:0.14304764)0.9640:0.15608824)0.8580:0.11912249)0.6480:0.14888223)0.9980:0.69322170)0.6580:0.11838294)0.1840:0.11307139,(((((Wall_lizard_2:0.24574761,Wall_lizard_3:0.29202928)1.0000:0.66874044,(Bearded_dragon_2:0.90594634,Bearded_dragon_3:0.70730292)0.8000:0.21677589)0.5280:0.13613687,Wall_lizard_1:0.48584156)0.9960:0.69189511,(Snapping_turtle_2:0.33363904,Chinese_soft-shelled_turtle_1:0.45247896)0.9620:0.30900761)0.8480:0.27741871,((((((((((((((((((House_mouse_RTP1:0.00811243,Ryukyu_mouse_RTP1:0.00649773)0.9760:0.00604700,Shrew_mouse_RTP1:0.01196716)0.7480:0.00946223,Southern_multimammate_mouse_RTP1:0.02134215)0.6840:0.00747208,(African_woodland_thicket_rat_RTP1:0.01862674,African_grass_rat_RTP1:0.01750588)0.9060:0.00915121)1.0000:0.03629540,Prairie_vole_RTP1:0.04256509)0.4100:0.00337190,(Chinese_hamster_RTP1:0.02630743,Golden_hamster_RTP1:0.02288972)0.9880:0.02634494)0.6600:0.00709725,Mongolian_gerbil_RTP1:0.03965720)0.4980:0.00639897,(Prairie_deer_mouse_RTP1:0.00247350,White-footed_mouse_RTP1:0.00403142)0.9960:0.02573287)0.9800:0.02205353,Uper_Galilee_mountains_blind_mole_rat_RTP1:0.05700793)0.6360:0.02222846,((Domestic_guinea_pig_RTP1:0.04408423,Long-tailed_chinchilla_RTP1:0.03044306)0.8540:0.00915918,(Naked_mole-rat_RTP1:0.02025059,Damara_mole-rat_RTP1:0.03718590)0.7680:0.00556340)0.9920:0.01775788)0.1300:0.00306698,(Thirteen-lined_ground_squirrel_RTP1:0.01432891,(Alpine_marmot_RTP1:0.00261869,Yellow-bellied_marmot_RTP1:0.00880371)0.9420:0.00779653)1.0000:0.06356419)0.3120:0.00855709,(Ords_kangaroo_rat_RTP1:0.04798803,American_beaver_RTP1:0.06121663)0.4040:0.00802934)0.2380:0.00454277,Lesser_Egyptian_jerboa_RTP1:0.05920336)0.8700:0.01795313,((((Brandts_bat_RTP1:0.00160378,Little_brown_bat_RTP1:0.00484887)0.9980:0.00956839,Big_brown_bat_RTP1:0.01179380)0.9960:0.01849646,Natal_long-fingered_bat_RTP1:0.02778361)1.0000:0.04367650,((Black_flying_fox_RTP1:0.00792073,Egyptian_rousette_RTP1:0.02058945)1.0000:0.03879830,(Great_roundleaf_bat_RTP1:0.02456166,Greater_horseshoe_bat_RTP1:0.03432290)0.9280:0.01591698)0.9200:0.00681548)0.4160:0.01593295)0.1780:0.00712046,(Philippine_tarsier_RTP1:0.03958584,((((Panamanian_white-faced_capuchin_RTP1:0.00000026,Tufted_capuchin_RTP1:0.00649808)0.9840:0.00504977,Bolivian_squirrel_monkey_RTP1:0.00962594)0.8420:0.00412445,Nancy_mas_night_monkey_RTP1:0.00427653)1.0000:0.01511026,(((((Chimpanzee_RTP1:0.00161868,Bonobo_RTP1:0.00323162)0.7680:0.00162130,Human_RTP1:0.00323691)0.5100:0.00162100,Gorilla_RTP1:0.00161471)0.6980:0.00271711,(Sumatran_orangutan_RTP1:0.00820534,(Northern_white-cheeked_gibbon_RTP1:0.00485618,Silvery_gibbon_RTP1:0.00000000)1.0000:0.00980700)0.9000:0.00375312)0.8980:0.00649963,((Golden_snub-nosed_monkey_RTP1:0.00000000,Francoiss_langur_RTP1:0.00000000)0.9580:0.00324332,(Green_monkey_RTP1:0.00810841,(Angola_colobus_RTP1:0.00647829,((Drill_RTP1:0.00487024,Sooty_mangabey_RTP1:0.00486952)0.4900:0.00160727,(Gelada_RTP1:0.00161353,(Olive_baboon_RTP1:0.00161351,(Rhesus_macaque_RTP1:0.00000026,Crab-eating_macaque_RTP1:0.00161257)0.9440:0.00485685)0.0180:0.00000026)0.4580:0.00000076)0.5220:0.00161427)0.0400:0.00000000)0.3040:0.00160293)0.9960:0.01374730)0.6980:0.00291273)0.9980:0.04290354)0.2360:0.00409281)0.4300:0.02163638,(Coquerels_sifaka_RTP1:0.01187623,Gray_mouse_lemur_RTP1:0.01261966)0.9740:0.03645989)0.7100:0.02931723,(Small0eared_galago_RTP1:0.04347299,Common_vampire_bat_RTP1:0.09964848)0.5020:0.01653572)0.8920:0.06625577,(((((((((((Golden_snub-nosed_monkey_RTP2:0.00795388,Francoiss_langur_RTP2:0.00197879)0.9920:0.00799784,(Angola_colobus_RTP2:0.01413059,Ugandan_red_Colobus_RTP2:0.01823224)0.6780:0.00587452)0.9040:0.02028206,Green_monkey_RTP2:0.01823790)0.2620:0.00878077,Drill_RTP2:0.00000026)0.4280:0.01486749,(Sooty_mangabey_RTP2:0.01638929,(Olive_baboon_RTP2:0.00402135,Gelada_RTP2:0.00000026)0.9500:0.00404627)0.6340:0.00253375)0.1160:0.00575374,(Pig-tailed_macaque_RTP2:0.00200812,(Rhesus_macaque_RTP2:0.00605294,Crab-eating_macaque_RTP2:0.00201087)0.2980:0.00000000)0.9980:0.01178242)0.9680:0.02910224,((Northern_white-cheeked_gibbon_RTP2:0.00610841,Silvery_gibbon_RTP2:0.02291265)0.8600:0.00977507,(Sumatran_orangutan_RTP2:0.01807121,(Gorilla_RTP2:0.02331695,(Human_RTP2:0.01725120,(Chimpanzee_RTP2:0.00000000,Bonobo_RTP2:0.00612698)0.9880:0.00709292)0.8580:0.00927256)0.5740:0.00466331)0.4580:0.00261408)0.8080:0.00750150)0.7360:0.01085501,(White-tufted-ear_marmoset_RTP2:0.04363851,(Bolivian_squirrel_monkey_RTP2:0.03017471,(Panamanian_white-faced_capuchin_RTP2:0.00808701,Tufted_capuchin_RTP2:0.01006004)0.9600:0.00740205)0.8160:0.00811371)0.8660:0.03010683)0.9000:0.03956640,Philippine_tarsier_RTP2:0.07264070)0.1940:0.00630778,(Coquerels_sifaka_RTP2:0.01882371,Gray_mouse_lenmur_RTP2:0.01905220)0.9940:0.05415421)0.3060:0.00578720,((((((Brandts_bat_RTP2:0.00632609,Davids_myotis_RTP2:0.03030899)0.8220:0.00414738,Little_brown_bat_RTP2:0.00423075)0.9860:0.01850364,Big_brown_bat_RTP2:0.03388914)0.9960:0.03493351,(Common_vampire_bat_RTP2:0.02863402,Pale_spear-nosed_bat_RTP2:0.04553754)0.9980:0.05026115)0.4640:0.01280267,((Great_roundleaf_bat_RTP2:0.04139166,Greater_horseshoe_bat_RTP2:0.07698774)0.7000:0.01810900,(Egyptian_rousette_RTP2:0.03206618,(Black_flying_fox_RTP2:0.00817381,Large_flying_fox_RTP2:0.00197082)0.9980:0.01904345)1.0000:0.03596069)0.2660:0.00575989)0.4140:0.01326135,((((((Domestic_guinea_pig_RTP2:0.04596081,Degu_RTP2:0.08021759)0.5920:0.00934218,Long-tailed_chinchilla_RTP2:0.06851727)0.7960:0.01277419,(Naked_mole-rat_RTP2:0.07914099,Damara_mole-rat_RTP2:0.05952160)0.9440:0.03993782)0.9740:0.04700779,Lesser_Egyptian_jerboa_RTP2:0.10884479)0.3500:0.00894463,(Ords_kangaroo_rat_RTP2:0.11908648,American_beaver_RTP2:0.07120067)0.3580:0.01796797)0.0560:0.00600408,(((Thirteen-lined_ground_squirrel_RTP2:0.00617349,Arctic_ground_squirrel_RTP2:0.03578651)0.8620:0.00769765,(Alpine_marmot_RTP2:0.00204832,Yellow-bellied_marmot_RTP2:0.01017312)0.7260:0.00044673)1.0000:0.11474594,(Upper_Galilee_mountains_blind_mole_rat_RTP2:0.08845475,(((Brown_rat_RTP2:0.01272590,Black_rat_RTP2:0.00415552)1.0000:0.03349973,Southern_multimammate_mouse_RTP2:0.03511462)0.5540:0.00383215,((Ryukyu_RTP2:0.02846347,Shrew_mouse_RTP2:0.02562053)0.4280:0.01048750,(House_mouse_RTP2:0.04687198,((African_woodland_thicket_rat_RTP2:0.02447318,African_grass_rat_RTP2:0.01834234)0.9900:0.01696444,(Prairie_deer_mouse_RTP2:0.02729476,(Chinese_hamster_RTP2:0.04325087,Prairie_vole_RTP2:0.03507741)0.7480:0.00830618)0.9820:0.04582527)0.6760:0.00584024)0.4860:0.04667970)0.0940:0.00000026)0.9840:0.05963954)0.9160:0.06252741)0.1020:0.00813726)0.2460:0.01270397)0.3260:0.00882978)0.7100:0.07211634)1.0000:1.06803269)0.8740:0.30366918)0.2660:0.22190546,(Bearded_dragon_1:1.72821074,((Leishan_spiny_toad-1:0.12500104,Leishan_spiny_toad-3:0.15751482)1.0000:1.79435556,(((African_clawed_frog_aL1:0.08142997,African_clawed_frog_aL2:0.02450752)0.9580:0.23891128,African_clawed_frog_aS:0.31802869)1.0000:1.41283126,((Leishan_spiny_toad-2:0.85370908,Leishan_spiny_toad-4:0.52437424)0.9780:0.44817861,((African_clawed_frog_bS:0.45372228,African_clawed_frog_bL:0.21452889)1.0000:0.44715228,(African_clawed_frog_gL:0.26486593,African_clawed_frog_gS:0.34937644)0.9960:0.44507802)0.8600:0.35458986)0.4280:0.18097150)0.2500:0.02925759)0.9800:0.62439429)0.2120:0.41810157,(((((((Arctic_char_1:0.05556179,Sockeye_salmon_3:0.03019700)0.8560:0.04434554,(Rainbow_trout_3:0.01711067,Coho_salmon_3:0.03222130)0.6380:0.01825188)0.5800:0.03935705,Atlantic_salmon_3:0.07469431)0.6180:0.05109077,Brown_trout_3:0.02691932)1.0000:1.63312694,(African_clawed_frog_dS:1.46162988,Thorny_skate:1.90153507)0.7220:0.43209655)0.6860:0.60180665,(African_clawed_frog_eL1:0.28575091,(African_clawed_frog_eL2:0.18574576,African_clawed_frog_eL3:0.24712759)0.5420:0.12672472)1.0000:1.72570343)0.3580:0.30781851,(Indo-Pacific_tarpon:0.66845018,(((((Rainbow_trout_2:0.01365422,Sockeye_salmon_2:0.04476236)0.3580:0.01400650,Coho_salmon_2:0.00655818)0.5940:0.02940129,(Atlantic_salmon_2:0.02420961,Brown_trout_2:0.01934466)0.8980:0.02917326)1.0000:0.30781720,Northern_pike:0.44423164)1.0000:0.55085752,((((Zebrafish_1:0.45262714,Zebrafish_2:0.61287947)1.0000:0.52730815,Milkfish_2:1.06223695)0.4220:0.18723762,(Atlantic_herring_1:0.04955632,Atlantic_herring_2:0.07525203)1.0000:0.44123680)0.3680:0.13531797,(Milkfish_1:0.90998938,(Arctic_char_2:0.07111365,((Brown_trout_1:0.01984777,Atlantic_salmon_1:0.01747527)0.9440:0.03627954,(Coho_salmon_1:0.02227094,(Chinook_salmon_1:0.00000000,(Sockeye_salmon_1:0.00000000,Rainbow_trout_1:0.01489931)0.7120:0.00992399)0.3500:0.00000026)0.8700:0.03177399)0.8260:0.03221261)1.0000:0.81003019)0.4800:0.28640027)0.0840:0.04900468)0.4160:0.16992123)0.9940:0.81818048)0.2700:0.26943545);
