# Supplementary material for: Functional-genomic analysis reveals intraspecies diversification of antiviral receptor transporter proteins in Xenopus laevis
Source: PLoS Genet. 2021 May 20;17(5):e1009578. doi: 10.1371/journal.pgen.1009578 (PMC8172065; doi:10.1371/journal.pgen.1009578)
Supplement: S1 File — File A) Alignment of RTP sequences used to generate Fig 1A. File B) Tree depicted in 1A, with species and gene names indicated. File C) Alignment of RTP sequences used in Fig 1B. File D) Alignments used for phylogenetic analysis in Table 1. File E) Alignment of RTP sequences used to generate Fig 2C. (ZIP) [file pgen.1009578.s009.zip › S1_File/C_Fish_RTP_Sequences_for_1b.fas]

>Atlantic_herring_1
------------ATGTCATTTCAGGACTGGAAGCGTATTTTTGAGGAGAAGACT---GAAGAGCTT---CATGGT------CACAGCTGGAGTTTTGAGTTTGAT------------GACTCCATTGAGCCAGAGAACCCAGCTCATAAC---TGGTATCAGTACATCCGGGGAGCTTTTGCAAGATTCACCTGCTCCAAGTGTAAGAGGACTTGGCCCTCCAAAAGGGTGCTGGTTGTGTTTGATTTTCAGCTGCAGGAAAGGACAAAGACGGGAACAGTCAAAGCGCGTCGCTTCCGACAGAACTGCAAAAGGTGCAAGGAAGCCAAGATGGAGGAGCCCCAGTTCGAGCTAGAGAACATCGAGGTGCTGCTGGAGAAGCTGGTTGAGAGAATCCGCATGAGGTGTTACAGGGAAAAC---------------------------------------------CTGGGCCAGAACAACAGGGGGTTTCGACCTGTTGGGATATCCGAGGGA---------------------CCA---CACGAGTCTTCTCACTGTGAGGCCTGCCAAAAAGGCATCTGCCGAAAATCTGAA---------------------
>Atlantic_herring_2
------------ATGTCATTTCAGGACTGGGAGAGTATTTTTGAGGAGAAGACT---GAAGAGCTT---TATGGT------GACAGCTGGAGTTTTGAGTTTGAT------------GACTCCATTGAGCCAGAGAACCCAGCTCATAAC---TGGTATCAGTACATCCGGGGAGCTTTTGCAAGGTTCACCTGCTCCAAGTGTAAGAAGACTTGGCCCTCCAGAAGGGTGCTGGTTGTGTTTGATTTTCAGCTGCAGGAAAGGACAAAGACGGGAACAGTCAAAGCGCGTCGGTTCCGACAGAACTGCAAAAGGTGCAAGGAAGCCCAGATGGAGGAGCCCCAGTTCGAGGTAGACAACATCGAGGTGCTGCTGGACAAGCTGGTGGAGAGGATCCGCATGAGGTGTTACAGGGAAAAC---------------------------------------------CTGGGCCAGAACAACAGGGGCTTTCGACCTGTTGGGATATCCGAGGGG---------------------CCG---CACGAGTCTTCTCACTGTGAGGCCTGCCTGAGAGGCATCTGCAGAAAATCGGAA---------------------
>Zebrafish_1
------------ATGGCGTCCATGCTGTGGGAAAGTTCTCTGCGGGAGAAATCC---AGCGATCTT---CATGAG------GACACATGGCACATTACCATTGAT------------GACTCTATTGAGCCACATAGACAGGCTCGGGAC---TGGTACCAATACATTTCTGGATCCTTCGCAAGGTTCAGGTGTTCTCTGTGTAAAAGAGGCTGGGTGTCTAAAAGAGTGCAGGTGGTGTTTCACTTCAACCTGAACGCAGCAAAAAGAGAAGGAACCATTAAACTGCGACGCTTCAAACAGAAGTGCAGGCGATGCAATGAAGCTCGAATGGAAGATCCCAACTTCGCTGTGGAAAACATCGATGTGCTGATCGAGAGACTTGTTGAGAAGATCCGCATGAGATGCTATAGTGAAAAC---------------------------------------------CTGGGAGAGAATAACAGGCCCTCGGTGTTCAGCGGCAGAGTTAACGGC---------------------CCG---CATGAAAGCCAACACTGTGAAGCCTGTCAATCCGGGATCTGCAGCCAGGCCAAC---------------------
>Zebrafish_2
---------------ATGGCATACGTGTGGAACAGTGCTTTGCAGAAGAAAGCA---GGAGAGCTT---CATGGG------GACGCTTGGACCATTGAAATTGAT------------GAGACTATTGAAGAAAACGGAGCAGCTCCATCT---TGGCATCAGTACATCTCTGGCTCTTTCGCACAGTTCAGGTGTTCCCTGTGTAGACGAGGCTGGGGGTCTTCGAAAGTGAAGGTGGTGTTTCATTTCAACCTGAACACGGCATCGAGACGAGGAACCATTAAACTGCGGGGCTTCAAACAGGAGTGCAAGACGTGCTCGGCACCGCAGTGGGAGCGTCCACAGTTCCCAGTGGAAAACATGGATGTGCTGATGGAGAAACTAGTTAAAAAGATCCGCATGAGATGCTACAGGGAAAAC---------------------------------------------CTGGGAGAGACAAACAGACCCCCAGTGTTCAATGGCAGGATTGATGGG---------------------CCA---CACGAAACAGCTCATTGTGAAGCCTGTCGACTCGGCCGCTGCAGTCAGGCCAAT---------------------
>Northern_pike
------------ATGGCCCTTGAGGAATGGAACAGAATTTTCGAGGATACGATA---GAGGAGAATGAAATAGAG------GATAGCTGGAGCATTGTATTTGAT------------GACACGATTGTTCCTGATCAACCAGAAGGAGGT---TGGAAACAATTCATCAGTGGGGCGTTTGCAAGGTTCATGTGCTCAAAGTGCAGGAGAATTTGGCCCTCCAAACGGGTAATGGTCGTGTTTCATATGCGCCGGTGGACTGAGGAGAAATGCGGGAAGGTTAAAGTGAGACGCTACCGACAGGAATGCAAGAGGTGTGTGGAGTGTAACATGGAGGAGCCACGTTTTAAGCAGGAAAACATTGTGGTGCTGCTGGGGAAGCTCGTCGCGAAGATCCTTGTGAAGTGCTACAACCAGCAG---------------------------------------------CCAGACGAGAAGAATATCCCGTTCCAACCGGATGGCAGGATTGATGGA---------------------CCG---CACGAGGCTGCTCACTGCGAAGCTTGCAAAGATGGCTACTGCAGACAGGCGACCACAGAAGCAACCCAACAGGAC
>Milkfish_1
------------ATGACACTTAAGCAGTGGATTGACATTTTTGACAAGAAGTCA---AAACAACTCCAACACTTC------------TGGAGTATCGAGTTTGAT------------GATTCTATTCAGGCAGATCAACCTGCAGCCGGA---TGGGAAAAATACATCCGAGGAGCATTTGCAAGCTTCAGATGCTCAAAATGCAGGAGGTCTTGGCCCTCAAAAAGAGTTCTGGTGGCTTTTCACATGCGTCTAGACAAGAGCCAGCGCAAGGGGACAGTCAAAGTTCGCCGCTTCCGGCAGGACTGCAAGTCCTGTAACCAGCCTGAAATGGAGGAGCCCAGCTTCAGCGAGAAGAATGTCGAGGTGCTGATTGACAAGCTGATTGAGAAGATCCGCATTAAGTGCTACAAACAAAAA---------------------------------------------ACTGGTAGAAAACCCAGAGCTTTCTACTCTGACCATGACCCTGAGGGA---------------------CCC---CATGAAAAGGCCCACTGTGAGGCCTGCAAGAGTGGTATTTGCAGAAGAGGCAAC---------------------
>Milkfish_2
------------ATGTCACTTGACCAGTGGCGAAACATTTTCCTCGAGAAAACT---AGGGAGCAC---TTCCAA------GACCAATGGAGTCTCACGTTTGAT------------GACAACATTGAAGAAATCCAACAAGGCAGTGGTGGGTGGTACCAGTATATCCGTGGGTCTTTTGCAAGGTTCACATGCTCCTTATGCAAAAGATCCTGGCCCTCCAAAAAGGTATTAGTCATCTTCCATTTCACCTTATTTCATGAGAGGAGCGAGGGAAAGGTGAAAGTGAGACGTTACAGACAGAAATGCAGGAGGTGTCTGCAGGCTCAGATGGAAGAACCACTTTTTACTGGGGAAAATATTAAAGTTTTGGTGGACAAGATCATTGAGAAGATCCGAATGAGATGTTACAATGAAAAC---------------------------------------------ATAGGAAAACAAAATAGATTCTCTCAGTTCCATGGACGGGTCAATGGA---------------------CCA---CATGAGAGAGCCCACTGTGAGGCATGCCTGAAAGGGATCTGCAGAGATGGCAAA---------------------
>IndoPacific_tarpon
------------ATGCAGGAACAGGACTGGATCCGGATCTTCCAGGAGAAGATC---GAAGAACTGGACAGAGGA------GACAGCTGGGGGATAGAGTTTGAT------------GATACCATTGTAGGCGGCAAACTAGCCAGTGGT---TGGCAGCAGTACATCCGCAGCACTTTTGGGAGGTTCACATGCTCCAAATGCAAGAAGGGCTGGCCCTCTAAAAGGGTGACAGTACTGTTCCATATGTGCCTGAGGAGCCGGGATCAGTGTGGAACAGTCAAGGCACGCCTCTTCAAGCAGCAATGCAGGAGGTGCAAGGATGCCCCCTTTGAGGAGCCCCACCTCAAGGTGGAAAACGTGGAGGTCCTGCTGGAGAAGCTGATGGAGAAGATCCGCATTAAATGCTATAGAGAGGAC---------------------------------------------CTGGGTCAGAGGAACCGGCACTTCCACTTTGATGGGAGGGTGGATGGG---------------------CCG---CATGAGACCGCCCACTGCGAGGCCTGCCTTCAGGGTATCTGCACTAAGGGAAGT---------------------
>Thorny_skate
ATGGCAGAAGTTCCTGGAACAAACCATTGGTTCACTCACTTCACCAGCCGTATA---GAAGAAGCGGAACTTGAA------GAATGGTGGGCACTGAATTTCAATTACAACCTCCGAAATGAACTGGATGCTCAGAGAAGAGCAAAAGGT---TGGAAGATTTATGTAACATCAACATTTGCCAAATTTATCTGTCGTCGCTGTTCAAATTCGTGGTCTTCATATCGGGCCTCTATGGTGTTTCATTACCGCCTGAGAAGGAAG------AGTGGAATAGTTTTGCTTCGCCTCTTCCAGCAGCAATGCAGAGAATGCAAAAACCCCATTATGCACAAACCACAGGTTAATTCCGACCAAATGTACGAAGTGCTTGACAGGCTTATTTTAAAAATCCTCAAAAACTGCTACCGTGTTCCC------------------------------------------------AATCTGGTAGAAGAAGGAAGAGCTGTGAACCATCGGAAGACTAAA---------------------CCT---CATGAAAGTAACCTCTGTGAAGCCTGTGGCTTGGGCATGTGCAATCAAAGT------------------------
>Oner_1
------------ATGACTAACCAAGAATGGATTAGGATTTTTCAATCAAAGGTC---AAAAATCTGAAGAGGAATAAGAGAGACCGCTGGCGTATCGAGTTTGAT------------GATTCCATTAAGGCAGACAATGTGCAATTTGGC---TGGCATCAGTACATCAGTGGGGCATTTGGAAGGTTCAAGTGCTCCAAGTGTAACAGAAGTTGGTCCTCTGGCCGGGTGAATGTGGTGTTTCACATGCATCTATCGTCAGGG------CAGGGAATGGTGAAAGTGCGATGTTTGCGTCAGGAATGCAGGCAATGTGACGGCGCTCTTATGGAGGAGGCCAGTTTCGATGAGGAGAAACTCGAAGTCCTACTGGAGAAACTGATGGAGAAGATTCGTGTCAAGTGCTACCGCGAGAAC---------------------------------------------CTGGGCAAGAGAAACAGACGTGATTTCGATGACGAAGACGATGAAGGT---------------------CCCCCCCATGAGAGTGCCCATTGCGAAGCCTGCAGTATGGGCCTTTGCACAAAGCGTTTTAAAGCCCGG------------
>Omyk_1
------------ATGACTAACCGAGAATGGATTAGGATTTTTCAATCAAAGGTC---AATAATCTGAAGAGGAATAAGAGAGACCGCTGGCGTATCGAGTTTGAT------------GAGTCCATTAAGGCAGACAATGTGCAATTTGGC---TGGCATCAGTACATCAGTGGGGCATTTGGAAGGTTCAAGTGCTCCAAGTGTAACAGAAGTTGGTCCTCTGGCCGGGTGAATGTGGTGTTTCACATGCATCTATCGTCAGGG------CAGGGAATGGTGAAAGTGCGATGTTTGCGTCAGGAATGCAGGCAATGTGACGGCGCTCTTATGGAGGAGGCCAGTTTCGATGAGGAGAAACTCGAAGTCCTACTGGAGAAACTGATGGAGAAGATTCGTGTCAAGTGCTACCGCGAGAAC---------------------------------------------CTGGGCAAGAGAAACAGACGTGATTTCGATGACGAAGACGATGAAGGT---------------------CCCCCCCATGAGAGTGCCCATTGCGAAGCCTGCAGTATGGGCCTTTGCACAAAGCGTTTTAAAGCCCGG------------
>Okis_1
------------ATGACTAACCAAGAATGGATTAGGATTTTTCAATCAAAGGTC---AAAAATCTGAAGAGGAATAAGAGAGACCGCTGGCGTATCGAGATGGAT------------GATTCCATTAAGGCAGACAATGTGAAATTAGGC---TGGCATCAGTACATCAGTGGGGCATTTGGAAGGTTCAAGTGCTCCAAGTGTAACAGAAGTTGGTCCTCTGGCCGGGTGAATGTGGTGTTTCACATGCATCTATCGTCAGGG------CAGGGAATGGTGAAAGTGCGATGTTTGCGTCAGGAATGCAGGCAATGTGACGGCGCTCTTATGGAGGAGGCCAGTTTCGATGAGGAGAAACTCCAAGTCCTACTGGAGAAACTGATGGAGAAGATTCGTGTCAAGTGCTACCACGAGAAC---------------------------------------------CTGGGCAAGAGAAACAGACGTGATTTCGATGACGAAGACGATGAAGGT---------------------CCCCCCCATGAGAGTGCCCATTGCGAAGCCTGCAGTATGGGCCTTTGCACAAAGCGTTTTAAAGCCCGG------------
>Stru_1
------------ATGACTAAACAAGAATGGATTAGGATTTTTCAGTCAAAGGTC---AATAATCTGAAGAGGAATAAGAGCGACCGCTGGCGTATCGAGTTTGAT------------GATTCCATTAAGGCAGACAGTGTGAAATCAGGC---TGGCATCAGTACATCAGTGGGGCATTTGGAAGGTTCAGGTGCTCCAAGTGTAACAGAAGTTGGTCCTCTGGCCGGGTGAATGTGGTGTTTCACATGCATCTATCGTCAGGG------CAGGGAATGGTGAAAGTGCGATGCTTGCGTCAAGAATGCAGGCAATGTGACGGCGCTCTTATGGAGGAGGCCAGTTTCGATGAGGAGAAACTCAAAGTCCTACTGGAGAAACTGATGGAGAAGATTCGTGTCAAGTGCTACCACGAGAAC---------------------------------------------TTGGGCAAGAGAAACAGACGTAATTTCGATGACGAAGACGATGAAGGT---------------------CCCCCCCATGAGAGTGCCCATTGCGAAGCCTGCAGTATTGGCCTTTGCACAAAGCGTTTCAAAGCCCGG------------
>Ssal_1
------------ATGACTAACCAAGAATGGATTAGGATTTTTCAGTCAAAGGTC---AATAATCTGAAGAGGAATAAGAGCGACCGCTGGCGTATCGAGTTTGAT------------GATTCCATTAAGGCAGACAGTGTGAAATCAGGC---TGGCATCAGTACATCAGTGGGGCATTTGGAAGGTTCAGGTGCTCCAAGTGTAACAGAAGTTGGTCCTCTGGCCGGGTGAATGTGGTGTTTCACATGCATCTATCGTCAGGG------CAGGGAATGGTGAAAGTGCGATGCTTGCGTCAAGAATGCAGGCAATGTGACGGCGCTCTTATGGAGGAGGCCAGTTTCGATAAGGAGAAACTCGAAGTCCTACTGGAGAAACTGATGGAGAAGATTCGTGTCAAGTGCTACCACGAGAAC---------------------------------------------TTGGGCAAGAGAAACAGACGTCATTTTGATGACGAAGATGATGAAGGT---------------------CCCCCCCATGAGAGTGCCCATTGTGAAGCCTGCAGTATTGGCCTTTGCACAAAGCGTTTCAAAGCCCGG------------
>Ssal_2
------------ATGGATCTTCAGGAATGGGCCAGCATTCTCCAGAACACGATT---GAGGAGCATGACATAGAG------GACACCTGGAGCATTGAATTTGAT------------AACACCATCATTCCTGATTGCCAAGCGAGAGGT---TGGCAGAAGTACATCAGTGGGGCATTTGCAAGGTTCATGTGTTCAAAGTGTAGAAGGACCTGGCCTTCGAAAAGAGTTCTGGTGGTGTTTCACATGCGTCTGTTGGAAGAC------AAGGGGATGGTTAAAGTGAAACGCTACAGACAGGAGTGCAAGAAGTGTGTACAGAGTACAATGGAGGAGCCTCATTTTAAGACAGACAGCATTGAGGTGCTGCTGGAGAAGCTTGTCGAGAAGATCCTCGTCAAGTGCTACAATAAGGAC---------------------------------------------GCAGGTGAAAAGAATATCCCATTCCATTTGGATGGGAGGAGTGATGGA---------------------CCC---CATGAGGCTGCCCATTGTGAAGCCTGTAAACATGGCATCTGCAGACAGGTGACCACAAAAGAAACA---------
>Okis_2
------------ATGGATCTTCAGGAATGGGCCAGCATTCTCCAGAACACGATT---GAGGAGCATGACATAGAG------GACACCTGGAGCATTGAATTTGAT------------AGCACCATCATTCCTAATCACCCAGCGAGAGGT---TGGCAGCAGTACATCAGTGGGGCATTTGCAAGGTTCATGTGCTCAAAGTGTAAGAGGACCTGGCCTTCGAAAAGAGTTCTGGTGGTGTTTCACATGCGTCTGTTGGAAGAC------AAGGGGATGGTTAAAGTGAAACGCTACAGACAGGAGTGCAAGAAGTGTGTACAGAGTACAATGGAGGAGCCTCGTTTTAAGACAGAGAACATTGAGGTGCTGCTGGAGAAGCTTGTTGTGAAGATCCTCGTCAAGTGCTACTATAAGGAC---------------------------------------------GCAGGCGAAAATAATAACCCATTCCATTTGGAAGGGAGGAGTGATGGA---------------------CCC---CATGAGGCTGCCCATTGTGAAGCCTGTAAACATGGCATCTGCAGACAGGTGACCACAAAAGAAACA---------
>Stru_2
------------ATGGATCTTCAGGAATGGGCCAGCATTCTCCAGAACACGATT---GAGGAGCATGACATAGAG------GACACCTGGAGCATTGAATTTGAT------------AACACCATCATTCCTGATTGCCCAGCGAGAGGT---TGGCAGCAGTACATCAGCGGGGCATTTGCAAGGTTCATGTGTTCAAAGTGTAGAAGGACCTGGCCTTCAAAAAGAGTTCTGGTGGTGTTTCACATGCGTCTGTTGGAAGAC------AAGGGGATGGTTAAAGTGAAACGCTACAGACAGGAGTGCAAGAAGTGTGTACAGAGTACAATGGAGGACCCTCATTTTAAGACAGACAACATTGAGGTGCTACTGGAGAAGCTTGTCGAGAAGATCCTCGTCAAGTGCTACTATAAGGAC---------------------------------------------GCAGGCGAAAAGAATATCCCATTCCATTTGGATGGGAGGAGTGATGGA---------------------CCC---CATGAGGCTGCCCATTGTGAAGCCTGTAAACATGGCATCTGCAGACAGGTGACCACAAAAGAAACA---------
>Omyk_2
------------ATGGATCTTCAGGAATGGGCCAGCATTCTCCAGAACACGATT---GAGGAGCATGACATAGAG------GACACCTGGAGCATTGAATTTGAT------------AGCGCCATCATTCCTGATCACCCAGCGAGAGGT---TGGCAGCAGTACATCAGTGGGGCATTTGCAAGGTTCATGTGCTCAAAGTGTAAGAGGACCTGGCCTTCGAAAAGAGTTCTGGTGGTGTTTCACATGCGTCTGTTGGAGGAC------AAGGGGATGGTTAAAGTGAAACGCTACAGACAGGAGTGCAAGAAGTGTGTACAGAGTACAATGGAGGAGCCTCATTTTAAGACAGAGAACATTGAGGTTCTGCTGGAGAAGCTTGTTGTGAAGATCCTCGTCAAGTGCTACTATAAGGAC---------------------------------------------GCAGGCGAAAATAATAACCCATTCCATTTGGAAGGGAGGAGTGATGGA---------------------CCC---CATGAGGCTGCCCATTGTGAAGCCTGTAAACATGGCATCTGCAGACAGGTGACCACAAAAGAAACAGAA------
>Oner_2
------------ATGGATCTTCAGGAATGGGCCAACACTCTCCAGAACACGATT---GAGGAGCATGACATAGAG------GACACCTGGAGCATTGAATTTGAT------------AACACCATCATTCCTGATCACCCGGCCAGAGGT---TGGAAGCAGTACATCAGTGGGGCATTTGCAAGGTTCATGTGCTCAAAGTGTAAGAGGACCTGGCCTTCGAAAAGAGTTCTGGTGGTGTTTCACATGCGTCTGTTGGAGGAC------AAGGGGATGGTTAAAGTGAAACGCTACAGACAGGAGTGCAAGAAGTGTGTACAGAGTACAATGGAGGAGCCTCGTTTTAAGACAGAGAACATTGAGGTGCTGCTGGAGAAGCTTGTTGTGAAGATCCTCGTCAAGTGCTACCATCAGGAC---------------------------------------------GCAGGCGAAAATAATAACCCATTCCATTTGGAAGGGAGGAGTGATGGA---------------------CCC---CATGAGGCTGCCCATTGTGAAGCCTGTAAACATGGCATCTGCAGACAGGTGACCACAACAGAAACAGAA------
>Ssal_2ch14
ATGAGCACAGACTGGACGCCCACCCTGTGGTCAGAGTGTTTTGAGGAGATGTTGGATGAGGAGTTGGACAGCAGT------GACCAGTGGGCCTTCCACTTCAACTATGGCCTGTCAGAAACACTCACCAAGGAGGAGAGGAGGAGAGGA---TGGAGGGTGTACAGCCACTGTGCCTATGGGCGGTTCCAGTGTGGTGAGTGCTCTAAGACGTGGCGGTCGGCGCGGGTGGTGCTAGTGTTCCGGTACCGTCTGCGGGATACGACAGCCAGGGGGACCGTGCTGATGCGGCCGTACGGCCAGGCATGCAAACGCTGCCGGGAA---GAGTTTGAACTCCCAGGTTTCTCCCAGAACGAGGTGGAGGAGGCACTGCTTGGATTGTTTGGAAAAATTAAGGAGAACTGCTACGACGAGGATGAGGAGGATGAGGAGGAGGATGAGGAGGAAGAGGAGGAGGAGGATGAGGAGGAGGAAGAGGAGGAGGAGGAGGAGGAGGAAGAAGAGGATGTGTCAGAGAAGGTGTCGACGAGGCCC---CATGAGAAAGCCCTGTGTGAAGCCTGCAGACTGGGCATCTGCTGTCAAGAG------------------------
>Stru_2ch14
ATGAGCACAGACTGGACGCCCACCCTGTGGTCAGAGTGTTTTGAGGAGATGTTGGATGAGGAGTTGGACAGCAGT------GACCAGTGGGCCTTCCACTTCAACTATGGCCTGACAGAAACACTCACCAAGGAGGAGAGGAGGAGAGGA---TGGAGGGTGTACAGCCACTGTGCCTATGGGCGGTTCCAGTGTGGTGAGTGCTCTAAGACGTGGCGGTCGGCGCGGGTGGTGCTAGTGTTCCGGTACCGTCTGCGGGATACGACAGCCAGGGGGACCGTGCTGATGCGGCCGTACGGCCAGGCATGCAAACGCTGCCGGGAA---GAGTTTGAACTCCCAGGTTTCTCCCAGAACGAGGTGGAGGAGGCACTGCTTGGATTGTTTGGAAAAATTAAGAAGAACTGCTATGACGAGGAT------------------------GATGAGGAGGAGGAAGAGGATGAGGAGGATGAGGAGGAAGAGGAGGAGGATGAGGAAGAAGAGGATGGGTCAGAGAAGGTGTCGACGAGGCCC---CATGAGAAAGCCCTGTGTGAAGCCTGCAGACTGGGCATCTGCTGTCAAGAG------------------------
>Omyk_2ch14
ATGAGCACAGACTGGACACCCACCCTGTGGTCAGAGTGTTTTGAGGAGATGTTGGATGAGGAGTTGGACAGCAGT------GACCAGTGGGCCTTCCACTTCAACTATGGCCTGACAGAAGCACTCACCAAGGAGGAGAGGAGGAGAGGA---TGGAGGGTGTACAGCCACTGTGCCTATGGACGGTTCCAGTGTGGTGGGTGCTCTAAGACGTGGCGGTCGGCACGGGTGGTGCTAATGTTCCGGTACCGTCTACGGGATACGACAGCCAGGGGGACCGTGCTGATGCGGCCGTACGGCCAGGCATGCAAACGCTGCCGGGAA---GAGTTTGAACTCCCAGGTTTCTCCCAGAACGAGGTGGAGGAGGCACTGCTTGGATTGTTTGGAAAAATTAAGAAGAACTGCTACGACGAGGAT---------------------------------GAGGAGGAGGAAGAGGAGGAAGAGGAGGAGGAGGAGGAAGAGGAGGAGGAGGAGGAGGAAGAAGAGGAGGTGTCGAGGAGGCCC---CATGAGAAAGCCCTGTGTGAAGCCTGCAGACTGGGCATCTGCTGTCAAGAG------------------------
>Okis_2ch14
ATGAGCACAGACTGGACACCCACCCTGTGGTCAGAGTGTTTTGAGGAGATGTTGGATGAGGAGTTGGACAGCAGT------GACCAGTGGGCCTTCCACTTCAACTATGGCCTGACAGAAGCACTCACCAAGGAGGAGAGGAGGAGAGGA---TGGAGGGTGTACAGCCACTGTGCCTATGGACGGTTCCAGTGTGGTGGGTGTTCTAAGACGTGGCGGTCGGCACGGGTGGTGCTAATGTTCCGGTACCGTCTACGGGATACGACAGCCAGGGGGACCGTGCTGATGCGGCCGTATGGCCAGGCATGCAAACGCTGCCGGGAA---GAGTTTGAACTCCCAGGTTTCTCCCAGAACGAGGTGGAGGAGGCACTGCTTGGATTGTTTGGAAAAATTAAGAAGAACTGCTACGACGAGGAT------------------------------GAGGAGGAGGAAGAGGAGGAGGAGGAAGAGGAGGAGGAAGAGGAGGAGGAGGAGGAGGAGGAAGAAGAGGAGGTGTCGAGGAGGCCC---CATGAGAAAGCCCTGTGTGAAGCCTGCAGACTGGGCATCTGCTGTCAAGAG------------------------
>Oner_2ch14
ATGAGCACAGACTGGACACCCACCCTGTGGTCAGAGTGTTTTGAGGAGATGTTGGATGAGGAGTTGGACAGCAGT------GACCAGTGGGCCTTCCACTTCAACTATGGCCTGACAGAAGCACTCACCAAGGAGGAGAGGAGGAGAGGA---TGGAGGGTGTACAGCCACTGTGCCTATGGACGGTTCCAGTGTGGTGGGTGCTCTAAGACGTGGCGGTCGGCACGGGTGGTGCTAATGTTCCGGTACCGTCTGCGGGATACGACAGCCAGGGGGACCGTGCTGATGCGGCCGTACGGCCAGGCATGCAAACGCTGCCGGGAA---GAGTTTGAACTCCCAGGTTTCTCCCAGAACGAGGTGGAGGAGGCACTGCTTGGATTGTTTGGAAAAATTAAGATGAACTGCTACGACGAGGAT---------------------------GAGGAGGAGGAAGAGGAGGAGGAGGAGGAGGAAGAGGAGGAGGAGGAGGAGGAAGAAGAGGATGGGTCAGAGAAGGTGTCGAGGAGGCCC---CATGAGAAAGCCTTGTGTGAAGCCTGCAGACTGGGCATCTGCTGTCAAGAG------------------------
