# Supplementary material for: Functional-genomic analysis reveals intraspecies diversification of antiviral receptor transporter proteins in Xenopus laevis
Source: PLoS Genet. 2021 May 20;17(5):e1009578. doi: 10.1371/journal.pgen.1009578 (PMC8172065; doi:10.1371/journal.pgen.1009578)
Supplement: S1 File — File A) Alignment of RTP sequences used to generate Fig 1A. File B) Tree depicted in 1A, with species and gene names indicated. File C) Alignment of RTP sequences used in Fig 1B. File D) Alignments used for phylogenetic analysis in Table 1. File E) Alignment of RTP sequences used to generate Fig 2C. (ZIP) [file pgen.1009578.s009.zip › S1_File/E_xlaev_rtp_align_withRTP4.fas]

>Human_RTP4
---------------------------------ATGGTTGTAGATTTCTGGACTTGGGAGCAGACATTTCAAGAACTAATCCAAGAGGCAAAACCCCGG---------GCCACATGGACGCTGAAGTTG------------GATGGCAACCTTCAGCTAGACTGCCTGGCTCAAGGGTGGAAGCAATACCAACAGAGA---GCATTTGGCTGGTTCCGGTGTTCCTCCTGCCAGCGAAGTTGGGCTTCCGCCCAAGTGCAGATTCTGTGCCACACGTACTGGGAGCACTGGACATCCCAGGGTCAGGTGCGTATGAGGCTCTTTGGCCAAAGGTGCCAGAAGTGCTCCTGGTCCCAATATGAGATGCCTGAGTTCTCCTCGGATAGCACCATGAGGATTCTGAGCAACCTGGTGCAGCATATACTGAAGAAATACTATGGA---AATGGCACGAGGAAGTCTCCAGAAATGCCAGTAATCCTGGAAGTGTCCCTGGAAGGATCCCATGACACAGCCAATTGTGAGGCATGCACTTTGGGCATCTGTGGACAGGGCTTAAAAAGCTGCATGACAAAGCCGTCCAAATCCCTACTCCCCCACCTAAAGACTGGGAATTCCTCACCTGGAATTGGTGCTGTGTACCTCGCAAACCAAGCCAAGAACCAGTCAGCTGAGGCA---------------------AAAGAGGCTAAGGGGAGTGGGTATGAGAAATTAGGGCCCAGTCGAGACCCAGAT---------------------------------------------------------------------------------------------------------------------------------------------------------------------------------------------------------------------------------------------------------------------------------------------------------------------------------------------------------------------------------------------------------------------------------------------------------------------------------------------------------------------------------------------------CCACTGAACATCTGT---------------------------------------GTCTTTATTTTGCTGCTTGTATTTATTGTAGTCAAATGCTTTACATCAGAA---------
>Rhesus_macaque_RTP4
---------------------------------ATGGTTGTAGATATCCGGACTTGGGAGCAGACATTTCAAGAACTAATCCAAGAGGCAAAACCCTGG---------GCCAAATGGACACTGAAGTTG------------GATGAAAACCTTCAGCTAGACTGCCTGGCTCAAGGGTGGAAGCAATACCAACAGAGA---GCATTTGGCTGGTTCCGGTGTTCTTCCTGCCAGCGAAGCTGGGCTTCCGCCCAGGTGCAGATTCTGTGCCACACGTCCTGGGAGCACTGGACATCTCAGGGCCAGGTGCATATGAGGCTCTTTGGCCAAAGGTGCCAGAAGTGCTCCTGGTCCCAATATGAGATGCCTGAGTTCTCCTCGGATAGCACCATGAGGATTCTGAGCAACCTGGTGCAGCATATACTGAAGAAATACTATGGA---AATGGCACGAGTAAGTCTCCAGAAATGCCAGTAATCCTGGAAGTGGCCCTGGAAGGATCCCATGACACAGCCAATTGTGAGGCATGCACTCTGGGCATCTGTGGACAGGGCTTAAAAAGCTACATGACAAAGCCATCCAAATCCCCACTCTCCCACCTAAAGACTGGGAATTCCTCACCTGGAATTGGTGCTGCATACATCCCAAACCAAGGCAAGAACCAGTCAGCTGAGACA---------------------AAAGAGGCTAAGGGGAGAGGGTATGAGAAATTAGGGCCCAGTCGAGACCCAGAT---------------------------------------------------------------------------------------------------------------------------------------------------------------------------------------------------------------------------------------------------------------------------------------------------------------------------------------------------------------------------------------------------------------------------------------------------------------------------------------------------------------------------------------------------CCATTGAACATCTGT---------------------------------------GTCTTTGTTTTGCTGCTTGTATTTATTATAGTCAAATGCTTTACATCAGAA---------
>House_mouse_RTP4
---------------------------ATGCTGTTCCCCGATGACTTCAGTACTTGGGAGCAGACATTTCAAGAACTGATGCAGGAGGAGAAGCCCGGG---------GCCAAGTGGAGCCTGCATTTG------------GATAAGAACATTGTACCAGATGGTGCAGCCCTGGGATGGAGGCAGCACCAGCAGACA---GTGCTTGGCAGGTTCCAGTGTTCCAGATGCTGCAGAAGTTGGACCTCTGCTCAGGTGATGATCTTGTGCCACATGTACCCGGACACTTTGAAATCGCAGGGCCAGGCACGCATGAGGATCTTTGGTCAGAAGTGCCAGAAGTGTTTTGGATGTCAATTTGAGACTCCCAAGTTCTCCACAGAGATCATCAAAAGAATTCTGAATAACCTAGTTAATTATATTCTGCAGAGATACTATGGACACAGGAAGATAGCATTGACCTCGAATGCATCTTTGGGTGAGAAGGTGACTTTGGATGGGCCCCACGACACACGCAATTGTGAGGCATGCAGTCTAAACTCTCATGGAAGATGTGCCCTTGCACACAAA------GTAAAACCACCCAGATCTCCATCTCCATTACCAAAGAGTTCCTCCCCATCAAAGAGCTGCCCTCCTCCGCCTCAGACCCGGAATACGGATTTTGGGAATAAA---------------------ACTTTTCAGGATTTTGGGAATAGAACT---------------------------------------------------------------------------------------------------------------------------------------------------------------------------------------------------------------------------------------------------------------------------------------------------------------------------------------------------------------------------------------------------------------------------------------------------------------------------------------------------------------------------------------------------------------------------------TTTCAGGGATGCAGAGAGCCCCCCCAACGTGAAATAGAGCCACCACTATTTCTGTTTTTGTCTATTGCTGCATTTGCCCTTTTTAGTCTTTTCACTAGA------------
>Black_flying_fox_RTP4
---------ATGGACTCTCAGTCTCAGGAGAAAATTGTTTCCAATGTGGAGACATGGGAGCAGACATTTCAAGAACTGATGCAGGAGGTGAAACCCAGG---------GCCAAATGGACCCTGAAGTTG------------GATAAGAATATTCGGCCAGACTGTGTGGCCCAAGGGTGGAAGCAATACCAGCAGAGA---GCATTTGGCAGGTTCCGGTGTTCCTCATGCAAGCGATTTTGGGCTTCCGCCCAAGTGCAAATACTATGTCACATGTACCTGGAAACCCGGAAGTCTCAGGGCCAGGTGCTTATGCGACTCTTTGCCCAGAGGTGCCGGAGGTGTATCCAGTCTCAATTTGAGAAGCCTGAGTTCTCCCCAGAGAGTACCATGAGGATTTTGAAGAACCTGGTGCGGCGTATTCAGGAGAGATACTACGGA---GACGGCATCAGGAAGTTTTCTGAGATGCCGGTGGTCCCGGAGGTGCCTTTGGACGGGTCTCATGACACAGCCAATTGTGAGGCATGCACTCTGGGCTTCTGTGTATGGGGCTTCCAAAACTGCATAACAAACCCACCTGAATCCCCTCTCTCCTATAGGGAGATTGGGAGCTCCTCACCTCACACAGGTGACATGAGCAGCCAAAACCAAGCTGGGAACCAGTCAGGTAAGGCA---------------------AGGGAGGCTCAGGGGAGTGGGTATTCCTGTGTCCCTAAGAAGTCAACACCCAGCCATGCCACTGCTGGAACCCAAGTGCCTGGGGCAGGTCCTCAGCCCAAACAGGAGACAGGCCGACAACCCACACCAGGGGCAAACCAGCAGGCTAAACGGGGAACAGGGCTGCAGCCCATCCAAGTAGAAGGATCACTTCCTTTAGGGCGGACAGACCCACAGCCCACACGAGCAGTAGTCCCATTACCTTCAGGGCAGGCAGATTCACAATCCACCCCAGGAGGAGGACCGCAAGCCCCCCGGAGGGCATACTCTCAGGTTCTAAGGTGTTCAGGCCAACAGATAACACAGAAAGCATGCTCACAAGCCACACAAGGAGTAGGTCTTCAGGCCACAAGAAGGACAGACCTACAGCCCACACAGAAGGAAGATCCCATAGTGACACGTAGGTCTAGGACCCTCAATGAAACTCAAGATGCCCAGAGAAGGCAGGAGAAGTATTCAGACAGAAGACCTGCTCCAGACAGCTTTTTTGGACGCTCTTCCTTCAATCAACCAAATAACACCCTTAACCAGGATAACATATTCATGAAGGTCTGTGTTTGT---------------------------------------------ATTGCTGCTGTGTGTACCCTTTTGATGTCTAAGTACTTTAAT------------
>XM_018265626.1_dS
------------------------------ATGGCAGGAGGACAATACAGCAGCTGGGCAGATGTTTTTCAAAGCATTCAAGAGACAGAGCTAGTGCAGCGTCATGGCCATAACTGGGCTCTACAAATTAAATATGACCTAACAGATGACTTAACATCAGATCAGAGGCAAAACGGCTGGAAAATCTACCAGTCGTCT---TCCTTTGGCAGGTTCACTTGTTCTAACTGCCACCATGTTTGGAACTCAGCTCGTGTCTCTCTTACATTTCATTACTGCCTTATAAACTCA---GAAGGTGGAGAAGTCTACTTGAGAACCTACAGACAGAAATGCAGAAGCTGCAGCAGTGACACATTGCTCACAGCAGAGTTTGAACAAGACAAAATGGATGACGTTCTGATGAGACTGGCTAACAAGATCAGGAAGAATTGTTACAAT---GAGGTGATAAGTACAAATGCAAATATAAATCTTTTCCTCTCAAAGAAGACA---AAACCCCATGAGGCCTCTTTGTGTGAAGCTTGCATGTTAGGCAAATGTAACAGGGATGCAGATATCTATTAG------------------------------------------------------------------------------------------------------------------------------------------------------------------------------------------------------------------------------------------------------------------------------------------------------------------------------------------------------------------------------------------------------------------------------------------------------------------------------------------------------------------------------------------------------------------------------------------------------------------------------------------------------------------------------------------------------------------------------------------------------------------------------------------------------------------------------------------------------------
>XM_018264791.1_bS
------------------------------------ATGATGGAAGCAAGAAATTGGACAACACTGTTTGAAGATGAGTTGGAACGAATTGCAGCACCA---------CATGAGTGGGCATTCACCTTG------------GATAGCACTCTCCAAAAACAG------TCAGACGGATGGCTGATTTACACACCATGG---ACCTTTGGCAGGTTCCGTTGCTCATTCTGTAGTAATTGCTGGGACTCTGCTCAGGTGAACCTGTTATTTCTCCTGAAACTATACAGATTCAGGAGATGTGGCGAAGTGAAACTGAGAATTTTCAAACAGAAATGTAGGATGTGCACCTTTCCTGTTATGGAAGAGCCTGAAATATCCCAGGAGAATATCAGAATTGCCATAGCTAATCTGGTCAACAGGATCCAGAGAAAAATCTACGGG---AAGAACAATTGCATTAAAGACCAAAAACCTGTGGCGCCAGACAATTACATAGAAGGCCCTCATAAAAAGGAGCACTGCGAGGCATGCCAGGCAAAAGTCTGTTAC------------------------------------------------------------------------------------------------------------ACCTCCATGCTAAATATGGAC---------------------AGAAATATAAAAGGCGATATATTTGGT---------------------------------------------------------------------------------------------------------------------------------------------------------------------------------------------------------------------------------------------------------------------------------------------------------------------------------------------------------------------------------------------------------------------------------------------------------------------------------------------------------------------------------------------------------------------------------TTAGTTCCTATG---------------------------------CTACTTGCAGTCTTATTCATTATAATTGTAATCATAATTTTAATTAAATGTAATTAA---------
>XM_018262451.1_gL
ATGGCCTCTTACAAGAGAAGAACAAGGATTGAAAAGGATATGGCAGTTGAAATTTGGAGAGATGTTTTTCAAGATAGAATAGAAGAGTTATTAGTGCCC---------CACGTTTGGAATTTAACAGTA------------GATACCAGTCTCCAGAAACAG---------CCAGGGTGGCTGCAATACACACAATGC---ACGTTTGGCAGGTTTCGTTGCTCACTGTGTACCCGTTGGTGGAACTCTGCTGAAATACACGTATTGTTCCTCATGAAGCTGGACAGAACCATGAGACGTGGCACAGTGAATATGCGAATATTCAGACAGGAATGCAAGAAGTGCACCTCCGCTGTCATGGAAAAACCAGAGATTTCCCTGGAGAACATAACAATTATTATTGGTAACCTGGTCAAGAGAATCCAGAGCAAATTCTATTCG---CTTAACATCAGGAATGAAGATGCAAAGCCAGCGGTGTATAGTGAGAGAAGGGAAGGCCCTCATAACAAGGAACACTGTGAGGCCTGCAAGCAGAATGTCTGTCGGTGGCTGGTGTCAGAGGTGAAA------GCAGAAAGGCGGCCAGCATCTGGATTCGGCTCAGCAGGAAGAAACTCACATGAGACAACATTTAGGGAACAGACTGGTTATGCGGGGCTTGTATACTCCAAACCTAGACCAGCACCTAAAGTAAAGAAGCCCTCAGGAGATAATCAAGGA---------------------------------------------------------------------------------------------------------------------------------------------------------------------------------------------------------------------------------------------------------------------------------------------------------------------------------------------------------------------------------------------------------------------------------------------------------------------------------------------------------------------------------------------------------------------------------AACACATTTGTT---------------------------------GGCCTTGTCTCTGCTGTAATTTGTGGTTTAGCTTTGCTATATCTTTTAAAAAGATAA---------
>XM_018262449.1_eL2
------------------------------------ATGGGCAACTATCGGCACTGGAAAAAGGCATTTTAT---------AAAAACGTTTTTGGACCA---------GATATATGGACTATAAAAATC---------------TGCAATGAGAAACCAAAT------CAAATGGGTTGGATACCATTCACTCAACGTGATGCTTTTGGAGAGTACAAATGTCCTGATTGTCCTAACTCCTGGAAATCCATACATTCTGTCATTGAGTTCTACATACAACTGACTAAC------CGGCAAGGGAGAGTCATGATGAATCCATTGGGGCAGCAGTGTAAAAACTGCATT---GATCAATACATAAAACCTAAAATGCCAAACAGAATAATCAGAATCATTGTACAGAATCTGATCAAAACTATAAGAAAGAAGTGCTATGGA---GAA------TATGTTCCACAACTGGATCCTGCAGATGATGGGCAGAGTGGGCATGGACCACACATAAAGGAACTGTGTCAGGCTTGTCGTTTAGGCATCTGCAAAGCAAAAGCTTTTAATAGTCAT---------------------------------------------CACTTCAGACATATCACTGTGAACATTGAGGAAAAGGAATCTAAGACCCAATTAAACTCTTTT---------------------CAACAACAAGACAGTTGTAACTTTAAG---------------------------------------------------------------------------------------------------------------------------------------------------------------------------------------------------------------------------------------------------------------------------------------------------------------------------------------------------------------------------------------------------------------------------------------------------------------------------------------------------------------------------------------------------------------------------------GCTTGTTTCTGT---------------------------GCCTGCTTCTTTGCTATAATTGTTTTGATATGTTTTATCTGGATAATGAAATACAATTTTGTTTAG------
>XM_018265628.1_aS
---------------------------------------ATGGCCGATCACAGGTGGAGTGATGAGTTTAATAATCAAATAAAAGAACTGGATACTATT---------GACCTGTGGACACTTCACATG---------ACTGAAGAAAATGGTTTTCCAAAT------------GGCAGGCTAAAATATGAGCAAACC---ACATTTGGCAGCTTTCGGTGTTCATACTGTAAACATCAATGGAGTTCAGCCAATGTCCACATTATGTTCCTGATAACACTGGCCAGAGCCTGTAAGCATGGCATTGTAGAGATGAAGATTTCCAAGCAGTCATGCAAGATGTGCAATAGTGGTACGATGGAAACCTCTCAGATTTCATATGAGAATATGAAAAGAATGATAAAGAATTTGGTTTTGAAGATTAACCGCACATTCTATGAA---CAAGAAAAATATGGGAGACTTTCAAGGCCAATTAACTATAATAAGAAGCAAAATGGCCCTCATGACAAAGATCACTTTGAGAATTGC---CTGGAAGTTCATCAGGATAAGAAATATCAACAAGGT---------------------------TGGTCATTTCATCTGGAGGAGCAATGGCAACAAGGTCTCTCACTTCTTGAGGAGAAGAAAAGTCAGCAAGTTGGCTCAACA---------------------GCTCTAGCTGTAGCGGGT------------------------------------------------------------------------------------------------------------------------------------------------------------------------------------------------------------------------------------------------------------------------------------------------------------------------------------------------------------------------------------------------------------------------------------------------------------------------------------------------------------------------------------------------------------------------------------------GTCGCAGTTGCA---------------------------------GGGATTGGGGCTTTAGCATTAGCTTGTATGGTATTTGCCGACTCCTCTAAGAAGTGA---------
>XM_018265627.1_gS
---------------------------------ATGGATATGACAGTTGAAATTTGGAGAGATGTCTTTCAGGATAAAATAGAAGAGTTAATATTGCCT---------CACATTTGGAACTTAACGGTT------------GTTACCAGTCTCCAGAAACAG---------CCAGGGTGGCTGCAATACACACAATGC---ACGTTTGGCAGGTTTCGTTGCTCACTGTGTGCCCGTTGGTGGAACTCTGCTGAAATACACATATTATTCCTCATGAACCTAGATAGAACCATGAGACGTGGTACTGTGAATATGCAGATATTCAGACAAGAATGCAAGAAGTGTACCGTTGCTGTCATGGAAAAACCAGAGATTTCCCAGGAGAACATAAGAATTATCATTGGTAACCTGGTTAAGAGAATCCAGATCAAATTCTATTCA---CTTAACAGCAGGAATGAAGATGTAAAGCCAGTGGTGTATAGTGAAAGAAGGGAAGGCCCTCATAACAAGGAACACTGCGAGGCCTGCAAGCGGAATGTCTGTTGGTGGCTGGTGTCAGAGATGGAA------------------CCAGAAAGGTGGCAGGCACCTGCAAGAAGAAAGCCACATGAGACAACATTTAGGGGACAGACTGATGATTCTTGGCTGGTTTACTCAAACCCCAGACCAACACCTAAAGTAAACCAGCCCTCGGCAGATAATCAAGAA---------------------------------------------------------------------------------------------------------------------------------------------------------------------------------------------------------------------------------------------------------------------------------------------------------------------------------------------------------------------------------------------------------------------------------------------------------------------------------------------------------------------------------------------------------------------------------AACACATTTGTT---------------------------------GGCCTTGTAGCTGTAGTAATTTTTTGTTTAGTTTGGCTATATCTTTCCAAACAATGA---------
>XM_018263591.1_aL1
---------------------ATGCTTCGACTAGCAATGGGCAACGACAGGTGGTGGAGTGATGAGTTTGATAATGAAATAGAAGAACTGGATACTACT---------GACGTGTGGACACTGAATGTG------------ATTGAACATAGTTTGCCAAAT------------GGTGGACTAAAGTATGAGCAAACC---ACATTTGGCAGCTTTGTGTGCTCAAACTGTAGATATCATTGGAGTTCGTTCGTTACCCACCTCAGGTTCTTTATAAAACTGGACCGAGCACGTAAACGTGGCATTGTGAACATGAGGATTTCTAGGCAGTCGTGTAAGAAATGCAATCTTGCTACAATGGAAAAACCTCACATTTCACATGCGAATTTGAAGATAATGATAAAGAATTTGGTCTTGAAGATTAACCGCAAATTCTATGAG---CAAGAAGACTATGGGCGACGTTCAAGGTCAATTAACTATTATAGCGACCAAAATGGCCCTCATGACAAAGATCACTGTGAGATTTGCCAGGAAGATGCTCATCAGGAGAAGAAAGATGAACAAGGA------------------------------TCATTTTATCTGAGGGAGGATTGGGAACAAGGTACCTCACTTCATGAGAAGAAGACAAGTGAGCAAGGTGGCTCAACA---------------------GCTCTAGCTGTAGGTGTCGCTGCAGGT------------------------------------------------------------------------------------------------------------------------------------------------------------------------------------------------------------------------------------------------------------------------------------------------------------------------------------------------------------------------------------------------------------------------------------------------------------------------------------------------------------------------------------------------------------------------------------GTCGTTGTA---------------------------------GGGATTGGGGCTTTAGCATTAGCTTGTATGGCTTTTTCCAAACCTAAAGACTCCTCTAAAAAGTGA
>XM_018263590.1_aL2
------------------------ATGCTCCGACTAGCAATGGGCAATGACAAGTGGAGTGTTGAGTTTGATAATGAAATAGAAGAACTGGATACTACT---------GACCTGTGGACACTGAATGTG------------ATTGAAAATAGTTTGCCAAAT------------GGTGGACTAAAGTATGAGAGAACC---ACATTTGGCAGCTTTGTGTGCTCAAACTGTAGATATCATTGGAGTTCGGTCGTTACCCACCTCAGGTTCTTTATAAAACTGGACCGAGCACGTAAACGTGGCATTGTGAACATGAGGATTTCTAGGCAGTCGTGTAAGAAATGCAATCTTGCTACAATGGAAAAACCTCACATTTCAGATGCGAATTTGAAGATAATGATAAAGAATTTGGTCTTGAAGATTAACCGCACATTCTATGAG---CCAAAAGACTATGGGCGACGTTCAAGGCCAATTAACTATTATAGCGACCAAAATGGCCCTCATGACAAAGATCACTGTGAGATTTGCCAGGAAGATGCTCATCAGGAGAAGAAAGATGAACAAGGA------------------------------TCATTTTATCTGAGGGAGGATTGGGAACAAGGTACCTCACTTCATGAGAAGAAGACAAGTGAGCAAGGTGGCTCAACA---------------------GCTCTAGCTGTAGGTGTCACTGCAGGT------------------------------------------------------------------------------------------------------------------------------------------------------------------------------------------------------------------------------------------------------------------------------------------------------------------------------------------------------------------------------------------------------------------------------------------------------------------------------------------------------------------------------------------------------------------------------------GTCGCTGCA---------------------------------GGGCTTGGGGCTTTAGCATTAGCTTGTATGGCTTTTGCCAATCATAAAGACTCCTCTAAAAAGTGA
>XM_018263588.1_eL1
------------------------------------ATGGGTGACTATCAGAAATGGAAACAGACATTTTCTGAAATCGTTTCAGAAATCGTTTCA------------GATAAGTGGACTATAAACATC---------------TGCAATGAGAAACCAAAT------CAGGAGAGATGGAAATCATTCACTCAACGTGATGCCTTTGGAGAGTATGACTGTCCTAACTGTCGTAACCACTGGAAATCCACACACGCTGTCATTGAGTTCTACATCCAACGGACTGGCTGG------CAAGGGAATGTCATGATGAATCCATTGGGGCAGAAGTGTAAAAACTGCATT---CATCTATACATAAAACCTGAAATGCCAAACAGAATAATCACAATCATTGTACAGAATCTGATCAAAACTATAAGGAAGGAGTACTATGGA---GAA------TACGTTCCACAACTGGAACCTGCAAATGATGGGCAGAGTGGGCATGGACCACACATAAAGAAACTGTGTGAGGCTTGTCAGTTAGGCAAATGCAAAGTAATAATGTTAAGTTTTCAG---------------------------------------------------------------------------------AGCAGCAACACTATGCTGTATTCTTCT---------------------CAACAAAATGTCAGCTGTAGCTATGGG---------------------------------------------------------------------------------------------------------------------------------------------------------------------------------------------------------------------------------------------------------------------------------------------------------------------------------------------------------------------------------------------------------------------------------------------------------------------------------------------------------------------------------------------------------------------------------CTTTGTTTGTGC------------------------------------TTCTTGCTCATTTTTTTCCTTCTTATTTCTATATCTTTCTTATTCGGACATTAA---------
>XM_018263587.1_eL3
------------------------------------ATGGGCAACGATCGGTACTGGAAACAGACATTTTATGAAATGGTTGATAGAGAACTACCA------------CATATGTGGACTATAGAAATC---------------TGCAATGAGAAACCAAAT------CAAATGGGATGGAAATCATTCACTCAACATGATGCTTTTGGAAAGTACAAATGTCCTGATTGTCCTAACTCCTGGAAATCCATACACTCTGTCATTGAGTTCTACATACAACTGACTAAC------CGGCAAGGGAGAGTCATGATGAATCCATTGGGGCAGCAGTGTAAAAACTGCATT---GACCAATACGTAAAACCTAAAATGCCAAACAGAATAATCACAATCATTGTACAGAATCTGATCAAAACTATAAGAAAGAAATGCTATGGA---GAA------TATGTTCCACAACTGGATCCTGCAGATGATGGGCAGAGTGGGCATGGACCACACATAAAGAAACTGTGTCAGGCTTGTCATTTAGGCATCTGCAAAGCAAACGTTTTTATTAGTCAT------------------------------------CAGAGCAGCAAAGTTGAACATTGTAATGTGCACATTGGGGAAGAGAAACCTAACAGCCCATTAAAATCTTCT---------------------CAACAACAAGACAGTTGTTTCTGCCGC------------------------------------------------------------------------------------------------------------------------------------------------------------------------------------------------------------------------------------------------------------------------------------------------------------------------------------------------------------------------------------------------------------------------------------------------------------------------------------------------------------------------------------------------------------------------------------TGTTTCTGC------------------------------------TTCTTTGCTATTATTTTGTTATATTTTATCTGGATAATAATGAAGCATTAA------------
>XM_018262452.1_bL
---------------------------------------ATGGAACAAAGAAATTGGAAAAGTCTGTTTAAAGATGAGTTAGAACGAATATCAGCACCT---------CATGAGTGGGATTTCATCTTG------------GATAACACCCTCCAAAAACAG---------TTAGCGTGGCTGGTGTACATACCATGC---ACCTTTGGCAGGTTTCATTGCTCATCCTGCAATCGTTTATGGCACTCTGCTCGGGTGCACCTGTTATTTCTCATGATGCTAGACAAAGTCAGGAGATGTGGCACCGTGAAAATGCGAATTTTCAAACAGAAATGTAGGAGGTGCACCTCTGCTGACATGGAAGAGCCTGAAATATCCCAGGAGAATATCAGAATTGTCATTGGTAACCTGGTCAACAGAATTCAGAGCAAAATCTACTTG---AAGAACAATTGGAATCAAGACCGAAAACCATTGGTGATTGACAATTTCATAGAAGGCCCTCATAATAAGGAGCACTGCGAGGCATGCCAGGCAAATGTCTGT------------------------------------------------------------------------------------------------------------CCCATCTCAATGCTAAATATGGAC---------------------CGGAGTATACCGGGCAATAGTATTGGT---------------------------------------------------------------------------------------------------------------------------------------------------------------------------------------------------------------------------------------------------------------------------------------------------------------------------------------------------------------------------------------------------------------------------------------------------------------------------------------------------------------------------------------------------------------------------------TTATATTTAATA---------------------------------CTTCCTGCAGTCTTTTTCATTATATGTTTTATTATACATTTCATTACAAATATATAA---------
